# Supplementary material for: Pathway-guided monitoring of the disease course in bladder cancer with longitudinal urine proteomics
Source: Commun Med (Lond). 2023 Jan 16;3:8. doi: 10.1038/s43856-023-00238-4 (PMC9842762; doi:10.1038/s43856-023-00238-4)
Supplement: Supplementary file 3 — Supplementary Data 1 [file 43856_2023_238_MOESM3_ESM.xlsx]

## Sheet: Folha1
Significant	-Log(P-value)	Difference	Protein IDs	Majority protein IDs	Protein names	Gene names	Peptides	Razor unique peptides	Unique peptides	Sequence coverage	Unique razor sequence coverage	Unique sequence coverage	Mol weight kDa	Q value	Score	Intensity	MS MS count	T1_AA_148 1	T1_AA_148 2	T1_AF_71 1	T1_AF_71 2	T1_AJ_310 1	T1_AJ_310 2	T1_AP_145 1	T1_AP_145 2	T1_AR_35 1	T1_AR_35 2	T1_AS_195 1	T1_AS_195 2	T1_CO_238 1	T1_CO_238 2	T1_CV_1 1	T1_CV_1 2	T1_DR_293 1	T1_DR_293 2	T1_ER_40 1	T1_ER_40 2	T1_FC_311 1	T1_FC_311 2	T1_FC_86 1	T1_FC_86 2	T1_FV_1 1	T1_FV_1 2	T1_GA_07 1	T1_GA_07 2	T1_JB_215 1	T1_JB_215 2	T1_JC_323 1	T1_JC_323 2
	0.783082	0.581308	A0A075B6H7	A0A075B6H7		IGKV3-7	2	1	1	23.3	15.5	15.5	12.783	0.0017986	6.7748	53500000	56	18.2715	17.3714	18.3384	18.1017	18.6993	18.7711	15.3675	16.3556	18.7304	18.7503	13.9873	15.3297	16.5074	16.1611	18.8513	18.2715	17.5412	17.4539	16.2692	15.9261	17.0629	16.8012	18.118	17.774	17.8934	17.8934	15.8458	14.7797	15.8458	16.3364	18.3534	19.4686
	0.997064	0.564497	A0A075B6S5	A0A075B6S5		IGKV1-27	3	3	2	51.3	51.3	37.6	12.711	0	35.713	52955000	107	19.84	19.8612	19.5063	20.5607	18.1895	18.2403	17.0629	17.8619	18.0272	17.74	18.118	18.2247	17.4539	17.0827	17.9329	17.9802	16.1993	16.0101	16.3166	13.3761	17.683	17.8124	17.2772	17.4167	17.74	17.7957	18.7503	18.2403	14.7102	18.2093	17.8787	18.1557
+	1.4861	0.864217	A0A087WSY5;Q96IY4;Q96IY4-2	A0A087WSY5;Q96IY4;Q96IY4-2	Carboxypeptidase B2	CPB2	3	3	3	14.2	14.2	14.2	44.022	0	15.605	12714000	23	19.2718	19.1851	17.8787	17.9329	14.3465	15.0757	17.8124	17.683	15.7354	15.9006	14.7102	17.2772	14.6376	16.4019	15.9526	15.6123	16.2692	16.0578	17.8934	16.5849	14.3465	15.8147	16.0315	16.4265	13.5491	16.1138	19.1176	19.0832	18.9329	18.838	14.3465	15.2493
	0.868715	0.525483	A0A087WT59;P02766	A0A087WT59;P02766	Transthyretin	TTR	8	8	8	83.5	83.5	83.5	12.633	0	323.31	496400000	1249	20.5607	20.8196	20.0546	20.1174	18.6337	18.954	19.9921	20.2325	22.6647	22.5936	19.9921	19.8996	18.954	18.9012	21.0482	21.021	20.1174	20.0751	19.008	18.9329	21.2356	21.1073	22.0706	21.9741	19.7428	20.0342	21.9387	21.9026	21.6102	21.6778	21.7532	21.9741
+	1.62421	-1.054	A0A087WV17;A0A0A0MR14;A0A0A0MRF2;A0A087X1R2;A0A087X0P3	A0A087WV17;A0A0A0MR14;A0A0A0MRF2;A0A087X1R2;A0A087X0P3		OSCAR	7	7	1	36.7	36.7	8	30.851	0	55.603	107770000	434	16.222	17.0827	17.2772	17.8619	18.0272	18.118	16.4019	16.9648	19.1851	19.2198	17.7041	17.6252	17.9153	17.4916	18.4263	18.5633	17.3714	17.7258	20.0751	20.6035	20.335	20.1385	18.4634	18.8513	19.1525	17.9502	15.5884	19.5817	14.1854	18.1358	17.4539	14.9802
+	3.94482	1.5076	A0A087WW43;Q06033-2;Q06033;E7ET33;CON__Q0V8M9	A0A087WW43;Q06033-2;Q06033;E7ET33	Inter-alpha-trypsin inhibitor heavy chain H3	ITIH3	7	7	7	17.2	17.2	17.2	75.077	0	17.783	29667000	45	19.3842	19.84	19.3842	19.6167	15.8147	15.9261	14.6376	17.4916	16.7931	17.0464	14.5697	16.7743	15.6123	15.1635	15.9261	15.9789	15.9526	15.8147	14.8375	15.2493	15.5884	15.3675	18.3679	18.0408	15.6409	15.5572	19.1851	18.6481	18.9724	18.9913	15.5884	16.5233
+	2.72776	0.691215	A0A087WY82;Q9Y624	A0A087WY82;Q9Y624	Junctional adhesion molecule A	F11R	1	1	1	7.9	7.9	7.9	30.197	0	9.427	9432200	22	17.2207	16.7128	16.222	17.2207	15.4522	15.3297	17.7957	16.5438	15.8458	15.7868	16.0101	16.0315	14.7797	14.6376	15.7	15.7	16.222	16.1993	16.4873	16.6507	14.6376	14.3465	16.1138	16.0101	15.6123	16.2418	16.3782	16.0315	15.3675	16.6507	15.2936	15.9006
+	4.65857	-2.37024	A0A087X0K0;P39059	A0A087X0K0;P39059	Collagen alpha-1(XV) chain;Restin;Restin-2;Restin-3;Restin-4	COL15A1	7	7	7	8.6	8.6	8.6	140.06	0	18.125	154590000	115	14.8375	18.7503	14.4908	14.7102	18.3384	18.4437	16.222	18.4788	21.5761	20.8196	20.7106	20.9921	19.3842	20.0966	18.4943	18.6481	15.2936	20.2811	19.3118	19.2198	17.6026	18.4096	14.7102	14.8375	20.3577	20.3089	18.2247	16.8463	18.4437	16.3556	19.6702	20.1174
+	4.70721	-1.39133	A0A087X0S5;P12109	A0A087X0S5;P12109	Collagen alpha-1(VI) chain	COL6A1	21	21	21	37.7	37.7	37.7	108.34	0	173.16	392930000	931	18.7304	18.3534	16.9039	17.1809	18.1358	18.1895	15.87	15.0383	19.4686	19.0832	17.74	17.774	19.3118	18.9329	19.5614	19.6702	18.618	18.6793	21.4382	21.7158	19.5431	19.88	18.8513	19.0665	19.2912	19.4686	18.6008	18.7892	18.3044	18.0561	19.4132	19.2718
+	3.39218	-1.14889	A0A087X0T8;A0A087X1W8;A0A0A0MTJ8;X5DQS5;Q9BY67-2;Q9BY67-5;Q9BY67;Q9BY67-4;Q9BY67-3;F5H125;H0YG94;F5H0H5;F5H8J9	A0A087X0T8;A0A087X1W8;A0A0A0MTJ8;X5DQS5;Q9BY67-2;Q9BY67-5;Q9BY67;Q9BY67-4;Q9BY67-3;F5H125	Cell adhesion molecule 1	CADM1	6	6	6	32.4	32.4	32.4	38.78	0	23.469	54510000	55	17.2567	18.3964	15.5884	16.2418	17.7258	14.7797	16.9039	11.0607	17.3985	17.683	17.7258	17.3324	16.9039	16.9261	17.0269	17.1465	17.4916	17.6252	16.7528	18.4943	17.3985	18.5633	16.9039	16.5074	16.9648	18.1557	16.6898	16.9648	14.7797	16.5233	16.8093	18.0408
	0.591009	-0.382169	A0A087X1J7;P22352;H0YBE4;E5RG32;H0YC19	A0A087X1J7;P22352	Glutathione peroxidase;Glutathione peroxidase 3	GPX3	5	5	5	29.3	29.3	29.3	25.402	0	9.9455	60376000	107	17.2364	17.1192	13.9873	16.1993	16.9648	17.0269	17.4539	17.1809	18.4788	18.2851	16.8288	16.7128	16.8463	16.7128	17.1192	17.0827	17.74	18.174	19.3675	19.4503	18.5811	18.4263	18.3202	18.2851	17.5412	17.1809	18.2715	18.4437	19.4132	18.9329	17.7258	17.3324
	1.17311	-0.622425	A0A0A0MSA9;A0A0C4DG49;P15151-3;P15151-2;P15151-4;P15151	A0A0A0MSA9;A0A0C4DG49;P15151-3;P15151-2;P15151-4;P15151	Poliovirus receptor	PVR	5	5	5	20.7	20.7	20.7	42.882	0	17.809	42191000	49	18.0122	16.5849	13.1593	17.2772	15.87	16.5233	17.8266	13.3761	16.4664	17.7258	15.7612	16.0101	16.8836	16.8836	16.0578	16.0894	17.1573	17.0629	19.3472	20.0546	16.6317	16.5233	17.2567	16.2925	16.9833	17.0269	14.4908	16.4265	17.4357	16.4019	15.9006	16.4664
	0.247421	0.203051	A0A0A0MSI0;Q06830;A0A0A0MRQ5;H7C3T4;Q13162	A0A0A0MSI0;Q06830	Peroxiredoxin-1	PRDX1	8	7	7	57.3	50.9	50.9	18.976	0.0018349	7.0878	61999000	30	16.7528	15.0757	17.8124	16.5074	14.1854	14.7102	17.0053	17.9502	16.2418	17.9802	17.0827	17.3822	16.3364	15.9789	16.7128	17.6252	16.7334	17.5106	18.3679	18.5811	16.9833	16.8836	19.5272	19.3842	16.5666	16.5074	18.8645	18.6993	18.5094	14.9344	19.2553	19.021
	0.420574	0.366455	A0A0A0MSV6;D6R934;P02746	A0A0A0MSV6;D6R934;P02746	Complement C1q subcomponent subunit B	C1QB	5	5	5	28.5	28.5	28.5	24.03	0	10.923	32105000	30	20.1628	16.8836	17.9329	17.683	16.3556	16.4019	17.7041	15.9789	17.2954	15.4522	16.2418	16.6898	17.8124	18.3202	17.1357	17.6026	17.1019	17.9329	15.3675	16.6088	16.6733	15.1635	14.6376	18.9913	17.7571	17.8266	18.1017	18.0272	19.5272	19.3297	14.9802	15.87
	0.0900363	-0.157723	A0A0B4J1X5;A0A0C4DH42;P0DP02;A0A075B7E8;P01767;P01772	A0A0B4J1X5;A0A0C4DH42;P0DP02;A0A075B7E8;P01767;P01772	Ig heavy chain V-III region BUT;Ig heavy chain V-III region KOL	IGHV3-74	4	3	2	37.6	28.2	18.8	12.839	0	28.176	147230000	159	15.1635	21.5031	20.5128	22.1044	14.4164	13.5491	18.1557	16.222	21.2698	21.5461	20.1174	19.4686	19.5817	19.4132	14.5697	14.5697	16.2925	15.2936	16.5849	15.87	19.5614	19.4003	20.8758	14.1854	20.0546	13.3761	19.88	19.924	22.2777	22.1044	19.4686	19.7428
+	2.22456	0.728884	A0A0B4J231;B9A064;A0A5H1ZRQ4;P0CG04	A0A0B4J231;B9A064;A0A5H1ZRQ4;P0CG04	Immunoglobulin lambda-like polypeptide 5;Ig lambda-1 chain C regions	IGLL5	9	3	3	41.9	12.6	12.6	23.15	0	51.113	589360000	2957	22.0706	22.0238	21.8285	22.0706	20.1628	21.9026	21.3724	21.3394	21.0737	21.1705	21.4382	21.3053	21.6102	21.5461	21.4733	21.4733	19.1038	19.4686	19.6	19.6	21.8285	21.7158	21.6102	21.6778	20.7718	20.7106	22.1458	22.1807	21.5761	21.6468	20.9648	21.2356
	2.23801	0.374056	A0A0B4J2B5;S4R460;A0A075B7F0;A0A0C4DH32	A0A0B4J2B5;S4R460		IGHV3OR16-9	4	4	1	61.2	61.2	19.4	10.657	0	323.31	837150000	1401	22.1044	23.6556	22.8834	21.6468	23.2465	22.5936	22.0238	21.9387	22.8834	22.7	20.8196	20.6035	22.1458	22.1044	21.204	21.204	21.8588	21.7158	22.0706	22.2777	23.1318	22.6647	22.1044	22.4351	22.2777	22.3652	21.8588	21.9387	23.0703	22.5074	21.9387	22.2267
+	4.00134	-1.37583	A0A0C4DFZ2;P15289-2;P15289	A0A0C4DFZ2;P15289-2;P15289	Arylsulfatase A;Arylsulfatase A component B;Arylsulfatase A component C	ARSA	10	10	10	27.7	27.7	27.7	53.806	0	85.503	173780000	340	16.6088	18.174	17.6252	14.3465	18.6626	17.8934	19.2332	18.9329	14.9344	17.8861	18.1358	18.6793	19.0335	19.0832	17.8431	17.3714	18.6993	18.7149	20.5128	20.5128	19.7254	19.4686	18.2247	18.2093	18.954	18.7711	17.1573	16.9444	18.1895	16.6733	17.8934	18.1358
+	2.72559	2.0702	A0A0C4DH31	A0A0C4DH31		IGHV1-18	3	3	2	26.5	26.5	26.5	12.82	0	47.619	96591000	331	21.5461	21.4733	21.9387	21.5461	16.1993	14.0987	20.5825	20.251	19.2046	19.3118	18.9913	19.1368	20.1385	20.0546	19.4686	19.4003	13.7515	18.954	13.1593	15.7	17.7041	17.5412	20.5825	20.4622	19.84	19.8996	20.1628	20.2325	20.7718	19.008	13.7515	15.7
+	4.1985	0.859503	A0A0C4DH38	A0A0C4DH38		IGHV5-51	4	4	2	47	47	26.5	12.674	0	32.71	179130000	448	20.906	20.906	19.7842	19.9724	19.5431	19.4003	19.4503	19.7428	19.5614	19.5431	18.4263	18.6008	19.2912	18.7503	18.0882	18.0561	18.6337	18.3044	17.8619	17.8266	19.6886	19.5063	19.6702	19.3472	19.3472	19.4503	20.0102	19.9471	19.9471	20.0966	19.5817	19.8612
+	1.86565	0.981648	A0A0G2JIW1;P0DMV9;P0DMV8;P0DMV8-2;V9GZ37;Q53FA3;P34931	A0A0G2JIW1;P0DMV9;P0DMV8;P0DMV8-2;V9GZ37	Heat shock 70 kDa protein 1B;Heat shock 70 kDa protein 1A	HSPA1B	8	8	5	22.1	22.1	16	70.108	0	12.125	39260000	62	16.3556	19.4003	18.618	18.6993	19.1038	18.5811	19.9724	20.7418	17.2364	16.8288	15.0383	13.5491	16.9444	16.7334	16.5074	16.4664	16.6898	16.4019	17.74	17.4357	16.5849	16.5666	20.3577	20.5128	16.0315	16.3556	15.2107	16.8093	17.9329	18.4788	18.7304	18.8513
+	3.17676	0.840946	A0A0G2JMB2	A0A0G2JMB2		IGHA2	16	4	1	68.2	30.9	7.4	36.508	0	323.31	762030000	1784	23.4891	23.3032	20.8196	20.9921	23.0703	23.3032	22.7	22.9506	22.3652	22.4351	20.4117	20.5607	22.3237	22.3652	22.3966	22.3652	20.0751	20.1866	21.204	21.3724	22.2267	21.9387	22.2267	22.3237	21.4733	21.4382	23.3577	23.1846	22.5074	22.5506	22.8834	23.3032
+	4.43017	2.39831	A0A0G2JPR0;A0A140TA49;CON__ENSEMBL:ENSBTAP00000007350;CON__P01030	A0A0G2JPR0;A0A140TA49		C4A	73	2	1	56.5	2.2	1.4	192.87	0	43.53	61600000	271	20.7106	20.6572	20.0102	20.2325	14.8869	15.5572	19.3297	19.4332	18.4263	18.4943	15.5572	15.1201	19.4686	19.2046	14.2798	14.4908	14.2798	14.6376	17.9802	18.0732	14.1854	15.3297	19.84	19.7254	14.1854	15.4106	19.5817	19.6167	20.4927	20.8758	14.5697	15.5572
	0.569821	-0.409004	A0A0J9YVZ3;E7ER45;A0A0J9YX77;O43451;Q2M2H8	A0A0J9YVZ3;E7ER45;A0A0J9YX77;O43451	Maltase-glucoamylase, intestinal;Maltase;Glucoamylase	MGAM	24	24	24	25.5	25.5	25.5	228.96	0	63.019	274800000	441	18.2561	18.2247	16.7528	14.4908	17.9949	18.1557	19.6337	19.2046	18.7503	19.2332	18.1557	18.0272	17.8787	17.7571	18.174	18.2403	17.8787	17.9666	21.7158	21.6778	19.1368	18.8513	17.3985	17.8619	17.683	17.8619	17.0827	17.0464	16.0315	15.5884	16.1783	17.1809
	0.130145	-0.254171	A0A0J9YY99;P0DP03;P01768	A0A0J9YY99;P0DP03;P01768	Ig heavy chain V-III region CAM	IGHV3-30	3	2	1	26.5	17.1	7.7	12.965	0	30.712	173980000	446	15.7354	20.3881	22.1044	22.0238	14.4908	18.6626	15.5228	19.6	19.2912	19.4332	21.3053	11.0607	20.6035	21.9026	18.838	18.7304	22.8834	22.9506	18.4943	15.7868	18.6626	12.8045	19.8034	20.1385	20.5607	21.9387	19.84	19.7096	16.5666	14.0987	18.7503	15.1201
	0.759018	-0.483005	A0A1B0GU86;Q03154;C9JMV9;A0A1B0GW23;Q03154-3;Q03154-4;Q03154-2;F8WC59;C9JYZ0;A0A1B0GVA5;A0A1B0GV31;A0A1B0GTG3	A0A1B0GU86;Q03154;C9JMV9;A0A1B0GW23;Q03154-3;Q03154-4;Q03154-2;F8WC59;C9JYZ0;A0A1B0GVA5;A0A1B0GV31	Aminoacylase-1	ACY1	6	6	6	26.3	26.3	26.3	42.179	0	29.236	35247000	43	17.6643	15.9006	17.2567	18.0882	15.3675	15.4892	15.7	16.5233	14.5697	15.7	16.0578	16.5666	16.1993	17.0269	16.1993	16.0101	16.4873	16.222	17.7957	17.9666	15.5228	15.9789	15.7354	13.8846	16.1138	15.6123	13.5491	15.6409	16.6507	13.7515	16.0101	16.6317
	1.80115	-0.494543	A0A1B0GU92;A0A1B0GU03;A0A1B0GVD5;A0A1B0GWE8;P07339;H7C469;F8W787;A0A1B0GW44;A0A1B0GV23;C9JH19;A0A1B0GVP3;F8WD96;A0A1B0GVF1;A6NMD0	A0A1B0GU92;A0A1B0GU03;A0A1B0GVD5;A0A1B0GWE8;P07339;H7C469;F8W787;A0A1B0GW44;A0A1B0GV23;C9JH19;A0A1B0GVP3;F8WD96	Cathepsin D;Cathepsin D light chain;Cathepsin D heavy chain	CTSD	12	12	12	33.9	33.9	33.9	59.859	0	175.49	370910000	909	20.3881	20.5342	19.1368	18.7304	18.7711	18.8809	19.2718	18.2561	18.9329	18.9913	20.3577	20.3881	19.6167	19.4686	20.1385	20.1174	18.9913	19.1525	22.0238	22.0706	20.2325	19.9724	19.0335	19.4686	18.6793	18.7503	19.1682	18.8513	19.3297	19.4686	19.7096	19.9471
+	2.5359	1.0597	A0A286YFJ8;P01861	A0A286YFJ8;P01861	Ig gamma-4 chain C region	IGHG4	17	10	10	57.1	38.4	38.4	43.831	0	277.08	1719700000	2581	24.6228	24.2923	22.469	22.5074	25.3586	24.5029	24.5029	24.1034	22.5074	22.6288	21.5461	21.3724	23.0703	23.0703	22.4351	22.5074	21.4009	21.1705	19.4686	19.4332	23.3577	23.0093	22.0238	22.2777	23.2465	23.0093	24.0298	24.1034	23.5688	23.4891	22.0706	22.5936
	0.789528	0.28402	A0A2Q2TTZ9;P01594;P01593	A0A2Q2TTZ9;P01594;P01593	Ig kappa chain V-I region AU;Ig kappa chain V-I region AG	IGKV1-33	4	4	4	53.7	53.7	53.7	11.842	0	323.31	1169000000	2443	22.1458	22.3237	22.2777	22.2777	22.469	23.3577	21.5461	21.4733	22.0706	22.0238	23.0093	23.0703	22.0706	21.9741	21.9741	22.0238	22.3652	22.2777	19.5431	19.5817	21.5761	22.0238	21.8588	21.6102	22.3237	22.3237	21.6468	21.6778	22.2267	22.3652	21.6778	21.6778
+	2.43242	-0.817616	A0A2R8Y4Z1	A0A2R8Y4Z1		HEG1	5	5	4	23.6	23.6	17.9	36.315	0	102.71	68238000	172	16.0578	17.0629	15.4892	15.9526	17.9666	17.8787	16.8288	16.4265	18.0882	17.2364	17.9802	18.3044	18.174	17.8431	17.1019	17.1019	18.3044	18.3202	18.3964	17.0827	16.0578	16.3556	15.87	15.8458	18.0882	18.0272	15.7354	15.5572	13.1593	16.0894	16.1993	16.0101
+	1.87765	-1.11523	A0A2R8YD45;O14773;A0A2R8Y7U1;A0A2R8YGD1;O14773-2;A0A2R8YDY1;A0A2R8Y7I4;A0A2R8YE64	A0A2R8YD45;O14773;A0A2R8Y7U1;A0A2R8YGD1;O14773-2	Tripeptidyl-peptidase 1	TPP1	8	8	8	30.6	30.6	30.6	54.262	0	72.515	119240000	254	16.7128	17.7041	16.8836	20.0966	18.4437	18.5453	15.8458	18.3044	19.8034	20.1628	20.5607	20.5128	16.5233	13.3761	19.2912	19.84	19.2718	18.4096	20.1866	20.4341	19.2912	19.4132	17.8431	18.2403	17.8266	18.174	16.1783	16.9039	18.6481	18.8645	19.7254	19.2553
+	1.73422	-1.02535	A0A3B3IS80;P05062;A0A087WXX2;A0A3B3ITZ0	A0A3B3IS80;P05062;A0A087WXX2	Fructose-bisphosphate aldolase B;Fructose-bisphosphate aldolase	ALDOB	9	9	9	51.8	51.8	51.8	37.316	0	27.054	85490000	118	18.3807	18.1358	16.2692	15.7612	15.0757	12.8045	15.0383	14.6376	16.139	16.1138	16.9833	16.1993	16.7743	16.3782	15.0757	14.9802	16.5074	15.3675	18.2247	18.2851	15.7	17.3324	16.0101	15.9789	16.2692	16.2692	16.4019	16.3782	17.0053	16.448	15.6123	16.4019
	0.373826	0.557232	A0A3B3ISR2;B4DPQ0;F5H2D0;P00736;A0A3B3ITU4;F5H1V0;F5H6Y3;F5H3N3;F5H1N6;F5GWL0;F5H3A3	A0A3B3ISR2;B4DPQ0;F5H2D0;P00736	Complement C1r subcomponent;Complement C1r subcomponent heavy chain;Complement C1r subcomponent light chain	C1R	14	14	14	34.8	34.8	34.8	80.173	0	66.577	2567700000	320	25.1847	25.1847	24.7752	24.3951	24.7752	25.5629	18.2403	17.8431	24.9692	25.3586	23.1318	22.7572	26.1812	25.5629	24.0298	24.3951	25.3586	24.7752	24.2088	24.2088	27.2883	25.3586	23.5688	24.7752	24.3951	24.9692	24.7752	24.5029	25.3586	25.1847	25.5629	27.2883
+	1.66836	-0.810672	A0A3B3ISX9;A0A140T8Y3;P22105-4;P22105;P22105-1;A0A140TA33;A0A140TA41;A0A140TA52;A0A140T902;A0A140T9C0;A0A140T956;A0A087WWA5;C9J7W4;A0A140T9L7;A0A140T8Z8;A0A087X0I0;P22105-2;Q16473	A0A3B3ISX9;A0A140T8Y3;P22105-4;P22105;P22105-1;A0A140TA33;A0A140TA41;A0A140TA52;A0A140T902;A0A140T9C0;A0A140T956;A0A087WWA5	Tenascin-X	TNXB	20	20	20	7.7	7.7	7.7	485.42	0	85.282	88871000	192	19.6	19.5614	16.9833	17.5106	16.8093	16.8669	16.3364	14.5697	17.4167	17.9502	19.1038	18.8513	18.0122	17.6643	17.3324	17.1809	18.1557	18.1358	17.1357	19.7614	17.7571	17.6252	16.8093	16.8836	17.6466	17.4167	16.3556	16.139	17.3822	17.2567	17.4701	17.2001
	0.210542	-0.186992	A0A494C0G5;O00468-6;O00468-3;A0A087X208;A0A494C1I6;O00468-2;O00468-5;O00468-4;O00468-7;O00468	A0A494C0G5;O00468-6;O00468-3;A0A087X208;A0A494C1I6;O00468-2;O00468-5;O00468-4;O00468-7;O00468	Agrin;Agrin N-terminal 110 kDa subunit;Agrin C-terminal 110 kDa subunit;Agrin C-terminal 90 kDa fragment;Agrin C-terminal 22 kDa fragment	AGRN	12	12	12	9.3	9.3	9.3	203.09	0	163.63	142600000	234	14.1854	16.0101	18.4634	18.6626	20.3089	19.1682	19.5272	19.9921	17.6466	17.0629	21.204	21.0482	17.0827	16.9833	19.4132	19.4686	19.7842	19.7428	17.8787	17.7571	17.8619	17.6026	17.1809	15.2107	19.4332	19.6337	18.2403	18.4943	18.7149	19.1038	18.0272	18.7304
+	3.20526	1.11148	A0A4W9A917;P01860;A0A286YES1	A0A4W9A917;P01860;A0A286YES1	Ig gamma-3 chain C region	IGHG3	20	12	9	66.6	50.9	42.4	41.215	0	323.31	1297000000	3125	23.0703	22.9506	23.1846	23.0703	19.8034	19.8227	22.3966	22.4351	22.7	22.6647	20.9921	21.0737	21.9741	22.0238	21.1073	21.0482	20.6035	20.3577	18.954	18.9012	21.3394	21.9741	22.8179	22.7572	21.2698	21.2698	22.5506	22.5074	24.1034	24.1034	22.6288	22.9506
	0.00636378	-0.00540584	A0A5F9ZHM4;P07195;A0A3B3IS95;A8MW50;C9J7H8;F5H793	A0A5F9ZHM4;P07195;A0A3B3IS95;A8MW50;C9J7H8;F5H793	L-lactate dehydrogenase B chain;L-lactate dehydrogenase	LDHB	8	8	7	24	24	20.5	37.294	0	14.184	76867000	171	19.2198	17.774	19.5431	19.3842	17.3324	17.4539	13.1593	17.5412	17.7571	18.118	17.2001	17.0053	17.3714	17.8934	16.8093	16.7334	17.6252	17.7571	19.3297	18.8645	17.8266	17.774	18.9724	19.0832	17.5244	17.6466	18.7892	18.8645	17.8787	18.5094	19.9921	19.8034
	0.850298	0.321804	A0A5H1ZRS2;A0A075B6P5;P01615;A0A087WW87;P01614;A0A0A0MRZ7;A0A075B6S2	A0A5H1ZRS2;A0A075B6P5;P01615	Ig kappa chain V-II region FR	IGKV2D-28	5	5	3	77.5	77.5	57.8	11.043	0	136.93	852290000	1647	22.5936	22.7572	22.8179	23.1318	23.1846	23.1846	22.1458	21.8588	21.9741	21.6102	22.8834	23.4891	21.8588	21.6102	22.2267	22.1807	22.1458	22.1458	19.8227	19.8996	22.3652	22.1807	20.8196	21.1444	21.9026	21.9741	22.4351	22.4351	22.4351	22.7	22.1044	21.7532
	0.485153	0.181499	A0A7I2V2D2;P05155-2;P05155;P05155-3;E9PGN7;H9KV48;A0A7I2V5R3;A0A087WUD9;A0A7I2V2X2;A0A7I2V4I9	A0A7I2V2D2;P05155-2;P05155;P05155-3;E9PGN7;H9KV48;A0A7I2V5R3;A0A087WUD9	Plasma protease C1 inhibitor	SERPING1	12	12	12	28	28	28	53.213	0	303.89	1000600000	2490	22.0238	22.1044	22.0238	21.9026	21.1073	21.0482	21.8285	21.9741	21.6778	21.3394	20.2811	20.1628	21.4733	21.4733	20.5825	20.6298	21.5031	21.4382	22.2777	21.9741	21.9026	21.5031	21.9026	21.9026	21.3724	21.1705	22.1044	22.0238	22.1458	21.8285	21.5031	21.9026
	0.172	-0.181366	A0A7I2V2R5;A0A7I2V2X8;P27487;A0A7I2V5R8;A0A7I2V2I2	A0A7I2V2R5;A0A7I2V2X8;P27487;A0A7I2V5R8	Dipeptidyl peptidase 4;Dipeptidyl peptidase 4 membrane form;Dipeptidyl peptidase 4 soluble form	DPP4	11	11	11	18.7	18.7	18.7	84.505	0	15.258	55884000	90	15.5884	14.1854	15.5228	16.3782	16.7128	17.6466	18.2561	16.5074	17.0464	17.0269	17.0629	17.8124	16.4873	15.4106	17.2207	17.5808	19.8612	18.9329	21.021	20.9921	16.6898	16.6088	18.5453	17.74	16.7528	14.7797	14.9802	16.1611	19.2718	16.0578	17.0629	14.1854
+	2.4091	-0.994138	A0A7I2V466;A0A7I2V2Q8;P53634;A0A7I2YQT5;A0A7I2V6E3;A0A7I2V5C5;H0YCY8;A0A7I2V2V5;A0A7I2V5L5;A0A7I2V2F3;A0A7I2V4Z3;A0A7I2V3A2;A0A7I2V5J2;A0A7I2V3M6;P53634-2;P53634-3	A0A7I2V466;A0A7I2V2Q8;P53634;A0A7I2YQT5;A0A7I2V6E3	Dipeptidyl peptidase 1;Dipeptidyl peptidase 1 exclusion domain chain;Dipeptidyl peptidase 1 heavy chain;Dipeptidyl peptidase 1 light chain	CTSC	11	11	11	30.7	30.7	30.7	50.328	0	128.67	283450000	505	16.5666	15.2936	17.2364	18.8645	19.2553	19.5063	17.9666	18.1358	18.5094	17.8619	19.9724	20.1174	17.8266	17.74	18.9329	19.1176	20.906	20.8758	21.2356	21.4382	19.3118	19.2046	16.9833	16.8093	18.0561	18.0408	17.0464	17.1573	18.5811	18.618	18.5094	17.3125
	0.522017	-0.411345	A0A7I2V484;A0A7I2V5M3;P07711-3;P07711;Q5T8F0;A0A7I2YQA2	A0A7I2V484;A0A7I2V5M3;P07711-3;P07711	Cathepsin L1;Cathepsin L1 heavy chain;Cathepsin L1 light chain	CTSL	3	3	3	24.4	24.4	24.4	23.685	0	15.286	38862000	92	18.3679	11.0607	16.7334	17.9153	18.3202	17.74	14.9802	14.7797	17.8787	18.1017	18.8513	18.7711	15.5228	16.7743	16.4873	16.0315	18.0732	17.3822	18.7503	14.9802	16.5233	16.6317	15.9789	14.2798	15.8458	16.1611	16.2925	16.5666	16.7743	15.7	16.5074	17.1192
+	1.97555	-0.721766	A0A7I2V4K5;X6R5C5;X6R8A1;P10619-2;P10619;A0A7I2V4D1;A0A7I2YQT8;A0A7I2V3B2;Q5JZH0;A0A7I2V4R8	A0A7I2V4K5;X6R5C5;X6R8A1;P10619-2;P10619	Carboxypeptidase;Lysosomal protective protein;Lysosomal protective protein 32 kDa chain;Lysosomal protective protein 20 kDa chain	CTSA	5	5	5	16.4	16.4	16.4	50.925	0	88.601	110470000	254	18.6481	18.4943	18.3044	17.2364	19.3472	18.8645	16.0101	17.2364	19.3675	19.0335	18.9195	18.5811	18.9012	18.8645	18.0122	17.4167	19.9471	19.84	21.1444	21.2698	19.2198	18.9724	18.2403	17.6252	18.0732	18.0122	17.2207	17.2772	17.8619	17.9802	18.4943	18.4096
+	3.09269	0.953303	A0A7P0TBH1;A0A7P0T8D1;P01019;A0A7P0T9S6;A0A7P0TA52;A0A7P0TAP4;A0A7P0Z441	A0A7P0TBH1;A0A7P0T8D1;P01019;A0A7P0T9S6;A0A7P0TA52;A0A7P0TAP4;A0A7P0Z441	Angiotensinogen;Angiotensin-1;Angiotensin-2;Angiotensin-3;Angiotensin-4;Angiotensin 1-9;Angiotensin 1-7;Angiotensin 1-5;Angiotensin 1-4	AGT	12	12	12	34.7	34.7	34.7	51.784	0	104.3	426410000	1503	21.7158	21.8588	20.4927	20.1628	20.0751	20.0102	18.4263	18.2247	21.1444	21.2698	18.6626	18.4096	19.8227	19.7096	19.6337	19.7254	20.2091	20.1385	18.9329	18.174	20.0342	19.7428	20.7106	20.6035	20.3089	20.2811	21.1444	20.9328	21.1705	21.3053	19.84	20.1385
	0.118491	0.122372	A6XND1;A6XND0;P17936;P17936-2;C9JMX4;H0Y5K2;B3KWK7;H0Y485	A6XND1;A6XND0;P17936;P17936-2;C9JMX4;H0Y5K2;B3KWK7	Insulin-like growth factor-binding protein 3	IGFBP3	6	6	6	34.2	34.2	34.2	28.98	0	61.889	61154000	119	19.2046	19.1368	18.1557	18.4943	15.5884	15.7	18.4096	18.0272	18.1557	17.0827	20.8451	20.7983	15.0383	14.1854	16.0101	16.5074	15.7354	15.6712	16.7931	16.4664	17.0827	16.9039	16.3782	16.2692	16.3556	16.139	20.251	20.335	19.008	19.021	17.5412	18.5453
+	1.89348	1.54236	B0YIW2;P02656	B0YIW2;P02656	Apolipoprotein C-III	APOC3	3	3	3	29.1	29.1	29.1	12.815	0	187.32	97556000	253	21.8285	21.8285	18.807	19.5272	14.0987	15.2936	16.4265	17.0629	16.9039	18.6626	13.5491	16.5233	18.0408	17.5412	15.0383	14.1854	18.2093	18.0732	15.3297	13.9873	18.0408	17.7041	20.5607	20.5825	19.6167	19.0335	21.6778	21.5761	19.7254	19.6702	18.1895	18.9913
	0.885499	0.480887	B4DPG6;J3KPJ0;Q6P531-2;Q6P531	B4DPG6;J3KPJ0;Q6P531-2;Q6P531	Gamma-glutamyltransferase 6;Gamma-glutamyltransferase 6 heavy chain;Gamma-glutamyltransferase 6 light chain	GGT6	4	4	4	22.9	22.9	22.9	35.229	0.0018416	7.1325	12724000	14	17.7957	15.7868	16.9261	11.0607	14.9344	14.8869	16.7931	17.2207	16.5438	16.6507	16.5074	16.9261	15.0757	15.0383	15.2936	15.4106	14.8375	14.4164	17.3714	14.4908	15.2493	14.5697	15.0757	16.4664	15.2936	15.3675	14.2798	14.6376	15.8147	17.2364	15.5228	13.3761
+	4.71034	1.17819	B4E1Z4;P00751;H7C5H1;A0A0G2JH38;P00751-2;A0A0G2JIE7;H0Y3H6;P06681-2;C9JRT3;H7C526;A0A0G2JI59;C9JYQ5;A0A0G2JHM4;A2ABG0;A0A0G2JJ82;F2Z3N2	B4E1Z4;P00751;H7C5H1	Complement factor B;Complement factor B Ba fragment;Complement factor B Bb fragment	CFB	32	32	3	30.3	30.3	3.6	140.94	0	323.31	1039300000	2038	22.2777	22.2267	21.6468	21.5761	19.6167	19.6	21.204	21.1444	20.7106	20.8758	19.6886	19.6496	20.9648	20.7718	19.7428	19.8612	19.6702	19.3472	18.838	18.5633	20.9328	20.8196	21.3394	21.2698	20.6035	20.5607	21.5761	21.5031	22.3652	22.3237	20.9328	21.0737
	0.260374	-0.262424	B7Z7Q6;E9PNF7;P42785;P42785-2;E9PLY4;B3KR26;E9PQB5;E9PL85;E9PKN6;A0A7P0Z451;A0A7P0TB23;E9PNJ1;E9PL49	B7Z7Q6;E9PNF7;P42785;P42785-2;E9PLY4;B3KR26;E9PQB5;E9PL85;E9PKN6;A0A7P0Z451;A0A7P0TB23	Lysosomal Pro-X carboxypeptidase	PRCP	6	6	6	23.3	23.3	23.3	43.933	0	11.873	44366000	42	17.8431	14.7797	17.0464	16.0101	17.1192	16.9833	19.021	18.3384	16.3166	16.7334	13.7515	16.4265	16.1783	15.7612	16.2418	16.1783	17.0629	16.8836	19.7096	19.924	16.1783	16.2418	16.6088	16.7528	16.2418	16.222	14.6376	14.7102	15.9261	14.1854	15.9526	16.3166
+	2.1829	-0.612105	B7ZKJ8;Q14624-3;Q14624-2;Q14624;Q14624-4;H7C0L5	B7ZKJ8;Q14624-3;Q14624-2;Q14624;Q14624-4;H7C0L5	Inter-alpha-trypsin inhibitor heavy chain H4;70 kDa inter-alpha-trypsin inhibitor heavy chain H4;35 kDa inter-alpha-trypsin inhibitor heavy chain H4	ITIH4	40	40	40	49.8	49.8	49.8	103.88	0	323.31	4149200000	8436	22.3237	22.4351	23.4207	23.3032	23.0093	23.4207	18.9329	19.9724	23.4207	23.3577	24.1034	23.9103	23.3577	23.3577	23.3032	23.2465	23.2465	23.1318	22.469	22.7	22.7572	22.5074	22.3966	22.5936	23.0703	23.2465	22.8834	23.0093	22.3966	22.2777	23.1846	23.3577
+	4.35774	-1.79832	C9IZ46;F8WFD9;Q8N114-2;Q8N114;Q8N114-5	C9IZ46;F8WFD9;Q8N114-2;Q8N114;Q8N114-5	Protein shisa-5	SHISA5	3	3	3	32.1	32.1	32.1	12.226	0	187.19	434980000	709	17.3714	19.924	18.5811	16.0894	21.1444	21.0737	21.4733	20.8451	21.8285	21.4382	21.9741	22.1458	22.0238	21.9387	21.5761	21.6468	20.335	20.2325	20.9921	20.8196	20.8758	20.7418	19.88	20.2091	21.8285	21.8588	19.8996	20.0102	20.3881	20.3881	21.4733	21.4382
	0.427553	-0.307999	C9J8Z4;Q969P0-3;Q969P0	C9J8Z4;Q969P0-3;Q969P0	Immunoglobulin superfamily member 8	IGSF8	5	5	5	21.3	21.3	21.3	32.284	0	54.309	60475000	73	17.9802	17.5412	17.5808	18.0732	14.7102	16.7743	17.2772	16.1611	17.6026	17.8861	20.0102	20.1385	16.6898	16.7528	17.683	15.9526	18.1017	18.1895	15.4522	16.5233	16.7743	16.4664	16.4019	16.1611	17.6026	17.5637	16.3364	15.1201	13.9873	17.5808	17.7041	17.1019
+	2.95173	1.52911	C9JEU5;C9JC84;P02679-2;P02679	C9JEU5;C9JC84;P02679-2;P02679	Fibrinogen gamma chain	FGG	27	27	17	70.3	70.3	50.1	50.322	0	323.31	4439300000	8643	23.6556	23.4207	24.0298	24.0298	22.5936	22.8834	22.6288	22.5074	19.3297	19.5272	20.3881	20.4622	21.2356	21.1444	22.3237	22.2267	20.8196	20.8451	17.4701	17.74	23.0703	22.5936	23.6556	23.5688	21.6778	21.6102	23.9103	23.9103	24.0298	24.2088	22.3966	22.5506
+	4.39518	-1.87117	C9JG19;C9J2F9;C9J1J7;C9JW47;P25025	C9JG19;C9J2F9;C9J1J7;C9JW47;P25025	C-X-C chemokine receptor type 2	CXCR2	1	1	1	11.9	11.9	11.9	15.212	0	32.396	60934000	165	17.7041	16.9833	18.4263	13.8846	17.1809	17.2772	15.2936	16.7931	18.0561	16.0578	18.6008	18.838	18.4263	19.2912	15.1201	15.1635	17.3524	17.2772	20.5825	20.4622	18.0882	18.0272	13.8846	15.9261	19.2198	19.2332	16.7931	15.0757	17.4916	17.0629	18.0408	14.8869
	0.306143	-0.165492	C9JMH2;A0A6Q8PF58;C9J126;P19022-2;P19022;A0A6Q8PHJ8;A0A6Q8PG20	C9JMH2;A0A6Q8PF58;C9J126;P19022-2;P19022;A0A6Q8PHJ8	Cadherin-2	CDH2	7	7	7	17.9	17.9	17.9	76.695	0	40.1	83914000	129	16.7743	18.1895	17.6466	18.174	16.8463	16.7128	18.1895	18.7304	19.1525	18.9195	16.5849	17.1019	17.4167	17.3985	17.9502	17.9329	17.8934	17.6026	17.9153	17.9802	18.1895	18.3807	16.8669	17.1192	17.1357	16.6507	15.2493	16.7528	17.3125	15.6712	16.4873	17.5808
	1.57281	0.541786	CON__P02768-1;P02768;A0A0C4DGB6;H0YA55;H7C013	CON__P02768-1;P02768;A0A0C4DGB6;H0YA55	Serum albumin	ALB	97	97	0	86.5	86.5	0	69.366	0	323.31	301930000000	451340	27.2883	27.2883	27.2883	27.2883	25.1847	23.8097	27.2883	27.2883	27.2883	27.2883	25.3586	25.3586	25.3586	27.2883	27.2883	27.2883	24.9692	24.9692	27.2883	27.2883	25.5629	27.2883	27.2883	27.2883	27.2883	27.2883	27.2883	27.2883	27.2883	27.2883	27.2883	25.8815
+	2.48221	-0.952346	D6RBV2;Q12907;D6RDX1;D6RIU4;D6RBH1	D6RBV2;Q12907;D6RDX1;D6RIU4	Vesicular integral-membrane protein VIP36	LMAN2	14	14	14	55.7	55.7	55.7	36.543	0	323.31	1640100000	2306	19.3118	15.1201	19.7428	19.6337	22.6647	22.5506	21.021	21.4009	20.2811	20.3577	22.1044	22.0706	21.3053	21.204	21.3053	21.2698	23.0093	23.0703	20.1174	20.1628	21.5461	21.3394	21.0482	20.906	21.9741	22.0706	20.7718	20.6572	20.7983	20.6845	21.5761	21.8285
+	3.30507	0.88582	D6RF35;P02774;P02774-3;P02774-2;D6RBJ7;D6RF20;CON__Q3MHN5;CON__ENSEMBL:ENSBTAP00000018229	D6RF35;P02774;P02774-3;P02774-2;D6RBJ7	Vitamin D-binding protein	GC	36	36	36	77.1	77.1	77.1	53.02	0	323.31	3397300000	10214	23.9103	23.9103	22.9506	22.8179	21.7878	21.8285	22.8179	22.7572	23.1318	23.1846	20.5825	20.6298	22.469	22.469	22.6288	22.6288	22.2267	22.1044	21.8588	21.8285	22.8179	22.3652	23.3032	23.2465	22.5936	22.5936	23.1318	23.1318	23.4891	23.5688	23.3032	24.1034
	1.26269	-0.505095	D6RGG3;Q99715-4;Q99715;Q99715-2;H0Y4P7	D6RGG3;Q99715-4;Q99715	Collagen alpha-1(XII) chain	COL12A1	12	12	12	5.4	5.4	5.4	333.2	0	21.323	58464000	92	17.8124	16.448	16.5849	15.1635	15.7354	16.0315	14.0987	14.9344	17.8431	17.5808	17.5808	18.3202	17.0269	16.9039	17.2954	16.7528	16.4019	16.3364	17.5244	17.4167	16.2925	16.6898	16.5438	16.0315	15.4522	15.2493	16.6088	17.0269	17.0629	18.0882	16.2418	17.0269
	0.450179	0.338429	D6RHI9;O00584;D6REQ6;A0A087WZM2;H0YAE9;J3QQ64;A0A087WWI1;O00584-2	D6RHI9;O00584;D6REQ6;A0A087WZM2;H0YAE9	Ribonuclease T2	RNASET2	7	7	7	38.7	38.7	38.7	29.114	0	14.439	81098000	90	17.3822	16.6088	14.9344	16.0578	20.5607	20.6572	19.4003	19.3842	17.4916	15.2936	18.2247	17.5412	17.1019	16.3364	17.5412	17.3985	18.4263	19.2553	18.174	18.5453	17.1809	16.9444	17.5106	17.2567	16.9352	16.9833	17.9153	17.774	17.683	19.2718	17.1357	17.683
+	5.50252	-1.91014	E5RHN3;Q8TDQ0-2;Q8TDQ0	E5RHN3;Q8TDQ0-2;Q8TDQ0	Hepatitis A virus cellular receptor 2	HAVCR2	6	6	6	26.7	26.7	26.7	30.33	0	41.74	158320000	310	18.5633	16.3782	15.5572	15.2936	13.5491	15.9789	14.2798	16.8669	19.7614	19.6702	19.2912	19.2198	20.2091	20.2091	18.1895	18.2247	19.1176	19.3842	21.5761	21.7878	18.7149	17.2772	17.4167	17.9329	20.2325	20.1628	18.6337	18.4096	18.5238	18.2715	18.5811	19.1525
	0.398894	-0.23213	E7ENL6;P12111-4;P12111-2;P12111;P12111-3;P12111-5	E7ENL6;P12111-4;P12111-2;P12111	Collagen alpha-3(VI) chain	COL6A3	10	10	10	5.2	5.2	5.2	278.11	0	20.822	77403000	154	17.6026	18.7711	18.7149	18.3534	16.3782	16.4873	17.9329	15.3297	19.021	19.2553	21.021	21.1073	17.74	18.4634	17.8934	17.0053	18.8645	18.8809	19.2332	18.7503	17.4916	17.0629	17.4916	16.5666	18.3044	18.2093	17.7041	17.8787	17.5412	17.3822	17.4167	18.8645
	0.722165	-0.458476	E7EQR4;P15311	E7EQR4;P15311	Ezrin	EZR	7	7	5	17.2	17.2	12.5	69.371	0	17.761	62129000	102	15.3675	19.7096	18.8645	19.021	17.9502	17.6252	17.1357	12.8045	17.6252	17.4916	17.1573	17.2954	17.9802	18.2715	16.139	15.9261	16.8463	16.7128	18.8645	18.0561	16.9648	17.4167	16.7334	17.2207	16.4019	17.2207	18.4096	18.4634	18.1358	18.174	18.5453	18.4865
	1.38398	-0.942016	E7EQR8;Q9GZM5;D6RGY8;D6RFI3	E7EQR8;Q9GZM5;D6RGY8;D6RFI3	Protein YIPF3;Protein YIPF3, 36 kDa form III	YIPF3	2	2	2	6.2	6.2	6.2	38.889	0.0016129	4.7502	909630000	1807	21.4382	21.1705	17.683	19.2046	22.6288	22.8179	18.2851	17.1573	23.5688	23.6556	20.1866	22.5936	23.4891	23.5688	22.5936	22.7	23.3577	23.2465	24.6228	24.5029	19.7614	22.9506	22.6288	22.5074	23.1846	23.1318	20.4341	20.906	19.9921	20.2325	22.3237	21.8588
+	4.81286	-0.938054	E7ET40;P00749-2;P00749;S4R3G7	E7ET40;P00749-2;P00749	Urokinase-type plasminogen activator;Urokinase-type plasminogen activator long chain A;Urokinase-type plasminogen activator short chain A;Urokinase-type plasminogen activator chain B	PLAU	11	11	11	37.4	37.4	37.4	46.924	0	35.272	87917000	204	18.2093	16.5233	17.7041	15.2493	16.1783	16.2418	17.8934	18.4096	18.1017	17.7571	17.4167	17.5637	17.7041	17.8124	17.3524	16.9648	17.8266	18.0408	18.1017	18.5238	18.7892	18.6008	16.2692	16.6898	19.1368	19.3842	16.9648	16.3364	18.2247	18.2247	17.1809	16.9261
	0.0838597	-0.0896068	E9PDD2;P19320-2;P19320;A0A3B3ISS8	E9PDD2;P19320-2;P19320	Vascular cell adhesion protein 1	VCAM1	14	14	4	40.2	40.2	14.6	59.221	0	73.065	216370000	331	14.4908	17.2364	17.7571	17.1573	20.4622	20.3089	15.9006	17.1192	16.0578	15.6409	19.5817	19.5431	17.2001	17.0053	19.1038	19.4503	19.7428	20.1628	16.2418	17.1573	18.4096	18.3679	16.5666	16.1783	18.838	18.8513	17.6466	17.4539	15.87	17.4916	17.774	17.9949
	0.0378461	-0.016459	E9PHK0;P05452	E9PHK0;P05452	Tetranectin	CLEC3B	10	10	6	63.8	63.8	36.2	17.794	0	125.16	278550000	476	20.0966	20.0966	18.7304	18.6793	18.618	18.6337	17.6026	18.0122	20.0751	20.0751	18.6481	18.2561	18.9195	18.7149	18.5811	18.7711	18.7711	18.6993	19.2912	19.008	20.0751	19.9471	19.0832	19.2912	18.4943	18.5633	19.3842	19.2718	19.7842	19.9471	19.2912	19.6167
	0.773433	0.544989	E9PKE3;P11142;E9PNE6;P11142-2;E9PN25;E9PPY6;E9PI65;E9PQQ4;E9PQK7;E9PK54;E9PLF4;E9PN89;A8K7Q2;P54652;E9PM13;E9PS65	E9PKE3;P11142;E9PNE6;P11142-2	Heat shock cognate 71 kDa protein	HSPA8	7	6	5	14.2	12.1	10.7	68.805	0.0018587	7.3081	41241000	27	14.9802	18.1017	18.6993	19.008	16.448	16.4664	17.5106	14.0987	16.5233	14.6376	16.6733	16.5849	15.9261	13.7515	14.0987	13.3761	15.1635	14.7102	15.6409	16.7931	16.222	16.1993	17.9666	18.118	16.1783	15.7612	16.9833	17.0827	16.4265	16.4265	17.2954	18.2093
+	2.52785	-1.25286	E9PNW4;A0A2U3TZL5;P13987;P13987-2;H0YET2;A0A494C0W4;A0A499FJN7;A0A494C059;E9PI80	E9PNW4;A0A2U3TZL5;P13987;P13987-2;H0YET2	CD59 glycoprotein	CD59	8	8	8	48.1	48.1	48.1	11.985	0	190.12	4293200000	4317	20.6298	20.5128	21.6778	21.4382	20.1866	19.5614	23.4891	24.3951	25.5629	25.5629	25.1847	25.1847	25.5629	25.1847	24.7752	24.7752	24.0298	25.3586	24.2923	23.3032	21.4382	24.5029	24.2923	23.9103	25.3586	25.3586	23.0703	23.0703	23.4207	23.2465	24.9692	22.8834
+	1.75214	0.779898	E9PQB7;G3V1A4;E9PP50;E9PK25;P23528;E9PLJ3;E9PS23;Q9Y281-3;Q9Y281	E9PQB7;G3V1A4;E9PP50;E9PK25;P23528;E9PLJ3;E9PS23;Q9Y281-3;Q9Y281	Cofilin-1;Cofilin-2	CFL1	4	4	4	45.9	45.9	45.9	13.923	0	9.0126	23082000	43	18.6008	17.8934	19.1038	15.8458	19.008	19.0665	17.5637	16.8836	17.5244	15.4106	16.4019	15.9261	15.1635	15.1201	15.1635	14.8375	15.3675	15.7	13.8846	15.6712	16.0101	15.8458	15.9006	16.4019	15.2493	15.2107	17.5808	17.1357	17.9802	16.9833	16.7743	18.1895
	1.06599	-0.576533	E9PQY3;A0A5F9ZHR7;P11117;E9PHY0;A0A5F9ZH82;A0A5F9ZI20;A0A5F9ZH40;B7Z6U3;P11117-2	E9PQY3;A0A5F9ZHR7;P11117;E9PHY0;A0A5F9ZH82	Lysosomal acid phosphatase	ACP2	8	8	2	23.8	23.8	5.3	45.306	0	22.615	62967000	84	16.139	14.3465	16.4265	17.4916	15.4892	15.4106	17.1019	17.2954	18.3534	17.2001	16.5233	16.3556	15.7868	15.6409	14.9802	15.0383	16.0578	15.9526	19.7428	19.4686	17.9153	18.3534	16.3556	16.2418	16.9352	15.9789	15.6712	15.3297	17.774	17.9949	16.3166	17.4701
	0.449745	0.359933	F5GY80;F5H7G1;P07358	F5GY80;F5H7G1;P07358	Complement component C8 beta chain	C8B	11	11	11	30.1	30.1	30.1	60.04	0	37.216	26822000	48	19.4686	13.3761	16.448	18.3202	14.7797	15.4522	16.6898	17.2567	15.2107	14.9802	15.2936	14.7797	16.448	16.4873	16.2808	15.8147	17.1192	16.9648	16.5438	15.2107	16.4019	16.8012	17.6643	16.9039	17.1192	16.3166	18.5453	19.008	19.5614	19.3118	15.2493	17.74
	0.913168	-0.785671	F5H0H6;F5GWT0;F5GXL4;C9JM59;P0DJD9;P0DJD8;P0DJD7	F5H0H6;F5GWT0;F5GXL4;C9JM59;P0DJD9;P0DJD8;P0DJD7	Pepsin A-5;Pepsin A-3;Pepsin A-4	PGA3	2	2	2	14.8	14.8	14.8	13.306	0	68.246	1051200000	1798	20.4117	17.3985	18.6793	16.6733	23.4891	23.5688	22.1807	22.469	22.8179	22.9506	22.8179	22.5506	22.8179	22.4351	23.6556	23.6556	22.7572	20.0546	22.6288	22.7572	22.7	22.7572	22.8834	22.8179	22.3652	22.2267	21.2356	20.7718	23.0093	23.0093	22.3652	22.6288
+	4.64761	-2.09011	F5H5Q2;P36896-5;P36896-2;P36896-3;P36896;P36896-4	F5H5Q2;P36896-5;P36896-2;P36896-3;P36896;P36896-4	Activin receptor type-1B	ACVR1B	3	3	3	43.7	43.7	43.7	8.1753	0	29.18	74806000	123	16.7931	18.6626	17.2207	16.139	14.9802	13.3761	17.6466	16.6317	15.8147	14.8375	19.5063	19.5272	18.5633	18.6337	18.9012	18.3679	19.0665	15.3297	19.3842	18.9724	18.5453	18.838	15.4522	13.1593	18.7892	18.7892	18.9012	19.1525	18.5633	14.7102	18.4788	15.8458
+	2.53476	-0.812247	F5H7V9;E9PC84;J3QSU6;P24821-6;P24821-5;P24821-2;P24821-3;P24821-4;P24821;H0YGZ3	F5H7V9;E9PC84;J3QSU6;P24821-6;P24821-5;P24821-2;P24821-3;P24821-4;P24821	Tenascin	TNC	7	7	7	6.9	6.9	6.9	201.14	0	118.04	56037000	165	17.8934	17.683	16.8093	16.2925	16.2418	16.9261	17.2207	16.3782	18.3202	18.5094	17.8619	18.1895	18.7503	18.3964	17.7957	17.8619	19.0335	19.0665	17.5637	15.5228	17.4167	17.2364	16.6733	16.3364	17.774	17.7258	15.9261	15.8147	16.8093	16.7931	16.8669	16.8463
+	6.76855	-2.04964	F6UPZ7;B9A034;F6Q0M4;Q92956;Q92956-2	F6UPZ7;B9A034;F6Q0M4;Q92956	Tumor necrosis factor receptor superfamily member 14	TNFRSF14	5	5	5	45.4	45.4	45.4	19.553	0	75.345	86370000	182	18.954	19.3472	18.9913	14.2798	17.8619	17.9329	13.9873	18.5238	14.7102	18.954	18.824	18.8645	19.1525	19.5272	19.4865	19.6	19.3472	19.3675	20.1385	19.5431	19.0335	18.7149	14.9344	18.0732	19.008	19.1682	18.0561	15.8458	18.0732	17.9502	19.0335	17.5106
	0.144612	0.10972	F8WDW9;Q96AP7;C9JIE7;Q96AP7-2	F8WDW9;Q96AP7;C9JIE7	Endothelial cell-selective adhesion molecule	ESAM	5	5	5	31.4	31.4	31.4	26.7	0	27.556	53784000	203	18.1358	17.2567	17.1809	16.3556	16.8836	16.4265	15.5884	18.8513	16.6733	17.0053	19.4865	19.5614	15.5572	16.0578	17.7041	17.6643	17.0053	17.3524	16.1993	16.1611	15.1635	14.9802	16.5233	15.5572	17.6252	17.7041	16.9039	16.4019	15.7354	14.2798	15.7868	16.1611
+	2.24305	-1.0555	G3V4U0;Q9UBX5;G3XA98;G3V3Y2	G3V4U0;Q9UBX5;G3XA98	Fibulin-5	FBLN5	10	10	10	22.3	22.3	22.3	50.881	0	168.05	91735000	145	18.1895	16.0894	15.1201	15.4892	16.7931	16.7334	18.1358	14.1854	18.6993	19.3472	21.3394	21.6102	18.3202	18.3534	18.6008	18.5094	14.5697	17.1019	18.4263	18.3679	17.8124	16.9833	18.6993	18.6337	18.3964	18.3964	17.9329	18.0732	14.6376	18.2851	18.1557	18.5094
+	2.09125	0.512968	G3XAM2;E7ETH0;P05156;A0A2R8Y3M9;D6R9Z8;CON__Q32PI4	G3XAM2;E7ETH0;P05156;A0A2R8Y3M9	Complement factor I;Complement factor I heavy chain;Complement factor I light chain	CFI	17	17	17	38.2	38.2	38.2	65.059	0	116.71	298110000	587	20.335	20.4927	19.924	19.84	18.2561	18.2715	19.8227	19.9471	19.7254	19.7428	18.0732	18.174	19.0665	19.008	19.0832	19.0497	18.9329	19.0335	19.7614	19.7096	19.6496	19.6	20.0102	20.0102	18.9724	18.9012	20.3881	20.1174	19.8996	20.0546	19.6167	19.8996
+	2.11371	-1.4694	G3XAP6;P49747;P49747-2	G3XAP6;P49747;P49747-2	Cartilage oligomeric matrix protein	COMP	12	12	10	35.2	35.2	31.2	79.696	0	56.259	152120000	70	15.2493	14.9344	17.1019	17.3524	19.3675	19.008	20.9648	17.4357	19.88	19.8996	22.5074	21.5761	19.1682	19.0335	19.6496	19.3118	19.6	19.6496	20.2325	16.6733	20.1628	20.5607	20.1385	19.4865	15.7354	19.7614	19.8612	19.6702	19.3118	19.8227	19.3675	16.2418
+	4.14669	1.26676	G5E9F8;A0A3B3ISJ1;A0A0S2Z4L3;P07225;A0A3B3IRK9;A0A3B3IUA6;CON__P07224	G5E9F8;A0A3B3ISJ1;A0A0S2Z4L3;P07225;A0A3B3IRK9	Vitamin K-dependent protein S	PROS1	11	11	11	24.5	24.5	24.5	73.473	0	13.683	56540000	52	19.6496	19.88	18.2247	18.5633	16.5074	16.8463	19.1038	18.9913	17.3524	18.1557	15.9261	15.4106	17.0629	17.2567	16.9261	16.8463	17.6466	17.4916	17.2567	14.5697	16.3556	16.2692	18.4263	18.3044	17.0629	16.8669	19.3675	18.6337	19.3472	19.3675	16.8836	16.9648
+	3.13515	1.41894	H0YAC1;P03952;E9PBC5;C9J075;C9JCT1	H0YAC1;P03952;E9PBC5	Plasma kallikrein;Plasma kallikrein heavy chain;Plasma kallikrein light chain	KLKB1	15	15	15	28.4	28.4	28.4	76.773	0	37.104	60393000	71	19.5431	19.9471	19.0832	18.1557	15.2107	15.0383	17.9153	18.3534	18.2715	17.7041	15.7868	15.2936	17.3324	17.3324	16.6898	16.5666	16.1138	13.3761	16.0101	17.3714	17.1019	17.4539	18.6793	18.5633	16.8288	17.0053	18.807	19.1368	20.5825	20.9328	17.2001	16.7128
	1.26818	-0.598304	H3BLV0;B1AP13;H7BY55;P08174-4;P08174;P08174-3;P08174-5;P08174-2;P08174-6;P08174-7;B1AP15;A0A2R8YEC5;A0A2R8YDY3	H3BLV0;B1AP13;H7BY55;P08174-4;P08174;P08174-3;P08174-5;P08174-2;P08174-6;P08174-7;B1AP15	Complement decay-accelerating factor	CD55	13	13	13	52.5	52.5	52.5	35.695	0	188.63	348160000	778	18.0882	18.0882	17.9153	17.2567	20.3577	20.335	20.6845	20.5825	19.6702	19.6	21.1444	21.2698	18.8513	18.807	20.7718	20.7106	19.88	19.6167	16.9039	17.8124	19.1176	18.8645	18.8645	18.3534	20.0751	20.1174	18.6626	18.4263	16.9261	18.2403	19.2046	19.4132
+	5.50021	-1.93223	H7BYC3;C9IY66;Q8WVV5-3;Q7KYR7-6;Q7KYR7-4;Q8WVV5-2;Q8WVV5;Q7KYR7;Q7KYR7-1;C9JNC3;Q7KYR7-5;C9JAJ6	H7BYC3;C9IY66;Q8WVV5-3;Q7KYR7-6;Q7KYR7-4;Q8WVV5-2;Q8WVV5;Q7KYR7;Q7KYR7-1;C9JNC3;Q7KYR7-5	Butyrophilin subfamily 2 member A2;Butyrophilin subfamily 2 member A1	BTN2A1	5	5	5	24.5	24.5	24.5	16.974	0	10.392	117490000	148	16.3364	17.5106	16.8288	16.8288	18.5633	19.1851	14.4164	15.7868	18.9012	19.5817	19.0497	19.6167	20.1628	20.1628	18.824	18.6993	18.8809	18.6626	21.5031	20.5825	19.7842	19.84	18.824	19.008	19.7254	19.7428	17.6252	17.9153	16.6088	14.4908	18.9195	19.2912
	1.50453	-0.727933	H7C0V9;E9PG40;P05067-7;P05067-11;P05067-8;P05067-9;P05067;A0A0A0MRG2;P05067-2;P05067-10;P05067-3;P05067-4;P05067-5;P05067-6	H7C0V9;E9PG40;P05067-7;P05067-11;P05067-8;P05067-9;P05067	Amyloid beta A4 protein;N-APP;Soluble APP-alpha;Soluble APP-beta;C99;Beta-amyloid protein 42;Beta-amyloid protein 40;C83;P3(42);P3(40);C80;Gamma-secretase C-terminal fragment 59;Gamma-secretase C-terminal fragment 57;Gamma-secretase C-terminal fragment 50;C31	APP	5	5	5	14	14	14	54.981	0	47.783	66977000	195	17.9949	19.5817	17.0827	15.4106	17.0053	16.9648	18.5633	19.008	19.3842	18.4634	18.8645	18.6626	17.5808	18.5094	16.6733	16.6507	18.3202	17.8431	19.4332	19.6337	17.74	18.4634	17.0269	18.0882	16.8836	16.8463	16.7128	17.8619	19.2332	19.2046	18.3044	16.139
	0.513811	-0.363717	H7C3P4;F6S8M0;P15586-2;P15586;F5H4C6;H0YFA9	H7C3P4;F6S8M0;P15586-2;P15586;F5H4C6;H0YFA9	N-acetylglucosamine-6-sulfatase	GNS	11	11	11	31.5	31.5	31.5	56.374	0	30.401	159970000	313	15.7868	17.1573	17.9949	17.2001	20.3881	20.2811	15.4522	17.9802	16.9261	17.5412	19.6337	19.5817	16.1611	15.9526	18.618	18.5238	20.6572	20.9648	18.5453	18.618	18.0122	17.9949	17.2207	17.3822	17.7957	17.774	16.5233	16.448	18.0882	15.4106	17.4357	17.7957
+	2.73604	1.27786	H9KV75;A0A7I2V4Y4;P12814-2;P12814;P12814-3;P12814-4;H7C5W8;H0YJ11;H0YJW3;G3V2W4;G3V2N5	H9KV75;A0A7I2V4Y4;P12814-2;P12814;P12814-3;P12814-4;H7C5W8	Alpha-actinin-1	ACTN1	12	12	6	20.7	20.7	12.5	94.825	0	21.327	50742000	64	16.2418	16.6733	18.2561	18.618	19.9471	20.1628	20.906	20.7106	15.9006	15.8147	13.3761	14.6376	15.8147	16.222	15.87	15.7612	17.2954	17.2954	17.7571	18.0882	16.4873	16.139	18.8809	18.4437	15.3675	15.6712	17.2567	17.1809	14.8375	15.5228	17.6466	18.2561
	0.408349	0.249602	J3KMY5;G3V3E8;E7EMS2;G3V3D1;P61916;G3V2V8;H0YIZ1;P61916-2	J3KMY5;G3V3E8;E7EMS2;G3V3D1;P61916;G3V2V8;H0YIZ1;P61916-2	Epididymal secretory protein E1	NPC2	5	5	5	43.9	43.9	43.9	16.23	0	29.165	97583000	145	19.7842	18.4634	18.7711	19.0832	18.4263	18.3807	19.4686	19.6886	18.9195	19.4003	18.7149	18.6993	17.9666	17.9666	18.6337	18.5453	17.7041	17.8266	19.9471	18.8809	18.3202	18.2247	17.8787	18.2247	18.2403	18.118	17.8934	17.3985	16.0894	13.3761	18.5633	19.008
+	4.99378	2.52719	J3KNB4;P49913	J3KNB4;P49913	Cathelicidin antimicrobial peptide;Antibacterial protein FALL-39;Antibacterial protein LL-37	CAMP	9	9	9	35.8	35.8	35.8	19.591	0	76.084	84872000	310	16.4873	16.6898	20.2325	20.4341	18.807	20.4927	23.8097	23.3577	14.6376	13.9873	15.9526	14.1854	13.9873	13.8846	14.1854	14.3465	14.4908	14.0987	16.4265	17.6026	15.9006	15.4106	14.0987	16.7743	14.2798	13.1593	14.5697	14.1854	15.4106	16.8836	13.8846	15.9526
+	2.53961	1.18403	J3KPA1;P54108;P54108-2;P54108-3;I3L0A1	J3KPA1;P54108;P54108-2;P54108-3	Cysteine-rich secretory protein 3	CRISP3	5	5	5	22.1	22.1	22.1	30.975	0	70.393	55725000	157	18.3384	16.7931	19.2046	18.3384	20.4117	20.3881	21.9387	22.0238	18.0122	16.8669	15.5228	15.6712	16.2692	17.3125	17.3822	17.2567	16.3166	16.0315	15.5228	16.9261	17.6252	17.9666	15.2107	16.5849	15.2107	14.9802	18.3807	15.5228	16.5849	16.4873	16.448	16.6088
+	3.70312	-1.55806	J3KSN0;J3QQU6;J3QKK2;J3KTR4;Q8WVN6	J3KSN0;J3QQU6;J3QKK2;J3KTR4;Q8WVN6	Secreted and transmembrane protein 1	SECTM1	4	4	4	37	37	37	15.845	0	89.078	650540000	1453	15.3297	17.6026	19.8227	19.8227	23.7261	24.3951	20.0966	19.6337	22.3237	21.5761	23.4207	23.4207	23.1318	23.1318	22.9506	22.8834	23.5688	23.3577	22.5936	22.6647	21.9741	21.6468	20.6035	20.1628	23.8097	23.8097	20.6035	20.5128	19.924	20.251	23.0703	23.8097
+	2.55732	-0.964515	J3KTI2;Q9BRT3	J3KTI2;Q9BRT3	Migration and invasion enhancer 1	MIEN1	4	4	4	57.8	57.8	57.8	12.401	0	11.177	42595000	56	13.8846	14.8375	15.0757	18.118	16.4019	16.6507	17.3822	15.87	14.7797	18.2093	16.9648	17.2364	17.3125	17.2207	14.3465	17.7041	17.3125	17.5412	19.6886	18.824	17.1192	17.6466	18.174	17.9153	17.4916	17.6026	16.0315	15.1635	16.3166	18.2561	17.5244	17.7041
+	3.39588	-1.09717	K4DIA0;O75144;O75144-2;A0A087X1L8;O75144-3	K4DIA0;O75144;O75144-2	ICOS ligand	ICOSLG	4	4	4	11.4	11.4	11.4	51.925	0	31.945	95958000	164	15.7612	16.5666	15.7868	16.7334	17.4357	17.4916	17.0827	15.8458	19.4865	18.7892	17.2567	17.6466	18.2403	18.1895	18.9195	18.2561	17.2207	17.1357	19.5063	19.5272	19.0832	18.6993	18.0272	17.9666	17.3324	17.3524	17.7571	17.8431	17.5106	15.7354	16.5438	17.2772
	0.860084	-0.510782	K7EKE8	K7EKE8		PVRL2	8	8	1	51	51	8.1	22.642	0	33.054	58209000	105	15.0383	17.9949	16.0894	14.0987	17.7957	17.5412	18.5811	13.1593	17.683	16.9444	19.3472	19.1176	17.1573	16.8463	16.6507	16.9039	17.9502	17.6643	16.0578	18.2093	16.7128	16.5438	16.7128	16.8463	18.4437	18.4634	15.4522	16.2418	15.0383	16.1993	17.9666	18.5811
+	2.43141	1.12594	K7EL50;P27797;A0A7P0T861;K7EJB9	K7EL50;P27797;A0A7P0T861;K7EJB9	Calreticulin	CALR	5	5	5	24.3	24.3	24.3	43.357	0	13.138	30081000	40	18.2851	18.824	18.0732	18.4788	18.7149	18.8513	18.807	18.7149	16.8669	12.8045	15.6712	13.8846	15.2493	15.2107	16.8463	16.4873	18.2247	19.0497	17.6252	17.6252	16.139	15.1201	17.4357	15.7354	15.5228	15.9261	17.3324	16.5849	15.9526	17.2772	16.3364	14.7797
	1.315	1.07238	K7ERI9;P02654;K7EKP1;K7EJI9;K7ELM9;K7EPF9	K7ERI9;P02654	Apolipoprotein C-I;Truncated apolipoprotein C-I	APOC1	3	3	3	26	26	26	8.647	0	9.1187	198610000	483	21.9387	22.5936	21.3394	20.7418	17.5808	17.5637	20.2811	19.3297	20.8758	20.9328	16.7743	16.8463	19.9724	19.84	19.2046	19.1368	19.9921	19.924	15.1201	16.7528	19.924	19.7096	21.8285	21.4009	19.8227	19.7842	22.5074	22.5506	21.3053	19.5063	19.88	20.1628
	0.647437	-0.618749	O00187-2;O00187	O00187-2;O00187	Mannan-binding lectin serine protease 2;Mannan-binding lectin serine protease 2 A chain;Mannan-binding lectin serine protease 2 B chain	MASP2	9	9	9	51.9	51.9	51.9	20.629	0	154.7	620410000	1385	16.9833	17.6466	16.6317	16.6507	24.6228	20.0342	22.9506	23.0703	21.3394	21.6778	21.4009	21.7158	21.5031	21.3394	21.8285	21.7532	24.7752	24.1034	18.6337	13.8846	22.0706	21.6778	17.8124	18.9329	22.6647	22.7572	20.9921	20.8758	21.4009	21.4733	19.8612	19.5817
	0.142416	0.100777	O00391;O00391-2;A8MXT8	O00391;O00391-2	Sulfhydryl oxidase 1	QSOX1	11	11	11	21.8	21.8	21.8	82.577	0	37.639	141440000	207	19.7614	15.87	18.3964	17.0629	17.8431	17.7571	19.5063	19.2198	18.6008	18.6993	18.3384	18.6481	18.6481	18.6008	18.7304	18.2093	17.683	17.9153	19.6337	19.3675	18.4788	18.4788	17.774	18.5094	18.3202	18.3807	18.6481	18.6008	17.7041	14.5697	17.5808	18.2851
+	2.67554	-1.68261	O00560-3;O00560;O00560-2;G5EA09;B4DHN5;E9PBU7	O00560-3;O00560;O00560-2;G5EA09;B4DHN5;E9PBU7	Syntenin-1	SDCBP	8	8	8	47.9	47.9	47.9	31.761	0	41.116	199600000	97	14.2798	16.0315	14.7102	17.0827	19.6886	19.8034	15.4106	18.2403	20.0102	20.3089	18.807	19.0497	20.0966	19.9921	20.0751	20.0751	20.3089	19.9471	21.6102	22.3237	20.3881	20.1866	19.8612	19.5272	20.335	20.4117	13.8846	17.74	19.021	14.3465	19.8034	20.7983
+	6.16408	2.08646	O14791;O14791-2;O14791-3;B1AH96;B1AH94;B1AH95;F8WCH3	O14791;O14791-2;O14791-3	Apolipoprotein L1	APOL1	6	6	6	25.6	25.6	25.6	43.974	0	12.695	19321000	33	19.5063	19.4686	19.5614	19.5614	16.2925	14.2798	18.2247	16.4664	16.5849	16.9039	16.3556	15.8147	15.9006	14.4164	13.7515	15.9006	16.139	14.4908	15.0757	15.4892	12.8045	14.8869	17.8619	17.2364	15.9006	15.7	20.2091	18.2247	13.3761	16.3166	14.7797	16.1138
	0.547203	0.374109	O43490-5;O43490-3;O43490-4;O43490-6;O43490-7;O43490-2;O43490;D6RIF3;H0Y9Q5	O43490-5;O43490-3;O43490-4;O43490-6;O43490-7;O43490-2;O43490	Prominin-1	PROM1	5	5	5	10.9	10.9	10.9	92.74	0.001773	6.1816	17504000	19	17.6252	16.8463	17.9502	17.6026	14.5697	14.4908	13.5491	15.9006	17.5106	17.5106	16.3166	16.5074	15.87	15.6123	16.4664	16.448	15.9261	15.9261	18.3534	15.9006	15.8458	16.222	16.8463	17.2001	14.3465	15.8147	17.3822	17.2364	15.9006	18.4634	13.9873	15.4522
+	1.44811	-1.2845	O43653	O43653	Prostate stem cell antigen	PSCA	3	3	3	24.6	24.6	24.6	11.959	0	121.55	179690000	300	13.5491	16.7528	15.2936	17.0464	19.5817	19.7254	16.8669	16.8463	20.7983	20.4927	19.8612	20.0102	20.7718	20.8451	21.5031	21.1444	16.3782	16.8093	17.3125	17.0269	21.204	21.1444	20.3089	20.0546	20.5342	19.6	14.7797	15.2107	20.6572	20.8196	15.0757	14.5697
+	4.21988	1.41963	O43866	O43866	CD5 antigen-like	CD5L	11	11	11	46.4	46.4	46.4	38.087	0	114.11	124430000	264	19.8612	20.0546	19.7614	19.6702	19.2332	19.3842	18.838	19.0335	18.5811	18.1358	17.3125	16.8093	17.2772	17.7041	16.7528	17.0269	18.807	18.7503	16.9444	14.3465	17.2207	17.2207	19.3472	18.8645	18.4096	18.4943	18.2561	17.8934	20.5607	20.4117	16.9833	15.9789
	0.466566	0.237521	O43895	O43895	Xaa-Pro aminopeptidase 2	XPNPEP2	5	5	5	11.1	11.1	11.1	75.624	0	11.443	28237000	27	17.774	17.3125	16.2925	16.0315	16.0315	15.87	16.0315	16.9261	16.7128	16.8093	15.87	16.1611	15.7354	15.5228	15.9006	15.8458	16.1783	15.6123	17.9502	18.1017	15.9261	15.6712	17.5244	15.6712	16.139	15.9006	13.7515	16.0894	14.4908	16.5074	16.2692	16.1993
+	5.11145	-1.82784	O60494	O60494	Cubilin	CUBN	49	49	49	20.4	20.4	20.4	398.73	0	323.31	701390000	1353	17.1192	16.3166	15.2493	16.448	17.5244	17.6026	17.683	17.6026	20.1628	19.9921	18.9724	19.1038	19.6337	19.88	18.8809	19.0335	18.6008	18.6008	22.3652	22.5936	20.7106	20.4622	18.3534	17.9949	18.6008	18.6481	16.6317	16.6898	17.9502	18.118	18.8513	18.6793
	0.499825	-0.336515	O60888-3;O60888;O60888-2;C9IZG4;C9IZQ5	O60888-3;O60888;O60888-2;C9IZG4	Protein CutA	CUTA	4	4	4	46.8	46.8	46.8	16.832	0	11.517	33921000	56	18.7892	16.2418	14.3465	16.5849	16.6507	15.2107	18.9913	15.4106	14.0987	15.6712	16.2692	16.2692	16.6088	16.139	17.5244	17.2364	16.7931	16.7743	18.5094	18.6626	16.6507	16.5074	15.5572	17.1019	16.5074	16.7528	16.7743	16.5438	15.2107	17.8787	16.6733	17.1573
+	2.12552	-0.773398	O75594	O75594	Peptidoglycan recognition protein 1	PGLYRP1	5	5	5	49	49	49	21.731	0	151.64	487810000	1147	18.4943	18.8809	20.3577	20.251	21.6778	21.5761	22.3237	22.3652	20.1866	19.6337	21.8588	21.9026	20.4117	20.335	20.9328	20.9648	22.5506	22.469	19.9921	19.84	20.3577	20.3881	19.6886	19.4503	21.5461	21.5761	18.6993	19.021	19.7428	19.88	21.1073	21.1444
	0.516839	-0.246855	O75882;O75882-2;O75882-3	O75882;O75882-2;O75882-3	Attractin	ATRN	19	19	19	18.1	18.1	18.1	158.54	0	61.375	218630000	220	19.8996	19.6	16.1138	17.5244	17.9329	18.2247	20.6572	20.7718	19.7428	19.4865	18.5238	17.9802	19.4003	19.6702	19.6886	19.5614	19.6167	19.4865	20.8758	21.0737	20.1174	19.7614	19.5614	19.6886	19.6702	19.8034	20.0546	20.251	20.0102	19.5272	19.5063	19.1368
+	3.40389	-1.27653	O76076;O76076-2	O76076	WNT1-inducible-signaling pathway protein 2	WISP2	7	7	7	37.6	37.6	37.6	26.825	0	106.43	96650000	203	14.3465	15.4522	16.0578	16.222	16.4873	16.5849	16.4873	17.6252	19.0832	18.838	21.1073	21.1444	18.5453	18.4263	18.6626	18.3202	18.0408	18.2247	15.8147	15.4106	18.1017	18.0408	16.1993	18.6481	18.5094	18.618	18.8513	18.7304	17.0269	17.0053	16.9039	16.1783
	0.407551	0.358957	O94919	O94919	Endonuclease domain-containing 1 protein	ENDOD1	14	14	14	44.6	44.6	44.6	55.016	0	96.298	212610000	387	13.9873	18.5238	17.8619	18.5811	19.2198	19.2553	16.9444	17.0464	17.8934	17.1573	20.6035	20.5342	16.0894	16.1783	19.7614	19.6886	19.4003	19.3118	15.5572	16.4873	15.2936	15.9006	16.448	16.6507	18.8513	18.9913	17.2772	17.9502	16.5233	15.87	16.9261	16.6733
	0.558212	0.412345	O95274	O95274	Ly6/PLAUR domain-containing protein 3	LYPD3	3	3	3	12.4	12.4	12.4	35.97	0	13.398	27962000	61	16.8288	17.7571	17.1357	18.8513	14.8375	14.3465	16.7743	19.7842	17.4539	17.6026	18.5633	18.618	17.7571	18.2093	16.0315	16.2692	14.6376	15.1201	18.4788	18.2715	16.3782	16.7128	18.6337	18.4788	17.0464	16.6088	17.5106	17.5637	17.1573	18.807	18.4437	19.0665
	0.723706	-0.458772	O95336;M0R261;M0R1L2;M0R0U3	O95336;M0R261;M0R1L2	6-phosphogluconolactonase	PGLS	11	11	11	66.7	66.7	66.7	27.547	0	37.836	86296000	144	17.683	13.5491	16.3364	17.7957	17.1573	16.9444	13.8846	15.3675	15.4892	16.7743	18.5094	18.3534	18.0561	17.5106	17.8787	17.2772	18.5453	18.3534	16.8093	17.2364	17.0269	17.1019	16.139	16.5233	18.8645	18.954	17.8619	16.4664	18.118	17.7957	16.5849	17.5244
+	2.0058	1.06548	O95445;Q5SRP5;O95445-2	O95445;Q5SRP5;O95445-2	Apolipoprotein M	APOM	4	4	4	30.3	30.3	30.3	21.253	0.0016949	5.3961	44463000	30	20.251	20.2091	16.4664	16.6898	13.8846	18.0882	19.7096	20.1174	18.2561	18.3807	16.9444	17.0269	17.6466	17.1809	18.2403	18.0732	15.2493	15.8458	17.0464	17.4701	18.118	17.7571	18.9329	18.7892	16.8669	17.3822	20.1385	19.9724	20.3089	20.335	18.3202	18.2403
+	1.8266	-0.588258	O95865;A0A140T971;Q5SSV3;Q5SRR8;H0Y7N1	O95865;A0A140T971;Q5SSV3;Q5SRR8;H0Y7N1	N(G),N(G)-dimethylarginine dimethylaminohydrolase 2	DDAH2	4	4	4	24.6	24.6	24.6	29.644	0	8.0096	15914000	43	16.1138	17.7957	15.9789	15.7354	15.2493	15.1201	16.1611	18.1017	14.8869	13.5491	17.2772	17.4916	15.5884	15.4892	16.1138	16.1993	17.6643	17.5637	16.6317	15.9789	14.8869	14.4908	14.5697	15.6123	17.6643	17.6643	16.5849	16.2925	16.9833	17.0269	16.0315	16.0315
+	2.34411	-0.962937	O95998;G3V1C5;O95998-4;O95998-3	O95998;G3V1C5;O95998-4	Interleukin-18-binding protein	IL18BP	3	3	3	17.5	17.5	17.5	21.099	0.0017361	5.7742	75498000	103	16.8669	16.5438	16.5074	17.6252	19.4686	19.4686	20.3577	19.2553	19.9471	18.6337	16.8463	18.0732	19.6702	19.2553	19.5817	18.4437	19.7614	19.7096	20.9648	21.0482	19.9921	19.5817	15.5884	18.824	19.4503	19.4332	18.118	18.2851	16.3556	17.1192	18.7892	19.6886
+	3.92709	-1.38919	O96009;M0QXC5	O96009;M0QXC5	Napsin-A	NAPSA	5	5	5	19.3	19.3	19.3	45.386	0	76.378	118720000	181	17.5637	14.7102	14.0987	17.3714	19.2046	19.4132	18.5094	14.4164	17.1192	17.1192	19.0665	18.954	19.3675	19.2332	17.3985	17.9949	20.251	20.7983	19.0832	19.7254	19.3472	19.4865	17.3714	17.6643	18.4263	18.4788	18.4263	16.8669	17.6252	17.8934	16.7128	16.7931
+	3.13012	0.606506	P00450	P00450	Ceruloplasmin	CP	49	49	0	61.1	61.1	0	122.2	0	323.31	3380700000	11935	22.3966	22.1458	21.9026	21.7878	21.5761	21.5031	21.1705	21.021	21.6102	21.7878	19.2553	19.0832	21.4382	21.3053	21.9387	21.9387	21.1444	21.1073	21.6468	21.5761	21.7532	21.4382	21.5461	21.8285	21.204	21.1444	21.3394	21.3394	21.8588	22.0238	20.906	21.3053
	1.10659	0.6067	P00558-2;P00558	P00558-2;P00558	Phosphoglycerate kinase 1	PGK1	6	6	6	24.9	24.9	24.9	41.428	0	15.625	50377000	68	16.5074	18.9329	19.1525	19.5817	18.3534	18.4634	16.6507	15.2107	15.5572	14.2798	13.8846	16.448	16.9648	16.6507	15.7612	15.7868	17.1809	17.0269	15.1635	15.7354	17.5412	17.3524	17.2954	17.3324	16.1993	16.1783	18.2851	18.838	18.2561	18.3202	19.1176	18.3807
	0.878881	-0.163514	P00734;E9PIT3;C9JV37;CON__P00735	P00734;E9PIT3	Prothrombin;Activation peptide fragment 1;Activation peptide fragment 2;Thrombin light chain;Thrombin heavy chain	F2	31	31	31	59.8	59.8	59.8	70.036	0	323.31	2110400000	3847	22.9506	23.0093	22.2267	22.1807	22.0706	22.1807	21.8588	21.7878	22.3966	22.3652	22.5506	22.6288	22.6647	22.5936	22.2777	22.4351	22.8179	22.8834	23.1846	23.1318	22.2777	22.0706	22.9506	22.6288	22.469	22.469	22.6288	22.7572	23.3577	23.3032	22.5074	23.0703
+	4.65435	1.48777	P00738;J3QR68;H0Y300;A0A0C4DGL8;J3QLC9;P00738-2;A0A087WU08;H3BS21;J3KRH2;J3KTC3;J3KSV1;J3QQI8;H3BMJ7	P00738;J3QR68;H0Y300;A0A0C4DGL8;J3QLC9;P00738-2;A0A087WU08	Haptoglobin;Haptoglobin alpha chain;Haptoglobin beta chain	HP	33	33	16	67.7	67.7	44.6	45.205	0	323.31	8903700000	15746	24.1034	24.1034	24.6228	24.6228	23.8097	24.2088	23.7261	23.7261	24.2923	24.5029	19.1682	19.3118	23.5688	23.4891	23.1318	23.1318	23.0703	23.0093	20.7418	20.906	23.8097	23.4891	24.7752	24.6228	22.5074	22.4351	24.3951	24.3951	24.9692	24.9692	24.3951	24.3951
+	3.46085	0.873494	P00747;Q5TEH5;A6PVI2;CON__P06868;Q02325	P00747	Plasminogen;Plasmin heavy chain A;Activation peptide;Angiostatin;Plasmin heavy chain A, short form;Plasmin light chain B	PLG	46	46	45	68.3	68.3	66.4	90.568	0	323.31	1189300000	2157	22.2267	22.2777	21.2356	21.021	20.4927	20.7106	21.3394	21.4382	20.8451	21.021	19.7842	19.9724	20.8196	20.6845	20.4117	20.251	21.4733	21.5461	19.1851	19.3297	20.9921	20.7718	21.7878	21.7532	20.8758	20.7983	22.0706	22.1044	22.5506	22.469	20.3881	20.6298
+	1.51666	0.817236	P00748	P00748	Coagulation factor XII;Coagulation factor XIIa heavy chain;Beta-factor XIIa part 1;Coagulation factor XIIa light chain	F12	9	9	9	23.4	23.4	23.4	67.791	0	26.262	66057000	98	19.9921	20.251	15.4106	17.74	16.5666	16.2925	18.6481	18.8645	17.1357	16.5849	16.4664	17.2567	17.5637	17.6466	16.8288	18.0122	16.5666	16.9039	15.5884	14.4164	17.9666	17.0269	17.3324	17.1357	18.2851	18.4263	19.5272	19.4003	20.2325	20.1628	16.8288	17.6252
	0.207369	-0.298844	P00915;E5RHP7;E5RH81;E5RG43;E5RFE7;E5RGU8;E5RFL2;E5RII2;H0YBE2;E5RG81;E5RJI8;E5RHS7;E5RJF6	P00915;E5RHP7;E5RH81;E5RG43;E5RFE7;E5RGU8;E5RFL2	Carbonic anhydrase 1	CA1	13	13	4	62.8	62.8	23	28.87	0	239.75	525480000	1027	16.1611	16.1783	22.7	22.6647	16.8669	16.7528	16.1783	16.0894	15.2493	14.4164	19.4132	19.3472	14.2798	13.5491	17.9666	17.9502	17.4701	17.0053	16.8669	16.2418	15.5572	15.7868	17.1192	16.6733	19.3297	19.4003	22.0238	22.0706	14.8869	16.7743	19.008	18.824
+	4.01667	-1.55019	P00995;D6RIU5	P00995;D6RIU5	Pancreatic secretory trypsin inhibitor	SPINK1	3	3	3	53.2	53.2	53.2	8.5067	0	75.901	109570000	283	14.7797	15.7354	14.9802	16.2692	17.8934	17.7957	18.618	17.2001	20.4341	19.7614	21.2698	21.204	18.807	18.5633	19.9724	20.0966	19.8227	19.7842	17.3985	16.139	19.6702	19.3842	19.4686	18.6008	18.1557	18.2247	18.3534	19.2553	19.1176	19.0335	19.0665	15.5228
+	2.95323	0.916733	P01008;CON__P41361	P01008	Antithrombin-III	SERPINC1	20	20	20	51.1	51.1	51.1	52.602	0	210.06	683540000	1807	21.4009	21.5461	20.7718	20.6035	19.2718	19.4865	19.3118	19.4132	20.6298	20.6572	18.3679	18.3807	20.251	20.251	19.84	19.88	20.6845	20.6572	19.1682	19.2718	20.4622	20.2325	21.1705	21.3394	20.251	20.2091	21.4009	21.1444	21.1444	21.021	19.924	20.0546
	0.017436	0.0185461	P01009;P01009-2;P01009-3;G3V2B9;G3V544;G3V5R8;A0A0B4J278	P01009;P01009-2;P01009-3	Alpha-1-antitrypsin;Short peptide from AAT	SERPINA1	26	26	1	64.1	64.1	3.8	46.736	0	323.31	6993400000	14169	24.2923	24.3951	23.7261	23.8097	23.1318	22.469	17.3524	16.1138	22.4351	22.469	21.5761	21.3394	23.6556	23.6556	23.4207	23.4207	22.6647	22.6288	23.5688	23.6556	22.3966	23.3577	24.1034	24.2088	23.1318	23.1846	24.1034	24.0298	24.6228	24.5029	23.8097	23.7261
	0.249592	0.202022	P01011;G3V595;G3V3A0;P01011-2;A0A087WY93;P01011-3	P01011;G3V595;G3V3A0	Alpha-1-antichymotrypsin;Alpha-1-antichymotrypsin His-Pro-less	SERPINA3	19	19	19	48.9	48.9	48.9	47.65	0	323.31	1718600000	5584	22.8179	22.8179	20.335	20.5128	20.8758	20.906	16.139	15.5228	21.7532	21.8588	20.2325	20.3089	19.6496	19.5063	21.3394	21.3394	21.7878	21.8285	20.906	21.3394	21.8588	21.5461	21.9741	22.1458	21.2356	21.2356	22.3652	22.3652	21.6468	21.9026	21.5461	21.9387
+	2.89061	1.40162	P01023;H0YFH1;F8W7L3;F5H1E8	P01023	Alpha-2-macroglobulin	A2M	72	72	61	66.1	66.1	57.9	163.29	0	323.31	8849000000	21339	23.8097	23.7261	22.5074	22.4351	21.3394	21.3053	21.9026	21.9026	22.1458	22.1807	19.1176	19.021	22.5506	22.6288	21.1444	21.1705	20.7106	20.8196	17.5412	17.3985	22.6647	22.3966	23.2465	23.3032	22.1044	22.1807	22.8179	22.8834	23.1318	23.1318	21.9741	22.2777
+	2.41665	0.993686	P01024;M0QYC8;M0QXZ3;M0R1Q1;O95568	P01024	Complement C3;Complement C3 beta chain;C3-beta-c;Complement C3 alpha chain;C3a anaphylatoxin;Acylation stimulating protein;Complement C3b alpha chain;Complement C3c alpha chain fragment 1;Complement C3dg fragment;Complement C3g fragment;Complement C3d fragment;Complement C3f fragment;Complement C3c alpha chain fragment 2	C3	108	108	96	75.8	75.8	68.8	187.15	0	323.31	8249800000	21652	23.7261	23.8097	23.0703	23.0093	20.9921	20.9648	21.1073	20.7983	20.3881	20.4341	19.4332	19.4003	22.2777	22.2267	21.6468	21.5761	20.8758	20.9328	19.8612	20.0751	22.6288	22.2777	23.0093	23.1318	21.9387	21.8285	22.6647	22.6288	22.9506	22.9506	21.9026	22.1807
+	4.08241	1.65313	P01031	P01031	Complement C5;Complement C5 beta chain;Complement C5 alpha chain;C5a anaphylatoxin;Complement C5 alpha chain	C5	28	28	28	27.2	27.2	27.2	188.3	0	77.977	190700000	229	20.4341	20.2811	19.8996	20.0102	15.6123	15.2493	17.3985	18.2851	17.74	16.9261	15.7354	14.4908	16.4664	16.5233	17.0629	17.4357	16.6088	16.2692	16.6733	15.6123	17.5637	17.4916	19.6167	19.5063	16.7931	16.6317	19.8034	19.8034	20.2091	20.4622	17.3125	17.9329
	1.05371	-0.499167	P01034	P01034	Cystatin-C	CST3	6	6	6	44.5	44.5	44.5	15.799	0	38.926	201890000	362	19.8034	20.0751	19.4003	19.9921	18.0122	18.174	19.1851	19.1525	20.1385	20.1174	20.1385	20.0342	19.5272	19.4503	19.3842	19.5431	19.7096	19.6702	20.4341	20.4927	19.7428	19.5272	19.9724	19.9724	19.8034	19.84	19.5614	19.3297	18.838	19.1368	19.9724	19.6702
+	1.96143	-0.536587	P01042-2;P01042;P01042-3	P01042-2;P01042;P01042-3	Kininogen-1;Kininogen-1 heavy chain;T-kinin;Bradykinin;Lysyl-bradykinin;Kininogen-1 light chain;Low molecular weight growth-promoting factor	KNG1	34	34	34	61.8	61.8	61.8	47.883	0	323.31	6913900000	10093	23.1846	23.1846	22.3652	22.3966	24.2923	24.7752	23.1846	23.0093	24.3951	24.2923	23.2465	22.8834	24.7752	24.3951	24.3951	24.2923	23.7261	23.8097	24.9692	25.3586	25.1847	24.2088	23.4891	23.3577	24.0298	24.0298	22.7	22.7	23.3032	23.4207	24.2088	25.3586
+	2.52154	-1.06025	P01133-3;P01133	P01133-3;P01133	Pro-epidermal growth factor;Epidermal growth factor	EGF	33	33	3	35.8	35.8	2.7	129.75	0	323.31	1079100000	2199	15.9006	18.1557	17.4357	13.5491	18.8809	18.9195	20.4927	20.6035	20.4927	20.1385	17.4357	17.6026	20.4622	20.3881	19.7096	19.8034	19.3118	19.2332	21.8285	21.5461	20.7983	20.6572	19.8996	19.6496	20.2811	20.2325	18.0732	18.2093	19.4003	19.5614	20.4117	20.6035
	2.04895	0.43771	P01591;D6RD17;D6RHJ6;C9JA05	P01591;D6RD17;D6RHJ6	Immunoglobulin J chain	IGJ	9	9	9	66	66	66	18.098	0	180.23	431180000	1131	20.2325	20.3089	20.1628	20.7106	21.204	21.1073	20.8451	20.8196	20.3089	20.1866	20.6298	20.6845	21.0482	20.906	19.0497	19.008	18.6793	18.838	21.3724	21.4009	20.4927	20.2811	20.9921	20.7418	19.9724	20.1385	19.924	20.0751	19.8227	20.2091	20.2091	20.3577
	0.302153	-0.345094	P01602	P01602	Ig kappa chain V-I region HK102	IGKV1-5	2	2	2	22.2	22.2	22.2	12.781	0	10.484	67066000	259	17.0053	17.4539	16.1993	19.5063	19.1525	19.4332	16.8463	14.3465	19.4132	18.7304	17.6466	15.9789	18.2247	17.774	18.118	18.1358	20.6298	20.6845	17.1019	16.8836	18.9195	19.6702	15.6712	14.3465	18.1017	18.1017	19.0832	19.84	14.5697	15.9006	13.3761	13.8846
+	1.80571	-1.68298	P01619	P01619	Ig kappa chain V-III region B6	IGKV3-20	6	6	3	46.6	46.6	26.7	12.557	0	323.31	1149600000	1787	23.3032	23.1318	23.1318	22.9506	22.3966	23.0703	16.6317	20.5342	14.4908	14.1854	24.2923	24.6228	22.4351	22.3966	22.7572	23.0703	23.1846	23.4207	21.1073	17.1192	22.8834	22.4351	17.4539	21.2356	23.0093	22.8179	15.9006	20.8196	24.3951	24.2923	22.469	21.204
	0.367473	0.42937	P01624;A0A0C4DH55;A0A0C4DH90	P01624;A0A0C4DH55;A0A0C4DH90	Ig kappa chain V-III region POM	IGKV3D-7	4	4	0	32.2	32.2	0	12.496	0	14.963	290410000	567	21.6778	17.5244	21.5461	21.3053	19.8227	14.4164	20.5342	21.2698	21.8588	21.9026	22.3966	22.8179	20.3577	21.1705	20.1174	20.8758	20.0342	20.0102	19.5614	20.7418	19.3297	21.6102	21.6468	21.5031	20.1385	21.6778	21.2698	21.3724	22.469	22.4351	12.8045	14.8375
+	1.98517	1.50147	P01700	P01700	Ig lambda chain V-I region HA	IGLV1-47	3	3	1	24.8	24.8	11.1	12.283	0	18.598	103310000	243	20.6845	20.5825	16.0101	17.7258	19.5614	19.9471	18.6337	20.4117	17.7041	19.7096	19.6496	19.924	15.1201	15.8458	19.5431	13.5491	14.8869	16.5074	14.3465	17.2207	18.838	18.618	20.4927	13.5491	18.6626	14.4908	14.8375	15.7354	20.8758	20.9921	18.2093	18.7149
+	3.86562	1.94568	P01714	P01714	Ig lambda chain V-III region SH	IGLV3-19	4	4	4	54.5	54.5	54.5	12.042	0	53.02	54518000	200	20.8451	20.9921	20.0342	20.1385	18.7892	18.7892	19.6167	19.6702	18.2403	18.1895	18.9329	19.008	16.5438	13.1593	18.4096	18.4263	18.2403	14.8869	15.9789	13.1593	17.6643	17.2954	20.0546	19.6337	17.9153	17.5412	17.9802	18.1895	19.7614	19.9921	17.2567	17.774
+	4.82276	2.15347	P01717;P01718;A0A075B6K0	P01717;P01718;A0A075B6K0	Ig lambda chain V-IV region Hil;Ig lambda chain V-IV region Kern	IGLV3-16	4	3	2	28.6	28.6	19.6	12.011	0.0017699	6.1771	51059000	114	20.1385	20.0102	19.7096	19.6886	18.1017	18.1017	19.4865	19.5614	15.4522	14.7102	16.1783	16.9444	17.3524	16.8669	18.3044	16.9261	14.7102	17.2001	15.87	16.3556	16.5666	17.8787	20.5128	21.0482	16.3364	14.1854	15.0757	14.5697	15.6123	17.5637	17.7571	18.174
+	1.80464	1.13821	P01721	P01721	Ig lambda chain V-VI region AR	IGLV6-57	2	2	2	35.9	35.9	35.9	12.566	0	18.28	30075000	60	19.6337	19.6886	20.0966	20.0751	17.2001	17.2001	14.7102	17.8266	13.7515	15.6123	14.4908	15.7	17.0053	16.5666	18.2247	19.1525	14.3465	17.3324	16.1138	15.9526	17.0464	16.9261	18.4096	18.5238	14.4164	13.5491	18.0272	18.1557	16.0101	16.0101	16.5233	14.3465
+	3.01379	2.09457	P01742;A0A0B4J2H0	P01742;A0A0B4J2H0	Ig heavy chain V-I region EU	IGHV1-69-2	3	3	2	41.9	41.9	32.5	12.659	0	116.74	155880000	338	18.9913	19.008	21.3053	20.9328	20.5342	20.5342	15.8147	16.139	19.84	19.8612	15.0757	15.2493	19.9471	19.7254	14.7797	14.2798	15.1201	13.9873	14.6376	14.2798	20.7718	21.0737	20.2325	20.4341	13.1593	14.5697	15.8147	15.7	20.9648	20.9648	19.7842	15.5884
	0.0391124	0.0440839	P01780	P01780	Ig heavy chain V-III region JON	HV307	4	3	2	32.5	23.1	13.7	12.943	0	79.6	373850000	838	22.5074	22.5506	22.0706	21.9741	18.8645	18.807	18.4437	18.1557	22.1044	22.0706	20.9648	20.8758	21.7158	21.6778	20.7418	20.8196	20.5607	20.5825	21.3053	20.9648	22.1044	21.7878	22.469	22.1807	21.1073	21.0737	21.9741	21.9741	20.4341	20.5607	21.6102	19.9724
+	1.94889	-0.551619	P01833	P01833	Polymeric immunoglobulin receptor;Secretory component	PIGR	29	29	29	50.1	50.1	50.1	83.283	0	323.31	2018600000	4642	20.0342	20.0342	20.4622	20.4927	21.7532	21.8588	21.1444	21.2356	21.4382	21.7158	21.7878	21.7878	21.7532	21.7878	20.7106	20.6572	21.5761	21.4733	22.6647	22.8179	21.6468	21.3724	20.906	20.8758	21.0737	20.9648	20.5825	20.4622	20.0342	20.0342	21.8588	22.1044
	0.271399	0.219564	P01834;A0A5H1ZRQ3	P01834;A0A5H1ZRQ3	Ig kappa chain C region	IGKC	12	12	12	90.7	90.7	90.7	11.765	0	323.31	20502000000	40186	25.8815	26.1812	25.1847	25.3586	22.1807	22.0238	26.1812	26.1812	26.1812	26.1812	27.2883	27.2883	27.2883	26.1812	25.8815	25.8815	24.1034	24.5029	25.5629	25.1847	23.5688	26.1812	25.5629	26.1812	26.1812	26.1812	25.3586	25.1847	26.1812	26.1812	26.1812	22.1458
	1.41983	0.535419	P01857;A0A0A0MS08;A0A0A0MS07	P01857;A0A0A0MS08;A0A0A0MS07	Ig gamma-1 chain C region	IGHG1	20	20	10	67.6	67.6	33.9	36.105	0	323.31	17250000000	22881	26.1812	25.8815	25.3586	25.1847	21.4733	21.9387	25.8815	25.5629	25.8815	25.8815	24.6228	24.5029	23.7261	25.3586	24.1034	24.1034	24.5029	24.2088	24.1034	24.1034	22.9506	25.8815	26.1812	25.8815	25.1847	25.1847	25.5629	25.5629	25.8815	25.8815	25.3586	23.9103
+	2.50069	0.406996	P01859;A0A286YEY4	P01859;A0A286YEY4	Ig gamma-2 chain C region	IGHG2	18	10	9	67.5	42.9	38.7	35.9	0	323.31	5675500000	9741	24.5029	24.6228	24.3951	24.7752	24.2088	24.2923	24.2923	24.2088	24.1034	23.9103	21.7532	21.9741	23.8097	23.7261	23.5688	23.5688	23.4891	23.3032	23.4207	23.5688	24.2923	23.9103	23.7261	23.8097	24.1034	23.9103	23.7261	23.7261	24.2923	24.6228	23.9103	24.5029
+	3.4014	1.22781	P01871;P01871-2	P01871;P01871-2	Ig mu chain C region	IGHM	22	22	22	63.4	63.4	63.4	49.439	0	323.31	1652300000	5015	22.8834	22.7	22.5936	22.5936	22.2777	22.5074	20.5607	20.5128	21.9026	22.1044	20.2091	20.1866	21.3394	21.4009	20.3881	20.2811	22.3237	22.3966	17.4167	16.3364	20.5128	20.5825	22.5074	22.3652	21.1705	21.1073	21.1705	21.2356	22.8834	23.0703	20.1174	20.2325
+	2.87251	0.554213	P01876;A0A286YEY1	P01876;A0A286YEY1	Ig alpha-1 chain C region	IGHA1	18	18	6	61.2	61.2	27.8	37.654	0	323.31	9502300000	17894	24.7752	24.7752	23.9103	23.9103	24.5029	25.1847	23.9103	23.9103	24.6228	24.6228	23.7261	23.8097	24.3951	24.6228	23.1846	23.3032	22.3966	22.3652	23.3032	23.3577	24.3951	24.1034	24.9692	24.9692	23.9103	24.1034	24.5029	24.6228	24.5029	24.3951	24.2923	24.7752
	0.102024	-0.189548	P02042;E9PFT6	P02042;E9PFT6	Hemoglobin subunit delta	HBD	13	7	3	85	63.9	31.3	16.055	0	197.97	536290000	809	19.1038	17.5808	23.4891	23.4207	16.0578	15.7868	18.118	17.3822	15.9526	16.7528	18.6993	18.7149	16.139	16.448	17.774	17.8124	14.4164	15.2107	14.0987	16.7743	18.0732	17.9802	17.1573	17.0827	19.88	19.924	22.9506	22.9506	15.5228	13.1593	21.0737	20.0102
+	1.71922	0.961053	P02647;F8W696;CON__P15497	P02647;F8W696	Apolipoprotein A-I;Proapolipoprotein A-I;Truncated apolipoprotein A-I	APOA1	34	34	34	77.5	77.5	77.5	30.777	0	323.31	12156000000	16054	25.3586	25.5629	24.5029	24.5029	23.9103	24.1034	22.6647	22.6647	24.5029	24.3951	21.9026	21.6468	25.1847	24.7752	23.3577	23.3577	23.6556	23.4891	21.1705	21.2356	26.1812	25.1847	25.3586	25.3586	24.9692	24.6228	24.9692	24.9692	25.5629	25.5629	24.0298	24.9692
+	2.34234	0.834453	P02649;H0Y7L5;E9PEV4;E7ERP7;CON__Q03247	P02649;H0Y7L5;E9PEV4;E7ERP7	Apolipoprotein E	APOE	14	14	14	51.7	51.7	51.7	36.154	0	123.53	207250000	571	20.4622	20.7418	19.6337	19.2198	18.4943	18.5238	17.7571	18.118	18.6337	18.6793	17.3524	17.4701	19.0832	19.1525	18.3679	18.1557	18.4096	18.4634	18.1358	18.1358	19.8996	19.6886	19.4132	19.3675	18.6481	18.3679	20.0966	20.1866	19.8612	19.8612	18.3384	18.7711
	1.02756	0.474522	P02671;P02671-2;A0A087WUA0;CON__P02672	P02671;P02671-2	Fibrinogen alpha chain;Fibrinopeptide A;Fibrinogen alpha chain	FGA	44	44	44	61.9	61.9	61.9	94.972	0	323.31	4329200000	9297	22.5506	22.3966	23.3032	23.1846	22.3652	22.6288	21.4382	21.6102	22.2267	22.3237	20.7718	20.7718	21.3724	21.3724	22.1807	22.1458	21.204	21.204	19.6496	20.0102	22.5074	22.469	23.1846	23.1846	21.5761	21.4009	23.4207	23.4891	23.6556	23.7261	22.5506	22.8179
+	3.12249	1.64281	P02675;CON__P02676	P02675	Fibrinogen beta chain;Fibrinopeptide B;Fibrinogen beta chain	FGB	48	48	16	80	80	29.3	55.928	0	323.31	6260300000	13071	23.5688	23.5688	24.2923	24.1034	22.7	23.1318	22.5506	22.5936	19.0335	19.2046	20.0966	20.251	21.1073	21.0482	22.1044	22.0706	21.1073	21.0737	17.5808	16.6898	23.0093	22.7	23.9103	23.7261	21.7532	21.7158	23.8097	23.8097	23.8097	23.8097	22.2777	22.5074
	0.315182	0.355519	P02743	P02743	Serum amyloid P-component;Serum amyloid P-component(1-203)	APCS	8	8	8	36.8	36.8	36.8	25.387	0	49.452	82839000	176	20.3089	20.5607	19.4132	19.5431	17.2364	17.2207	14.8869	14.8375	14.2798	16.8836	16.3364	16.4019	18.8809	18.4096	17.5106	17.5412	18.0272	17.8124	17.8431	16.0315	19.8227	19.6337	21.204	20.9648	18.1895	18.3384	21.3724	21.4733	17.1192	16.6898	15.2107	15.9261
	1.02632	0.785888	P02747	P02747	Complement C1q subcomponent subunit C	C1QC	4	4	4	21.2	21.2	21.2	25.773	0	42.802	57507000	154	20.0102	19.8996	18.174	14.8375	16.4265	16.5666	16.0894	16.7128	16.8836	15.0757	16.6088	16.4664	18.6008	19.1851	18.3384	18.3384	17.4539	17.5244	16.8288	15.4522	17.3324	17.9153	20.5342	20.3577	19.1038	19.1368	19.3118	18.954	20.9921	21.0482	14.0987	16.5849
+	5.15609	1.52007	P02748;CON__Q3MHN2	P02748	Complement component C9;Complement component C9a;Complement component C9b	C9	16	16	16	40.4	40.4	40.4	63.173	0	267.84	257420000	727	20.7418	20.8451	21.204	21.1705	18.6008	18.6481	18.824	18.5094	17.9502	17.8266	17.0053	17.1357	19.4332	19.1368	17.1809	17.2207	17.9666	17.8787	17.6026	17.4539	19.2718	19.0832	20.251	20.335	18.5238	18.6626	20.7418	20.5825	20.0751	20.3089	18.6793	18.6993
	0.322984	0.154545	P02749;J3QRN2;J3QLI0;J3KS17;CON__P17690	P02749;J3QRN2;J3QLI0	Beta-2-glycoprotein 1	APOH	19	19	19	64.3	64.3	64.3	38.298	0	323.31	1909100000	5608	23.1318	23.3577	21.7878	21.7532	21.3724	21.3724	21.7878	21.8285	22.7572	22.3966	21.5031	21.5461	21.9387	21.8588	21.8588	21.9026	21.6778	21.6102	20.0966	20.6298	21.0482	21.021	21.7158	21.7158	21.8588	21.9026	22.469	22.469	23.1846	23.1846	22.7	22.7572
	0.351822	0.267634	P02750	P02750	Leucine-rich alpha-2-glycoprotein	LRG1	14	14	14	57.1	57.1	57.1	38.177	0	323.31	1476500000	5196	21.1444	21.2356	21.9741	22.1458	23.6556	23.7261	21.0482	20.9921	20.5128	20.5342	21.6468	21.4382	20.7418	20.5342	22.7	22.7572	23.9103	23.6556	21.5461	21.1705	21.4733	21.2698	19.5063	19.8996	22.1458	22.1044	20.9328	20.7106	20.6298	20.7718	20.5607	21.021
+	2.9015	0.562273	P02751-1;P02751-3;P02751-17;P02751-8;P02751-14;P02751-9;P02751;P02751-7;P02751-10;P02751-6;P02751-5;P02751-13;P02751-11;P02751-4;P02751-12;H0Y7Z1;P02751-16;P02751-2;H0Y4K8	P02751-1;P02751-3;P02751-17;P02751-8;P02751-14;P02751-9;P02751;P02751-7;P02751-10;P02751-6;P02751-5;P02751-13;P02751-11;P02751-4;P02751-12	Fibronectin;Anastellin;Ugl-Y1;Ugl-Y2;Ugl-Y3	FN1	76	76	76	47.8	47.8	47.8	262.62	0	323.31	1817700000	4291	21.5761	21.6778	20.7983	20.8451	20.0102	20.0546	21.0737	21.1073	19.7842	19.84	19.8227	19.8612	20.6845	20.4927	20.2091	20.2325	20.0966	20.1174	19.88	19.9724	20.9648	20.7983	21.021	21.021	20.4927	20.4927	21.7878	21.7532	21.0737	21.1073	19.0832	19.5272
	1.15152	-0.536181	P02760;S4R3Y4	P02760	Protein AMBP;Alpha-1-microglobulin;Inter-alpha-trypsin inhibitor light chain;Trypstatin	AMBP	27	27	17	66.8	66.8	39.2	38.999	0	323.31	29257000000	69457	22.7572	22.5074	24.2088	24.2923	27.2883	27.2883	25.5629	25.3586	25.1847	24.9692	26.1812	26.1812	25.8815	25.8815	25.5629	25.5629	25.5629	27.2883	24.5029	24.7752	24.7752	25.5629	24.6228	24.5029	25.8815	25.8815	23.6556	23.5688	24.2088	24.0298	25.8815	26.1812
	0.44743	0.238382	P02763	P02763	Alpha-1-acid glycoprotein 1	ORM1	15	15	9	63.7	63.7	40.3	23.511	0	323.31	8850900000	17550	24.3951	24.5029	24.9692	24.9692	25.8815	22.7572	24.6228	24.6228	24.2088	24.2088	23.6556	23.6556	24.2088	23.9103	26.1812	26.1812	24.2923	25.1847	25.1847	25.5629	24.5029	24.3951	24.2088	24.1034	24.5029	24.5029	24.2923	24.2923	23.7261	23.6556	24.1034	22.7
	1.17008	0.354607	P02765;C9JV77;CON__P12763	P02765;C9JV77	Alpha-2-HS-glycoprotein;Alpha-2-HS-glycoprotein chain A;Alpha-2-HS-glycoprotein chain B	AHSG	14	14	14	52	52	52	39.34	0	323.31	2292200000	7437	23.2465	23.0703	22.6288	22.8834	22.8179	22.2777	22.2777	22.0706	21.7878	21.9387	23.0703	22.7	22.3652	22.1807	22.6647	22.3966	22.5936	22.4351	21.4733	21.4733	22.1458	21.8588	23.1318	23.0703	22.7572	22.5074	23.1846	23.2465	22.5936	22.6288	22.6647	22.3966
+	2.23423	0.480979	P02787;H7C5E8;F8WCI6;C9JVG0;F8WEK9;CON__Q2HJF0;F8WC57	P02787	Serotransferrin	TF	67	67	58	74.6	74.6	64.2	77.063	0	323.31	30201000000	51677	24.9692	24.9692	24.1034	24.2088	24.3951	24.9692	24.3951	24.5029	24.7752	24.7752	22.4351	22.4351	24.9692	24.9692	24.6228	24.6228	24.3951	24.3951	25.8815	25.8815	25.3586	24.6228	25.1847	25.1847	24.2088	24.2088	24.6228	24.7752	24.7752	24.7752	24.5029	25.1847
+	1.57255	1.57812	P02788;E7EQB2;P02788-2;E7ER44;C9JCF5	P02788;E7EQB2;P02788-2;E7ER44	Lactotransferrin;Lactoferricin-H;Kaliocin-1;Lactoferroxin-A;Lactoferroxin-B;Lactoferroxin-C	LTF	53	53	51	72.8	72.8	69.9	78.181	0	323.31	2798800000	6944	14.4164	15.5572	22.7572	22.7	24.1034	24.0298	25.1847	25.1847	15.1201	14.8869	20.5342	20.4927	21.204	21.0737	19.8612	19.7614	18.0561	17.9949	19.7254	19.6496	22.3237	22.1044	18.954	18.0122	18.4634	18.5238	19.2912	19.2332	16.6733	16.9648	13.1593	13.9873
+	4.93139	0.687513	P02790;Q9BS19	P02790;Q9BS19	Hemopexin	HPX	28	28	28	68.6	68.6	68.6	51.676	0	323.31	6605100000	14122	24.0298	24.0298	23.5688	23.5688	23.3577	23.9103	23.1318	23.1318	23.6556	23.8097	22.1458	22.1044	23.2465	23.1846	23.0703	23.0093	23.4207	23.1846	22.7572	23.0093	23.4207	23.1318	24.0298	24.0298	22.8834	22.9506	23.4891	23.4207	23.9103	23.9103	23.5688	23.6556
+	1.88316	1.38687	P04003;A6PVY5;F2Z2V7;CON__Q28065	P04003	C4b-binding protein alpha chain	C4BPA	26	26	26	54.6	54.6	54.6	67.033	0	213.76	512800000	1022	21.7532	21.9387	19.6886	19.6496	17.8266	17.7258	19.5614	17.8787	15.4106	15.2107	15.8147	16.6317	20.0751	20.1385	19.2332	19.2718	18.7503	18.7304	14.1854	17.1019	19.1525	19.008	21.4382	21.4382	19.7096	19.7254	21.7158	21.8285	21.8285	21.9741	14.8375	14.7102
	1.5961	0.421977	P04004;F5GX75;H0YJW9;CON__Q3ZBS7	P04004	Vitronectin;Vitronectin V65 subunit;Vitronectin V10 subunit;Somatomedin-B	VTN	14	14	14	39.1	39.1	39.1	54.305	0	279.94	1316300000	2933	23.0093	22.8834	21.6102	21.4733	20.6572	20.8196	22.3652	22.2267	20.4117	20.5825	20.6572	20.5825	21.5461	21.4382	21.0737	21.1073	21.5461	21.5031	21.9387	22.1044	22.0238	21.7532	22.7572	22.9506	21.3394	21.3394	22.3966	22.3966	22.6647	22.7572	20.6572	20.7418
+	1.56475	1.40389	P04040	P04040	Catalase	CAT	20	20	20	51.8	51.8	51.8	59.755	0	74.448	137580000	259	17.0629	15.3297	21.5761	20.2811	18.5238	18.3384	20.7418	20.3577	13.3761	15.5572	15.2493	13.7515	12.8045	12.8045	14.8375	13.7515	13.9873	13.8846	14.4908	17.8431	14.0987	14.0987	14.3465	12.8045	14.8375	14.2798	20.2811	20.5607	17.5244	16.139	16.0894	16.3556
+	4.30325	1.73915	P04075;P04075-2;H3BQN4;J3KPS3;H3BPS8;H3BUH7;H3BU78;H3BR68	P04075;P04075-2;H3BQN4;J3KPS3;H3BPS8;H3BUH7	Fructose-bisphosphate aldolase A;Fructose-bisphosphate aldolase	ALDOA	12	12	4	46.2	46.2	17	39.42	0	49.168	115580000	177	18.6626	18.4096	19.1851	19.1176	16.9039	16.9039	19.924	20.1628	15.3675	15.5228	16.1993	16.3166	17.4357	17.3524	15.4522	15.1201	15.6712	15.4106	15.9261	14.7797	14.8375	15.5572	19.021	18.838	15.1201	15.4522	17.8124	17.9949	18.7503	18.6626	20.9921	20.4341
+	3.68673	1.45777	P04083;Q5T3N1;Q5T3N0	P04083;Q5T3N1	Annexin A1;Annexin	ANXA1	9	9	9	34.7	34.7	34.7	38.714	0	30.096	57440000	98	18.838	18.5633	16.6507	17.9502	18.3679	17.4701	19.3675	19.7254	16.1138	16.1783	16.7931	16.2418	19.7842	20.2325	15.3297	14.9344	15.5884	15.7354	17.683	17.6643	16.0315	15.5884	17.5637	18.1557	14.5697	14.3465	15.1201	15.7868	17.74	17.3324	18.0882	17.6466
+	1.63956	1.95889	P04114;A8MUN2;A0A669KB70;CON__ENSEMBL:ENSBTAP00000032840	P04114	Apolipoprotein B-100;Apolipoprotein B-48	APOB	151	151	151	43.7	43.7	43.7	515.6	0	323.31	2046700000	5364	22.469	22.6288	20.2811	20.3577	17.4916	17.683	19.0335	19.5063	12.8045	13.1593	11.0607	12.8045	19.2718	19.3118	19.5272	19.5272	18.4788	18.5633	11.0607	11.0607	20.6035	20.5128	20.3881	20.5342	19.2332	19.1851	21.8285	21.6468	21.1073	21.1705	16.7931	16.7334
+	2.00064	-1.32519	P04155	P04155	Trefoil factor 1	TFF1	5	5	5	57.1	57.1	57.1	9.1494	0	57.428	159180000	335	19.0335	15.6409	18.1895	17.774	20.335	20.251	14.7797	16.1993	19.9724	20.8451	20.5128	21.4009	17.8619	17.5808	20.0546	20.5342	19.5817	19.7254	16.139	17.0464	17.6466	17.1192	20.9328	20.4117	19.2046	19.2553	20.7106	20.2811	20.6035	20.3577	18.6626	18.0882
+	1.98249	-1.23561	P04156;A2A2V1;X6RKS3	P04156;A2A2V1	Major prion protein	PRNP	3	3	3	12.6	12.6	12.6	27.661	0	65.737	136690000	249	17.5412	17.74	17.4701	17.3125	18.5094	14.9344	16.6088	19.5817	19.1176	19.1682	21.9387	22.1807	18.4634	18.2851	18.6481	18.6008	18.3384	18.4943	18.5811	18.2561	18.174	17.9502	18.807	18.6793	18.9913	19.021	14.8869	15.9526	18.6008	18.5633	18.3679	14.4164
	0.578095	0.350452	P04180;I3L1Q6;J3QSE5;J3QKT0	P04180	Phosphatidylcholine-sterol acyltransferase	LCAT	5	5	5	20.2	20.2	20.2	49.577	0.0018939	7.7932	70211000	56	19.88	19.7842	18.6481	18.2247	17.683	17.774	19.3472	19.1851	18.7711	18.9012	17.0464	16.1138	18.1557	18.1557	19.3118	19.5063	18.1358	18.2561	18.6481	18.7149	18.6793	18.824	19.1682	19.8612	17.8431	17.8787	18.954	19.0335	19.2198	19.3842	18.2561	15.7354
+	2.02922	1.15297	P04196	P04196	Histidine-rich glycoprotein	HRG	11	11	11	24.4	24.4	24.4	59.578	0	124.45	553340000	1562	22.4351	22.0706	20.9648	20.7983	18.8513	18.6993	20.335	20.2091	16.2692	16.4664	19.1368	19.1851	20.7106	20.5607	19.6	19.6167	18.3807	18.618	18.7711	18.6993	20.5342	20.335	21.2356	21.4733	20.2091	20.251	22.1807	22.1458	21.6778	21.7878	15.0383	15.2936
	1.97867	0.398606	P04217;M0R009;CON__Q2KJF1	P04217;M0R009	Alpha-1B-glycoprotein	A1BG	20	20	5	51.5	51.5	13.7	54.253	0	323.31	2336000000	7124	22.6647	22.469	22.1807	22.2267	22.5074	22.6647	21.7532	21.6778	21.3053	21.3724	20.7418	20.7106	21.5761	21.5031	22.5506	22.5936	22.6288	22.6647	22.3966	22.6288	22.1807	21.8285	21.5031	22.0238	21.6102	21.5031	22.2267	22.2267	22.1807	22.1458	21.3053	21.5461
	1.53172	0.558834	P04406;P04406-2;E7EUT5	P04406;P04406-2;E7EUT5	Glyceraldehyde-3-phosphate dehydrogenase	GAPDH	9	9	9	44.2	44.2	44.2	36.053	0	44.3	152040000	182	19.8227	19.3297	19.2718	19.1525	19.0832	18.9012	14.4908	18.6993	18.0408	17.4701	17.8787	17.7957	17.5412	17.8266	18.1358	17.774	17.4167	17.3714	17.5106	18.6008	18.2093	17.8934	18.0122	17.7258	17.0269	16.7334	18.7149	19.0497	19.4865	19.6337	20.5825	20.5825
	0.256021	-0.325907	P04433;A0A0A0MRZ8	P04433;A0A0A0MRZ8	Ig kappa chain V-III region VG	IGKV3D-11	4	3	3	53	47	47	12.575	0	17.343	138320000	429	21.1705	21.1444	20.7418	21.1073	20.5825	20.4622	16.7528	17.4701	20.9328	20.9921	20.1628	19.8227	19.2046	19.2198	20.0966	20.1385	20.5128	20.4927	17.4916	17.683	18.6993	17.0053	20.0751	14.0987	20.1866	20.5128	20.8758	20.6035	19.6167	19.5817	18.5238	14.9344
+	4.34843	-1.05518	P04746;P04746-2;H7BZQ8	P04746;P04746-2	Pancreatic alpha-amylase	AMY2A	26	26	4	67.1	67.1	10.6	57.706	0	323.31	1773800000	3577	19.0497	18.5094	18.4788	18.824	21.4009	21.4009	22.1044	22.1458	21.3724	21.5031	21.6102	21.4733	21.0737	20.9648	22.3652	22.3237	20.2325	20.335	20.2811	20.251	21.1073	20.8758	19.6337	19.9921	21.4382	21.3724	20.335	20.3089	21.021	21.1444	21.3394	21.4733
+	2.70124	-0.776533	P05090;C9JF17;C9JX71;F8WBT9	P05090;C9JF17	Apolipoprotein D	APOD	15	15	15	49.2	49.2	49.2	21.275	0	323.31	2799200000	5069	21.0737	21.021	20.8758	20.6298	23.4207	23.6556	22.5936	22.7	23.2465	23.4207	24.2088	24.2088	23.1846	23.2465	24.2923	24.2088	23.1318	23.5688	22.1807	21.9026	23.7261	23.2465	22.6647	22.6647	23.7261	23.6556	22.5936	22.6647	22.8179	22.8179	23.4207	23.4891
+	6.34681	-1.9704	P05154;G3V2M1;G3V264;G3V482;G3V265;G3V5I3;G3V4B4;G3V3F5	P05154	Plasma serine protease inhibitor	SERPINA5	12	12	12	33	33	33	45.674	0	103.16	529830000	1079	18.7149	19.3842	15.3297	17.1192	15.7	15.1635	18.8513	17.4167	20.5825	20.7106	18.7304	18.7892	19.84	19.924	20.8451	20.7718	20.9328	20.906	21.3394	21.6468	19.4865	19.3118	16.9648	16.4873	19.3675	19.5272	16.8093	16.6733	19.6496	19.84	18.4634	18.6008
+	4.00632	1.41371	P05160;A0A3B3IS66	P05160	Coagulation factor XIII B chain	F13B	7	7	7	17.5	17.5	17.5	75.51	0	11.586	31019000	48	19.6886	19.6496	18.8809	18.5238	15.9526	15.9526	18.5238	18.2715	16.4019	16.3364	16.0894	16.0894	15.2936	15.0757	15.2493	15.3675	16.4265	16.5233	16.1783	16.9039	15.7612	16.3166	17.5412	17.4916	15.7	15.5228	17.9502	18.0122	18.7304	18.9724	16.222	16.9039
+	8.46517	3.65804	P05164-2;P05164;P05164-3;J3QSF7;P11678	P05164-2;P05164;P05164-3	Myeloperoxidase;Myeloperoxidase;89 kDa myeloperoxidase;84 kDa myeloperoxidase;Myeloperoxidase light chain;Myeloperoxidase heavy chain	MPO	26	26	26	50.2	50.2	50.2	73.853	0	276.84	281620000	1007	18.618	17.9153	20.5342	20.0546	19.4865	18.9913	23.6556	23.6556	16.0315	16.2418	14.2798	14.2798	15.7	17.4539	13.9873	13.8846	13.5491	12.8045	12.8045	12.8045	15.7868	15.9261	15.1201	14.6376	13.9873	13.9873	13.1593	13.8846	12.8045	11.0607	14.1854	13.1593
	0.237744	0.235835	P05451;P48304;H7BZ24	P05451	Lithostathine-1-alpha	REG1A	9	9	9	56	56	56	18.731	0	160.83	506820000	948	17.8266	18.2561	19.9471	19.924	19.0335	20.7983	20.6298	20.1385	20.0342	19.7842	24.0298	24.0298	19.8996	19.7614	21.7158	21.7878	21.2356	21.4009	15.4106	16.3166	18.3679	18.1017	19.5431	19.1038	20.8196	20.9328	19.6496	19.3118	19.0497	18.9195	20.6845	20.9921
	0.0844977	0.0453222	P05543;CON__Q9TT36	P05543	Thyroxine-binding globulin	SERPINA7	15	15	15	45.1	45.1	45.1	46.324	0	38.746	265910000	575	19.9471	20.1385	18.3534	18.9195	19.7428	19.6496	18.4634	18.2093	18.3044	18.0122	18.838	18.824	18.0732	17.683	20.3089	20.3577	19.2332	19.1682	19.2553	19.0497	19.4332	19.2198	18.5811	18.4096	18.6993	18.838	19.2553	19.0665	19.0665	19.0832	18.6993	18.9195
+	2.63987	1.22488	P05546;CON__ENSEMBL:ENSBTAP00000018574	P05546	Heparin cofactor 2	SERPIND1	14	14	14	39.5	39.5	39.5	57.07	0	76.632	203690000	305	21.2356	21.4382	20.3089	20.3089	17.0827	17.1192	19.5817	18.8809	19.6337	19.6496	17.7571	17.4539	18.618	18.838	19.1176	19.1682	18.3534	19.0832	16.6507	13.7515	19.008	19.1682	19.7614	20.0342	19.2553	18.8809	21.0737	21.204	20.8196	20.8451	19.2718	19.5063
	0.628133	-0.488729	P06280;A0A6Q8PGG0;A0A6Q8PFA9;A0A3B3IUC4;A0A6Q8PHD1;A0A6Q8PHM8;V9GYN5;A0A669KAY7;A0A669KB83;A0A3B3IRU3	P06280;A0A6Q8PGG0;A0A6Q8PFA9;A0A3B3IUC4;A0A6Q8PHD1;A0A6Q8PHM8	Alpha-galactosidase A	GLA	7	7	7	23.5	23.5	23.5	48.766	0	11.98	30755000	33	13.3761	16.8288	16.8463	17.6466	15.5572	13.7515	18.6626	19.1368	17.3822	17.5244	14.8869	15.7868	15.9789	15.87	16.2808	15.5572	16.7128	16.6898	18.9913	18.7304	16.3364	13.9873	15.6409	15.1635	15.6712	16.1993	12.8045	15.6123	16.9648	16.9261	16.7334	17.0827
	0.18683	0.164676	P06312	P06312	Ig kappa chain V-IV region	IGKV4-1	4	4	4	29.8	29.8	29.8	13.38	0	14.475	178300000	357	20.8196	20.7106	20.4117	20.4117	20.8451	20.5607	19.4332	19.0832	19.6886	19.4503	19.7096	19.8034	18.4096	18.1017	19.1682	19.2332	19.4332	19.4332	18.6993	17.5808	20.1385	20.1174	20.6572	20.251	19.021	19.3472	20.8451	20.7418	17.8934	19.4132	19.2332	19.7842
	1.17914	0.507355	P06331;P0DP08;P0DP06;A0A0C4DH41;P01825;P01824;A0A0J9YWU9;A0A075B6R2;P0DP07	P06331;P0DP08;P0DP06;A0A0C4DH41;P01825;P01824	Ig heavy chain V-II region ARH-77;Ig heavy chain V-II region NEWM;Ig heavy chain V-II region WAH	IGHV4-61	3	3	2	37.4	37.4	24.4	13.815	0	18.693	260770000	520	21.8588	21.7532	20.6298	20.5825	20.7418	20.5128	16.8836	19.6167	21.021	21.1073	18.3044	18.4634	20.906	20.6572	20.4341	20.3089	19.5063	19.2198	18.2715	18.3384	21.1444	20.9328	21.3724	21.204	20.1628	20.0966	20.7983	20.8451	21.7532	22.1807	20.8451	20.8196
	0.0326033	-0.0233869	P06396;A0A0A0MS51;A0A0A0MT01;P06396-2;P06396-4;P06396-3;CON__Q3SX14;Q5T0I0;A0A0U1RQL8	P06396;A0A0A0MS51;A0A0A0MT01;P06396-2;P06396-4;P06396-3;CON__Q3SX14	Gelsolin	GSN	30	30	30	62.7	62.7	62.7	85.696	0	323.31	1210600000	2979	20.9921	21.0482	21.4382	21.4009	22.1458	21.7878	20.8758	20.4622	21.204	20.9648	23.3577	23.5688	20.8605	20.7106	22.0238	21.9741	21.9741	21.9741	18.2561	18.0122	20.4341	20.3577	20.4341	20.4927	21.7878	21.7532	20.906	20.7983	21.4382	21.6102	21.4382	21.6468
+	3.81082	2.2739	P06702	P06702	Protein S100-A9	S100A9	5	5	5	55.3	55.3	55.3	13.242	0	37.806	221740000	632	15.1201	16.9261	21.021	20.906	22.5506	22.3237	23.3577	23.3032	22.0238	21.9741	17.6643	16.3782	19.1851	19.9724	18.4634	18.5811	16.448	15.87	18.0408	19.3842	18.4943	18.9913	20.2811	20.3089	17.3985	17.1019	17.4167	17.3125	16.0578	18.1017	20.2811	20.4622
	1.42907	0.716135	P06727	P06727	Apolipoprotein A-IV	APOA4	25	25	23	67.4	67.4	64.4	45.371	0	133.74	665310000	1077	21.7878	21.7878	20.6845	20.5342	18.838	19.1368	15.5572	18.9724	19.5431	19.5063	19.021	19.2718	19.924	19.6337	19.3472	19.2046	19.8034	19.8612	16.9833	16.5666	20.0546	20.0102	20.1866	19.6702	20.5128	20.3577	20.3089	20.0546	21.5461	21.3394	20.5128	20.335
	1.12757	0.499746	P06733;A0A2R8Y6G6;P06733-2;A0A2R8Y879;K7EM90;A0A2R8YEM5;K7ERS8;A0A2R8Y798;A0A2R8YEG5;P13929-3;P13929-2;P13929;E5RG95;K7EPM1;K7EKN2;E5RGZ4;E5RI09	P06733;A0A2R8Y6G6;P06733-2	Alpha-enolase	ENO1	12	12	10	37.6	37.6	28.3	47.168	0	52.594	175420000	439	18.8513	18.9724	19.6702	19.0665	19.3118	19.2046	21.2698	21.1705	18.3807	18.3679	18.8809	17.683	18.838	18.8809	17.5637	17.6466	17.3324	17.4701	17.3324	16.1783	18.4437	18.2403	18.0732	19.2046	17.8124	17.74	19.3472	19.4132	18.0408	17.7041	20.4622	20.8758
+	2.5466	-1.25239	P06870;P06870-2	P06870;P06870-2	Kallikrein-1	KLK1	9	9	9	61.1	61.1	61.1	28.889	0	125.51	551580000	740	16.9039	18.8513	18.838	16.5438	19.9921	20.0751	19.8034	20.0546	22.2777	22.2267	18.4943	18.0882	20.4927	20.4117	20.5342	20.5607	19.6886	19.88	23.0703	23.1846	21.6102	21.4009	20.7983	20.7983	20.6298	20.6035	17.683	17.7041	18.6793	18.4263	20.3577	20.3881
	0.0426294	0.0452472	P07204	P07204	Thrombomodulin	THBD	3	3	3	10.8	10.8	10.8	60.329	0	11.321	23716000	38	16.7334	17.3524	17.4916	16.9648	16.139	16.139	15.9789	18.0732	14.3465	13.3761	17.1192	17.3125	16.4019	16.5849	16.6317	16.7743	14.0987	13.5491	18.6008	18.838	16.0894	16.0101	17.0464	14.4164	16.2925	16.0578	16.0578	14.9802	11.0607	15.4522	16.0578	15.8147
+	3.01131	1.08539	P07237;I3L514;A0A7P0TA35;I3L4M2;A0A7P0TB26;A0A7P0T9D6;A0A7P0T8J3;A0A7P0T9U6;A0A7P0T8X1;A0A7P0TA97;I3L0S0;A0A7P0TA71;A0A7P0T9K9;I3L3P5;A0A7P0Z4S2;A0A7P0Z4J0;A0A7P0TAX9;H7BZ94;A0A7P0T8C0;H0Y3Z3;A0A7P0TBP8;A0A7P0T9S9;I3L3U6;A0A7P0Z476;I3NI03	P07237;I3L514;A0A7P0TA35;I3L4M2;A0A7P0TB26;A0A7P0T9D6;A0A7P0T8J3;A0A7P0T9U6;A0A7P0T8X1;A0A7P0TA97;I3L0S0;A0A7P0TA71;A0A7P0T9K9;I3L3P5;A0A7P0Z4S2;A0A7P0Z4J0;A0A7P0TAX9;H7BZ94;A0A7P0T8C0	Protein disulfide-isomerase	P4HB	5	5	5	17.5	17.5	17.5	57.116	0	20.899	21596000	38	18.0272	17.8619	16.9444	14.9344	15.8458	16.222	16.1138	14.9802	13.1593	15.1201	15.4106	15.7354	14.5697	14.2798	14.4908	14.7102	15.9789	15.7612	15.9006	14.6376	15.0757	15.2107	17.74	17.3125	14.9802	15.0757	15.6409	17.0629	15.0757	16.8669	18.1358	16.4265
+	1.4406	-1.25751	P07288;M0R1F0;P07288-3;Q8NCW4;P07288-2;P07288-5;M0R294;M0R1Z7;M0QZF9;M0QX57;A0A0B4J1X3;P07288-4;M0QXQ7;P20151-3;P20151-2;M0R1T3;P20151	P07288;M0R1F0;P07288-3;Q8NCW4;P07288-2;P07288-5;M0R294;M0R1Z7;M0QZF9	Prostate-specific antigen	KLK3	12	12	12	70.1	70.1	70.1	28.741	0	132.58	369900000	789	16.2925	15.3675	16.5438	18.5453	15.6409	16.3782	11.0607	15.7	19.8227	19.88	21.2356	21.1705	22.3966	22.5506	18.5453	18.7149	18.0882	18.1557	17.0269	15.3297	20.6572	20.6035	19.2912	19.9471	20.5825	20.5342	18.8809	18.9913	20.1174	20.1385	20.1385	20.2091
+	3.32611	1.29697	P07357	P07357	Complement component C8 alpha chain	C8A	12	12	12	32.7	32.7	32.7	65.163	0	116.71	75344000	147	19.5817	19.5431	18.3679	17.9666	16.3364	16.3556	18.6793	18.5633	18.1895	18.0882	15.4892	15.4522	16.9833	17.3822	17.0827	17.2001	15.4522	15.2493	14.4164	16.8463	17.5808	17.683	19.2332	19.0497	16.9039	16.9444	19.5063	19.5272	19.1525	19.2912	18.1017	17.9153
+	2.53728	1.17703	P07360;A0A3B3ITK5	P07360	Complement component C8 gamma chain	C8G	6	6	6	44.6	44.6	44.6	22.277	0	21.929	41610000	82	19.924	19.8034	18.7892	18.9913	15.9789	16.0101	18.3534	18.3964	17.9153	18.0732	14.7797	15.1635	16.7334	16.6317	15.6712	16.1611	16.3364	16.1611	15.2493	16.9833	17.2772	17.0827	18.7892	18.3679	16.4265	15.8458	19.0497	19.2046	19.6	19.6167	16.3782	17.0053
+	4.57392	-1.50198	P07602;C9JIZ6;P07602-2;P07602-3;Q5BJH1;A0A0J9YXB8	P07602;C9JIZ6;P07602-2;P07602-3;Q5BJH1	Prosaposin;Saposin-A;Saposin-B-Val;Saposin-B;Saposin-C;Saposin-D	PSAP	12	12	12	26.9	26.9	26.9	58.112	0	168.68	3686400000	7771	21.5031	21.7158	20.9328	20.8758	26.1812	26.1812	23.0093	22.8179	23.9103	24.1034	23.9103	24.1034	24.5029	24.5029	23.7261	23.7261	25.8815	25.5629	24.7752	24.9692	25.8815	24.7752	23.3577	23.4891	24.2923	24.2923	22.2777	22.2777	22.0706	22.3966	23.7261	24.2923
	0.316502	-0.235751	P07686;Q5URX0;H0Y9B6;H0YA83;D6REQ8	P07686;Q5URX0;H0Y9B6	Beta-hexosaminidase subunit beta;Beta-hexosaminidase subunit beta chain B;Beta-hexosaminidase subunit beta chain A	HEXB	11	11	11	24.1	24.1	24.1	63.111	0	23.237	50691000	58	17.3524	16.7334	17.8934	18.0272	16.9261	16.6733	16.2692	15.8147	16.3782	16.6733	17.8266	17.9153	14.7102	16.2925	16.9648	16.9444	17.5637	18.4263	20.8196	20.6845	16.1138	16.1611	16.9444	16.7231	16.222	16.3364	16.7334	16.4873	18.5453	18.6008	17.5106	17.6026
+	3.96429	1.66307	P07737;K7EJ44;CON__P02584;I3L3D5	P07737;K7EJ44	Profilin-1	PFN1	10	10	10	82.1	82.1	82.1	15.054	0	101.98	209530000	405	18.9329	18.9012	21.1705	20.6845	22.4351	22.3652	22.5074	22.2777	18.6481	18.7711	17.9153	18.5094	18.2093	18.4437	16.0894	17.7957	13.8846	16.3556	18.1895	18.3534	18.9012	18.8809	19.1851	19.3118	17.2207	17.2567	19.4332	19.1851	18.6626	18.3044	20.3089	19.3675
+	3.27214	-1.46865	P07858;E9PHZ5;A0A7I2V668;A0A7I2V440;A0A7P0NGZ6;A0A7I2YQK9;E9PQM1;E9PR21;A0A7I2V4Z9;E9PSG5;A0A7I2V367;R4GMQ5;E9PLY3;E9PNL5;E9PKQ7;A0A7I2V4S6;E9PCB3;A0A7I2V2J1;A0A7I2V302	P07858;E9PHZ5;A0A7I2V668;A0A7I2V440;A0A7P0NGZ6;A0A7I2YQK9;E9PQM1;E9PR21;A0A7I2V4Z9;E9PSG5	Cathepsin B;Cathepsin B light chain;Cathepsin B heavy chain	CTSB	10	10	10	35.1	35.1	35.1	37.821	0	42.636	190370000	314	17.4539	19.0497	11.0607	17.8934	19.5063	19.5431	18.1017	15.5572	18.5453	18.6481	20.4341	20.0966	18.0272	17.8619	18.5238	19.3297	19.7254	19.6886	20.0342	19.9921	20.0966	19.8612	17.0827	14.9344	17.2001	17.0629	16.7528	16.6317	18.8645	18.8809	19.4503	19.6
+	3.05841	-1.35767	P07996;P07996-2;CON__Q28194	P07996;P07996-2	Thrombospondin-1	THBS1	5	5	5	6.3	6.3	6.3	129.38	0	41.121	80998000	213	14.7102	17.8266	18.4437	18.7711	17.7041	17.8619	19.0665	19.8034	18.9913	19.4132	19.7428	19.84	19.2198	18.9195	19.008	18.9329	18.2561	18.3384	17.6466	17.7041	18.6337	18.5811	18.6481	17.9802	18.7149	18.7304	19.4865	19.6496	18.0272	15.8458	17.9802	18.4865
+	5.24517	-1.45357	P07998;G3V357	P07998;G3V357	Ribonuclease pancreatic	RNASE1	6	6	6	55.1	55.1	55.1	17.644	0	323.31	2552000000	4816	20.7983	20.6035	20.9921	21.0737	24.0298	24.6228	21.9741	22.3237	22.469	22.5074	24.5029	24.2923	24.2923	24.2088	23.2465	23.1846	24.2088	24.0298	24.3951	24.3951	23.9103	23.1846	22.2777	22.0706	23.6556	23.7261	21.4733	21.0737	21.2698	21.204	23.6556	24.2088
	1.22556	-0.887973	P08118	P08118	Beta-microseminoprotein	MSMB	2	2	2	39.5	39.5	39.5	12.865	0	17.091	53816000	79	17.7571	15.6712	16.7743	18.0408	15.0383	14.5697	14.5697	16.0315	18.618	18.3534	15.2107	14.7102	20.6572	20.5128	19.4332	19.021	15.6409	15.5228	17.4357	16.448	17.4357	18.2715	18.2561	16.6088	18.5811	18.6993	17.3125	16.3556	15.7612	16.222	17.683	18.6337
+	2.02936	-0.612125	P08138-2;P08138	P08138-2;P08138	Tumor necrosis factor receptor superfamily member 16	NGFR	6	6	6	27.6	27.6	27.6	35.766	0	93.553	132400000	344	19.2553	18.6008	17.2954	16.9261	17.6466	17.9153	19.5431	19.924	19.6167	20.2091	18.3807	18.5633	19.021	18.9724	18.5633	18.8809	19.008	18.9012	20.3881	20.335	18.8809	18.7892	18.7304	18.4263	17.8787	18.4437	17.9949	17.7258	18.2093	18.1557	18.2851	18.5633
	0.913559	0.475382	P08185;G3V350;G3V4V7	P08185	Corticosteroid-binding globulin	SERPINA6	8	8	8	30.9	30.9	30.9	45.14	0	70.257	315330000	796	20.9328	20.8758	20.1385	19.7842	20.2811	20.1385	19.3842	13.9873	19.2553	19.0665	18.4437	18.3964	18.7149	18.5238	20.3577	20.4117	20.4622	20.6035	20.6845	20.7718	19.8612	19.7842	19.7842	19.84	19.3842	19.5063	20.0342	19.9921	20.1866	20.1174	19.1368	19.4332
	0.478267	-0.33712	P08294	P08294	Extracellular superoxide dismutase [Cu-Zn]	SOD3	4	4	3	20	20	15.4	25.851	0.0017606	6.0284	52774000	52	18.4096	16.4664	16.7931	13.1593	17.0269	14.6376	19.008	15.5884	18.6793	18.3964	20.0546	20.0546	16.7931	16.4265	17.0053	16.8288	16.0101	16.5438	19.2046	18.4263	17.5106	18.0882	18.1557	17.5244	17.5808	16.9648	17.2364	18.1017	16.2925	17.5244	17.0827	18.0561
	0.000286244	0.000300753	P08473;A0A7I2U302;A0A6Q8PFY6	P08473;A0A7I2U302;A0A6Q8PFY6	Neprilysin	MME	9	9	9	16.8	16.8	16.8	85.513	0	11.928	33830000	67	19.0832	18.3202	18.3202	16.6317	15.7868	16.0578	16.1993	16.2925	16.5074	16.6898	16.0315	16.1783	16.6507	17.0629	15.9789	16.1138	16.3556	15.9789	18.618	18.4437	16.9039	17.1809	16.2925	16.8669	16.5233	16.8836	15.6123	11.0607	15.6409	14.8869	15.87	16.5438
	0.0234569	-0.0356101	P08519;A0A087WWY0	P08519	Apolipoprotein(a)	LPA	10	9	9	28.5	28.2	28.2	501.31	0	68.979	49596000	174	18.3044	15.9261	17.5244	15.0757	14.2798	17.1357	17.3324	16.448	16.6088	17.4539	17.4539	17.8431	13.3761	11.0607	19.2198	19.3675	14.7797	17.0827	16.7334	14.8869	14.9344	15.0383	17.7041	14.4908	13.8846	16.5438	20.4622	20.3881	20.251	20.906	16.1138	17.5412
	1.18352	-0.502117	P08571;D6RFL4	P08571;D6RFL4	Monocyte differentiation antigen CD14;Monocyte differentiation antigen CD14, urinary form;Monocyte differentiation antigen CD14, membrane-bound form	CD14	12	12	12	44.8	44.8	44.8	40.076	0	323.31	898840000	2583	18.4263	19.2046	19.2912	19.2553	21.9387	22.1044	19.84	19.7096	20.0966	20.0342	20.906	21.021	19.9921	20.0342	21.6102	21.5461	22.1044	22.0238	18.9012	19.0832	20.8451	20.6845	18.9195	19.1525	21.3053	21.204	19.6886	19.5614	19.6886	19.7428	20.6298	21.0482
	1.34881	1.053	P08603;P08603-2;A0A3B3IS28;A0A087WYK9;Q6NSD3	P08603	Complement factor H	CFH	58	58	28	58.7	58.7	29	139.09	0	323.31	1306800000	2409	21.2698	21.3053	20.8451	20.8196	19.3297	19.1525	20.0751	20.1866	15.7612	16.2925	17.9666	17.8266	20.5342	20.4622	19.6167	19.6337	18.9195	18.9724	14.7102	17.3524	20.906	20.8451	20.9648	20.8196	19.924	19.88	21.1073	21.4382	22.1044	21.9387	18.7149	18.9724
	0.560801	0.589463	P08637;H0Y755;C9JC71	P08637;H0Y755	Low affinity immunoglobulin gamma Fc region receptor III-A	FCGR3A	5	5	1	15.4	15.4	4.3	29.089	0	10.807	101530000	75	16.5849	19.1682	18.118	17.3822	18.7304	18.6793	20.4117	19.3675	18.2851	18.3384	17.5106	17.6643	19.1038	18.7892	14.7102	16.4265	18.1895	17.8934	20.0102	20.2091	13.3761	14.9344	17.7258	17.3985	13.3761	13.8846	18.1358	17.9666	18.4634	18.5238	16.8463	15.7612
+	2.51836	1.11288	P08697;A0A0G2JPA8;P08697-2;C9JMH6;A0A0J9YY65;C9JPV4;A0A0J9YWQ3;CON__P28800	P08697;A0A0G2JPA8;P08697-2;C9JMH6;A0A0J9YY65	Alpha-2-antiplasmin	SERPINF2	9	9	9	28.9	28.9	28.9	54.565	0	39.735	77649000	169	19.2912	19.1176	19.2332	19.3675	16.6317	16.6898	19.2553	16.6507	18.1358	18.3044	16.5438	15.2107	16.222	16.3166	17.0464	16.3556	16.5849	16.4873	18.1557	17.8934	17.8431	17.7957	19.0497	19.1368	16.448	16.4265	19.9724	19.7428	19.8034	19.9724	17.2207	17.8934
+	1.98525	1.20139	P09211;A8MX94;A0A087X2E9;A0A087X243	P09211;A8MX94;A0A087X2E9	Glutathione S-transferase P	GSTP1	8	8	8	60.5	60.5	60.5	23.356	0	48.109	105610000	182	18.1017	17.1019	19.8034	19.7254	19.0497	19.3297	20.3089	20.0342	17.7258	15.7354	14.4164	14.3465	17.5244	17.4167	16.7931	17.0629	16.9039	16.8669	18.8513	17.774	17.2001	17.3714	19.4332	20.0751	17.1809	16.7931	16.2692	16.8836	18.174	18.6993	20.6035	20.251
+	3.81693	-0.829522	P09603;E9PJA2;P09603-2;P09603-3;E9PKP4;H7BY18;E9PQ08	P09603;E9PJA2;P09603-2;P09603-3	Macrophage colony-stimulating factor 1;Processed macrophage colony-stimulating factor 1	CSF1	9	9	9	20	20	20	60.179	0	59.729	147510000	266	18.0561	18.0408	17.5637	17.5637	17.7571	18.2093	18.3202	18.3202	19.3118	19.3297	19.2718	19.1682	18.5811	18.3807	19.3675	19.2553	18.2715	18.2715	19.0335	18.7711	18.6008	18.5238	17.6466	17.5808	18.3534	18.3044	17.7258	17.5808	17.7571	17.8431	17.8619	18.2715
	0.546009	-0.395966	P09668;A0A7I2V4X5;A0A087X0D5;A0A7I2V673;A0A7I2YQX6;E9PKT6;A0A7I2V3E8;A0A7I2V2L7;A0A7I2YQ92;A0A7I2V3T9;A0A7I2YQH4;A0A7I2V314;A0A7I2V439;A0A7I2V2E4;A0A7I2V2T8;A0A7I2YQL6;A0A7I2YQE6;A0A3B3IRM7;A0A7I2YQL1	P09668;A0A7I2V4X5;A0A087X0D5;A0A7I2V673;A0A7I2YQX6;E9PKT6;A0A7I2V3E8;A0A7I2V2L7;A0A7I2YQ92;A0A7I2V3T9	Pro-cathepsin H;Cathepsin H mini chain;Cathepsin H;Cathepsin H heavy chain;Cathepsin H light chain	CTSH	6	6	6	26.6	26.6	26.6	37.393	0	20.171	53819000	50	18.7711	14.8869	14.1854	15.0383	19.7614	18.824	14.3465	18.0882	17.0269	17.3524	19.3842	19.2553	17.2567	17.3714	17.8266	17.8266	15.4892	18.0882	19.6167	18.4634	17.0053	17.3822	17.9802	18.1017	14.4908	16.2925	17.1357	17.2001	16.2692	15.3297	17.8266	17.5637
	1.33468	0.830269	P09871;F8WCZ6;A0A087X232;H0Y5D1;F5H7T4;B5MCV4	P09871;F8WCZ6;A0A087X232	Complement C1s subcomponent;Complement C1s subcomponent heavy chain;Complement C1s subcomponent light chain	C1S	15	15	15	36.6	36.6	36.6	76.684	0	54.351	110250000	130	20.5342	20.3577	19.9724	19.8612	17.1357	17.9949	14.9344	17.3524	18.838	18.618	14.9802	14.0987	18.7892	19.3675	19.0665	18.7892	18.5811	18.5811	16.4019	18.7892	19.4503	18.7503	19.2718	19.6167	19.1851	19.2718	19.6167	19.7842	20.2811	20.2811	18.9913	19.4003
+	2.52113	1.08915	P0C0L4;P0C0L4-2	P0C0L4;P0C0L4-2	Complement C4-A;Complement C4 beta chain;Complement C4-A alpha chain;C4a anaphylatoxin;C4b-A;C4d-A;Complement C4 gamma chain	C4A	74	74	1	56.5	56.5	0.7	192.78	0	323.31	2272800000	6869	22.6288	22.6647	22.3237	22.3652	19.9724	19.8996	20.7983	21.0737	20.6572	20.7983	18.2715	18.2093	21.6468	21.5761	20.6298	20.7418	20.3577	20.3089	17.9329	18.4096	21.3053	21.2356	21.6778	21.8588	20.7418	20.7718	21.9026	21.8588	22.7572	22.5936	21.7878	22.0706
	0.399072	0.501681	P0C0L5;A0A3B3ISA6	P0C0L5;A0A3B3ISA6	Complement C4-B;Complement C4 beta chain;Complement C4-B alpha chain;C4a anaphylatoxin;C4b-B;C4d-B;Complement C4 gamma chain	C4B	72	2	0	54.8	2	0	192.75	0	61.793	85799000	200	21.3053	21.6468	21.1073	21.1444	17.9153	18.0561	17.5412	16.4873	13.8846	15.3675	14.0987	18.5453	19.8612	19.6167	18.1017	18.0882	20.2811	20.4117	16.8836	16.8288	19.4003	19.1038	18.5633	15.1201	18.618	18.6337	19.9921	19.8996	20.5342	20.5128	20.0751	15.7868
	0.546899	-0.509906	P0CG48;F5H6Q2;F5H388;B4DV12;F5H265;J3QKN0;F5H2Z3;F5GYU3;Q5PY61;F5H747;J3QTR3;J3QS39;Q96C32;P62979;P62987;P0CG47;F5GXK7;M0R2S1;A0A2R8Y422;M0R1M6;M0R1V7;F5GZ39;J3QSA3	P0CG48;F5H6Q2;F5H388;B4DV12;F5H265;J3QKN0;F5H2Z3;F5GYU3;Q5PY61;F5H747;J3QTR3;J3QS39;Q96C32;P62979;P62987;P0CG47;F5GXK7;M0R2S1;A0A2R8Y422;M0R1M6;M0R1V7	Polyubiquitin-C;Ubiquitin;Ubiquitin-40S ribosomal protein S27a;Ubiquitin;40S ribosomal protein S27a;Ubiquitin-60S ribosomal protein L40;Ubiquitin;60S ribosomal protein L40;Polyubiquitin-B;Ubiquitin	UBC	3	3	3	44.7	44.7	44.7	77.038	0	30.392	139960000	309	17.1573	18.6337	17.74	19.4865	18.9724	19.021	15.9261	21.5461	20.8196	21.1444	19.84	19.5063	18.5238	18.2403	19.7842	18.8645	18.9012	18.8645	15.4892	20.6572	18.9913	18.2561	21.2698	21.1705	19.6496	17.1573	20.6845	20.5342	18.4943	17.3714	19.5272	19.924
+	2.00982	-1.15408	P0DMQ5	P0DMQ5	Putative transmembrane protein INAFM2	INAFM2	3	3	3	19	19	19	15.439	0.0018282	7.0615	83131000	185	16.6898	18.6793	16.4873	17.6643	18.2715	18.2851	17.2954	18.9195	19.5272	18.8809	18.6793	18.2403	19.8034	19.5817	19.7254	19.5817	17.9802	18.0561	21.0737	20.7983	18.824	19.2718	18.7503	18.7149	19.2718	19.3118	15.5572	13.9873	13.7515	16.2418	18.9724	19.3297
	1.27016	0.458825	P0DOY3;P0DOY2;P0CF74;A0A5H1ZRQ7;A0M8Q6	P0DOY3;P0DOY2		IGLC3	11	11	5	93.4	93.4	57.5	11.265	0	323.31	8024500000	14372	25.5629	25.3586	25.5629	25.5629	22.7572	22.4351	24.9692	24.7752	25.3586	25.1847	24.9692	24.9692	24.6228	24.2923	24.9692	24.9692	27.2883	26.1812	23.4891	23.4891	23.2465	23.8097	25.8815	25.5629	24.7752	24.7752	25.1847	25.3586	25.1847	25.3586	24.7752	24.6228
	0.569253	-0.585123	P0DP25;P0DP24;P0DP23;E7EMB3;Q96HY3;M0QZ52;G3V361;A0A590UJI2;A0A590UJC0;F8WBR5;G3V226;G3V479	P0DP25;P0DP24;P0DP23;E7EMB3;Q96HY3;M0QZ52;G3V361;A0A590UJI2		CALM2	6	6	6	54.4	54.4	54.4	16.837	0	45.252	105020000	127	17.5106	19.021	19.0665	19.1851	20.6845	20.7418	18.0408	18.1895	18.954	19.0497	17.9949	17.9666	18.6793	19.8034	14.6376	18.174	17.9153	17.9502	16.2925	19.2332	18.5238	18.4943	15.2493	15.0757	18.1358	18.2561	15.5228	14.2798	16.7931	16.2925	21.3724	20.8451
+	1.88935	-1.67223	P0DP58-2;P0DP57;H0YB12	P0DP58-2;P0DP57		LYNX1	3	3	3	42	42	42	14.026	0	256.43	201740000	355	14.6376	17.1357	15.87	16.4873	20.0966	20.1174	17.9949	17.6466	21.5031	20.6845	22.1807	22.2267	20.5128	20.8196	21.2698	21.3724	21.3053	21.3053	14.9802	14.1854	13.9873	13.8846	14.8869	20.7718	20.6572	20.6845	16.0101	14.4164	20.5128	20.6572	20.4927	15.6123
	0.0526143	0.0540003	P0DUB6;P0DTE8;P0DTE7;Q5T085;C9J2Z5;Q5T084;C9JWK7	P0DUB6;P0DTE8;P0DTE7		AMY1A	24	3	3	63.6	6.5	6.5	57.767	0	13.115	29334000	65	15.2936	18.0122	18.5633	17.8124	15.7612	15.8458	18.3679	15.1201	16.4873	16.5438	18.4788	18.4263	14.8869	14.9802	16.9833	16.9833	16.4664	16.3782	16.9261	16.5438	17.2954	17.2001	18.2093	15.4106	16.0101	14.8869	18.7711	18.6793	16.448	15.0757	16.6898	16.9444
	1.32672	-0.429705	P10153	P10153	Non-secretory ribonuclease	RNASE2	5	5	5	41	41	41	18.354	0	175.24	1216500000	2060	20.9648	20.9648	21.0482	21.3394	21.0737	20.5825	23.4207	23.4207	23.3577	23.1318	23.1846	23.0093	22.1044	22.0706	21.9026	21.8588	22.7	22.5506	23.9103	24.0298	22.469	22.1458	22.1807	22.1044	22.3966	22.3966	21.4382	21.3053	21.204	21.2356	23.1318	23.5688
+	5.98104	-1.5347	P10253;I3L3L3;I3L0S5	P10253	Lysosomal alpha-glucosidase;76 kDa lysosomal alpha-glucosidase;70 kDa lysosomal alpha-glucosidase	GAA	24	24	24	38.1	38.1	38.1	105.32	0	253.24	727050000	2119	18.8645	19.0665	15.4522	15.9006	18.4634	18.4263	16.5074	17.5106	20.251	20.4117	19.924	19.6337	20.4341	20.3089	19.924	19.924	19.6337	19.5431	22.1458	22.5506	19.0665	19.2332	19.2198	19.3297	19.8996	19.8227	18.3964	18.3807	19.2553	19.0665	19.6496	19.3118
+	7.6609	-1.9679	P10451-4;P10451;D6R9C5;CON__P31096	P10451-4;P10451	Osteopontin	SPP1	15	15	2	60.3	60.3	8.9	33.016	0	323.31	2059800000	3630	21.021	21.1073	19.2198	19.2718	22.1044	21.9741	16.5233	18.5453	21.4733	21.3053	22.3237	22.3237	22.8834	22.7572	23.0093	22.9506	22.5074	22.3237	25.3586	24.6228	23.4891	23.3032	20.6845	20.6572	22.0706	22.1458	20.6298	20.6298	20.906	20.7983	22.5936	23.0093
+	2.27148	0.556994	P10643;CON__Q29RQ1	P10643	Complement component C7	C7	19	19	19	33.9	33.9	33.9	93.517	0	150.38	209820000	349	20.3577	20.335	19.7254	19.4503	18.5811	18.3964	20.1866	20.6298	20.0546	20.4622	19.6167	19.7428	18.3384	18.5811	19.2718	19.2198	17.9329	17.683	20.7106	19.88	19.6167	19.4503	20.1174	20.0966	18.3679	17.9329	19.6	19.4865	20.335	20.7418	19.4003	19.0832
	0.706907	-0.228333	P10909-4;P10909-6;P10909;P10909-5;P10909-2;P10909-3;H0YC35;E7ERK6;H0YLK8;H0YAS8;E7ETB4;E5RG36;E5RGB0;E5RH61;E5RJZ5	P10909-4;P10909-6;P10909;P10909-5;P10909-2;P10909-3;H0YC35	Clusterin;Clusterin beta chain;Clusterin alpha chain;Clusterin	CLU	13	13	13	32.5	32.5	32.5	48.803	0	295.87	970870000	1985	22.7	22.3652	22.1458	21.8285	21.2698	21.1705	20.4622	20.5607	22.5936	22.7572	21.3724	21.2356	22.2267	22.1458	22.1458	22.1044	22.0706	22.0706	22.8834	22.8834	22.5506	22.2267	22.5506	22.5506	22.0238	22.0238	22.3237	22.3237	22.6288	22.8834	22.1458	22.3652
	1.58361	0.655831	P11047	P11047	Laminin subunit gamma-1	LAMC1	6	6	6	7.2	7.2	7.2	177.6	0	15.855	18996000	38	18.3534	17.6643	17.3714	18.6008	15.4106	15.3675	16.9261	14.2798	16.6507	16.4265	15.5884	15.5572	16.4265	16.1138	15.7354	15.87	15.5228	14.5697	13.3761	16.3782	15.4892	15.7354	15.4892	15.87	15.4892	15.2936	15.3297	17.0053	18.0122	15.4892	15.6712	17.0629
	0.200576	0.317232	P11684;E9PN95	P11684	Uteroglobin	SCGB1A1	5	5	5	58.2	58.2	58.2	9.9937	0	114.04	270780000	1048	16.6317	17.8787	19.021	19.4332	22.3237	22.7	15.7354	18.174	18.8645	19.9724	22.6288	23.3032	17.2207	16.5438	20.8758	20.335	21.6468	22.5936	18.4096	15.8147	13.1593	15.9526	17.6252	17.5412	20.1174	19.9471	20.6572	21.1705	16.1993	16.8288	17.0464	17.0464
	0.247215	-0.128304	P12830;P12830-2;H3BNC6;H3BVI7;J3QKP1	P12830;P12830-2;H3BNC6	Cadherin-1;E-Cad/CTF1;E-Cad/CTF2;E-Cad/CTF3	CDH1	14	14	14	23.9	23.9	23.9	97.455	0	303.8	744780000	1679	19.5272	19.4865	19.008	19.3118	21.3053	21.3394	20.8196	20.4927	20.5342	20.2811	20.7983	20.7418	20.0102	19.9471	21.7878	21.8285	21.3724	21.3724	19.1038	18.807	20.4117	20.251	19.3842	19.924	20.906	20.906	20.1174	20.0966	19.0832	19.1176	20.335	20.7106
	1.04457	-0.708888	P13284	P13284	Gamma-interferon-inducible lysosomal thiol reductase	IFI30	4	4	4	30.4	30.4	30.4	27.963	0	51.202	66036000	209	18.2403	19.7614	18.9012	15.1201	19.1682	19.3118	18.0882	18.824	17.4701	18.2247	17.3985	17.5106	18.4943	18.3679	18.7711	18.8513	19.1368	14.7797	22.5074	22.3652	17.9502	17.5244	18.1017	18.954	18.7711	18.6793	16.139	17.683	18.2403	17.7571	18.0732	17.8266
	1.15308	-0.879861	P13473-2;P13473;P13473-3;H0YCG2	P13473-2;P13473;P13473-3	Lysosome-associated membrane glycoprotein 2	LAMP2	4	4	4	9.3	9.3	9.3	44.955	0	10.424	143700000	435	16.5233	18.118	15.8458	18.838	19.6496	19.7428	19.7428	19.84	19.924	18.8645	17.1809	17.0464	19.2553	19.0665	17.6252	14.0987	19.84	19.8034	22.7	22.3966	20.3089	20.0966	18.1358	18.3384	18.7503	18.9329	13.3761	17.4916	16.222	17.9666	18.2247	18.3679
+	5.88063	1.51884	P13671;C9JC72	P13671	Complement component C6	C6	15	15	15	22.9	22.9	22.9	104.79	0	79.649	100730000	185	20.2091	20.2325	19.0497	18.9724	17.0464	16.2692	19.1525	19.1038	18.174	18.174	16.8836	16.9039	17.2954	16.8288	16.1611	16.6317	16.0894	16.0894	15.7354	15.5572	18.1358	17.6643	18.2851	17.7571	16.3782	16.6733	19.4003	19.6337	19.1368	19.7614	18.118	18.4437
+	7.53917	3.01955	P13796;Q5TBN3;P13796-2;A0A0A0MSQ0;P13797-3;P13797-2;P13797;Q5TBN5;C9JAM8;Q14651	P13796	Plastin-2	LCP1	22	22	22	49.3	49.3	49.3	70.288	0	126.1	151510000	450	15.9261	15.9789	19.88	19.7428	21.4382	21.2698	22.7572	22.6288	15.9261	17.3324	13.1593	13.1593	14.3465	15.6712	14.4164	13.9873	14.1854	15.1635	13.7515	14.0987	14.7102	14.1854	15.4106	14.7102	13.7515	13.7515	14.3465	14.0987	15.2936	14.4164	15.8147	16.4873
+	2.13549	-0.87077	P14384;H0YHN7;F8W111;F8VVI6	P14384;H0YHN7	Carboxypeptidase M	CPM	5	5	5	20.5	20.5	20.5	50.513	0	14.893	49107000	104	15.0757	15.6123	15.7354	18.3964	16.6733	16.5074	18.3384	14.4908	17.9666	18.0561	16.5666	17.5244	17.3985	17.9949	16.4265	17.5244	17.2001	17.6466	19.4865	19.5063	18.3534	18.174	16.2418	16.222	17.9329	17.9666	15.87	17.8266	18.3964	15.8147	17.2772	18.0122
	1.48515	-0.723886	P14543-2;P14543	P14543-2;P14543	Nidogen-1	NID1	16	16	16	22.3	22.3	22.3	122.02	0	210.91	327670000	1250	19.008	13.9873	18.0561	18.2561	20.1174	19.9724	18.7503	18.3807	19.2718	19.3675	18.7503	19.3297	19.6	19.7428	20.2325	20.1628	20.0102	19.5063	19.1176	19.021	19.6	19.5431	17.4701	18.2715	20.7106	20.5825	19.6337	18.9195	18.2851	18.1895	19.7614	19.7614
+	1.74742	0.851805	P14618;B4DNK4;P14618-3;P14618-2;H3BTN5;H3BQ34;H3BR70;H3BUW1;H3BTJ2;H3BT25;H3BU13;H3BN34;H3BQZ3	P14618;B4DNK4;P14618-3;P14618-2;H3BTN5;H3BQ34	Pyruvate kinase PKM;Pyruvate kinase	PKM	15	15	15	40.7	40.7	40.7	57.936	0	69.132	137390000	191	18.9195	18.7304	19.1176	19.1038	18.5453	18.618	17.4701	16.8288	16.5666	16.0101	16.139	15.4892	16.7528	17.2364	16.3364	16.222	16.2418	16.1783	16.448	16.4265	16.2418	17.3125	16.7743	17.0269	15.5884	15.7868	18.2093	18.3202	18.7892	18.7304	21.2356	20.9648
+	5.18429	3.48627	P14780	P14780	Matrix metalloproteinase-9;67 kDa matrix metalloproteinase-9;82 kDa matrix metalloproteinase-9	MMP9	30	30	30	55.4	55.4	55.4	78.457	0	323.31	421640000	1007	17.2954	17.8124	22.3966	21.9387	22.9506	23.2465	24.0298	24.0298	15.5228	16.6088	17.0269	17.2001	15.7612	16.7931	12.8045	12.8045	12.8045	13.1593	16.222	14.7102	20.6298	20.4927	15.2936	13.9873	12.8045	12.8045	11.0607	13.1593	14.4164	17.4539	14.4908	16.222
+	4.82649	-1.5279	P15144;H0YMC1;H0YLZ8;H0YKT6	P15144	Aminopeptidase N	ANPEP	31	31	31	49.1	49.1	49.1	109.54	0	178.59	551850000	1038	16.9261	16.5074	14.8869	15.6712	19.6337	19.6702	15.4892	16.7334	18.3679	17.9329	18.0122	18.0408	19.1368	19.3472	18.9913	19.0665	19.6496	19.5817	20.3577	20.8451	19.4132	19.3297	18.3044	17.8266	19.5431	19.7096	16.9444	17.4357	16.4019	17.1019	17.3714	17.4357
+	4.34368	-1.45378	P15309;P15309-2;P15309-3;E9PFE6;H0Y8T3	P15309;P15309-2;P15309-3	Prostatic acid phosphatase;PAPf39	ACPP	13	13	13	44.3	44.3	44.3	44.566	0	160.15	568690000	1232	17.9502	17.4167	16.1783	18.0561	18.2093	16.8288	15.9526	17.5244	20.1174	19.8227	20.0342	19.9471	22.5936	22.8179	18.7149	18.7503	19.1851	19.5272	20.251	20.1385	21.1705	20.9921	19.5817	19.4003	21.5031	21.4733	18.4788	18.3044	20.7106	20.7106	20.0102	20.0751
+	2.50018	-1.07235	P15328	P15328	Folate receptor alpha	FOLR1	11	11	11	55.3	55.3	55.3	29.819	0	153.08	209690000	384	19.3297	16.139	16.3556	14.7797	17.8124	17.8266	19.2198	19.3472	20.2091	20.3881	18.5453	18.4788	18.0882	18.4788	19.8227	19.8227	18.174	18.3807	21.4009	21.3053	20.2091	20.2091	19.7096	19.5614	17.4357	17.3125	17.74	17.9329	18.6337	18.6337	19.3842	19.2332
+	3.03182	-1.31633	P15941-2;A0A087WWM1;A0A087X2A4;A0A0C4DGW3;P15941-7;P15941-11;P15941-4;P15941-3;P15941;P15941-8;P15941-17;A0A0A0MSH4;A0A0A0MRB3;B1AVQ7;A0A087WVJ0;A0A087X0L2;P15941-15;P15941-6;A6ZIE4;A6ZIE3;P15941-12;P15941-16;P15941-9;P15941-10;P15941-13;Q7Z536;A0A087WZZ6;V9GZ38;A0A087X061	P15941-2;A0A087WWM1;A0A087X2A4;A0A0C4DGW3;P15941-7;P15941-11;P15941-4;P15941-3;P15941;P15941-8;P15941-17;A0A0A0MSH4;A0A0A0MRB3;B1AVQ7;A0A087WVJ0;A0A087X0L2;P15941-15;P15941-6;A6ZIE4;A6ZIE3;P15941-12;P15941-16;P15941-9;P15941-10	Mucin-1;Mucin-1 subunit alpha;Mucin-1 subunit beta	MUC1	7	7	7	7	7	7	122.94	0	60.147	150400000	270	16.0101	15.9526	15.3675	15.7	19.7842	19.0497	18.8645	18.954	18.4943	18.4788	18.6337	18.3679	19.008	19.1038	18.6993	18.954	18.824	18.5453	20.5607	21.021	20.0102	19.7254	18.6626	17.1573	18.2247	18.2715	18.174	18.9329	15.3297	18.4437	18.4263	18.8809
+	1.88939	-0.773824	P16070;P16070-9;H0Y5E4;H0YCV9;P16070-8;P16070-7;H0YDW7;P16070-3;P16070-4;P16070-6;P16070-17;P16070-5;P16070-18;P16070-15;P16070-10;P16070-11;P16070-13;P16070-14;P16070-12;P16070-16;H0YDX6;H0Y2P0;H0YD13;H0YD17;E9PKC6;H0YEV3;H0YEU1;P16070-19;Q86UZ1;H0YD90;H0YF08	P16070;P16070-9;H0Y5E4;H0YCV9;P16070-8;P16070-7;H0YDW7;P16070-3;P16070-4;P16070-6;P16070-17;P16070-5;P16070-18;P16070-15;P16070-10;P16070-11;P16070-13;P16070-14;P16070-12;P16070-16;H0YDX6;H0Y2P0;H0YD13;H0YD17;E9PKC6	CD44 antigen	CD44	6	6	6	9.6	9.6	9.6	81.537	0	53.443	752530000	1318	20.5128	20.4117	17.6026	19.3472	21.9741	21.6778	22.4351	22.5506	22.9506	22.5506	21.6778	21.6778	22.6288	22.2777	22.469	22.469	22.1807	22.2267	23.2465	23.2465	21.7878	22.3237	22.1458	21.7878	22.1807	21.7878	21.0482	20.9648	20.9328	21.3724	22.0238	22.4351
+	4.13619	-1.50728	P16278-3;P16278;E7EQ29;P16278-2;C9J539;C9J4G9;F8WF40;C9JF15;C9JWX1;Q6UWU2-2;Q6UWU2	P16278-3;P16278;E7EQ29;P16278-2	Beta-galactosidase	GLB1	13	13	13	27.8	27.8	27.8	72.75	0	39.529	214570000	369	16.0315	16.6507	16.8669	16.6088	18.0732	18.3202	17.1573	16.5666	19.5817	19.008	18.9012	18.7304	18.3679	18.174	17.2001	17.8934	18.7892	18.9195	21.9741	22.1458	19.2046	19.1851	17.3822	15.5884	17.0053	17.1357	15.7868	16.5074	17.1019	17.3125	18.2403	18.9329
	0.581351	-0.35867	P16444;H3BQS5;H3BP43	P16444	Dipeptidase 1	DPEP1	6	6	6	28	28	28	45.673	0	16.469	54489000	54	16.0894	16.2692	16.9648	16.5666	15.9261	16.3364	17.9802	16.6088	16.0101	15.7612	15.8458	15.6409	16.3556	15.5884	15.5228	15.7354	16.5233	16.8288	17.4539	17.6466	16.7931	17.5106	16.1611	16.1138	17.8619	18.2851	15.2936	15.2936	16.9444	16.9444	16.139	15.1635
	0.10545	0.0965539	P17050	P17050	Alpha-N-acetylgalactosaminidase	NAGA	7	7	7	24.6	24.6	24.6	46.564	0	17.076	33823000	71	17.5808	16.8093	17.0629	18.4096	17.1019	17.2567	18.7149	15.4892	17.1809	17.1019	18.1017	18.1557	16.5849	16.0894	16.3782	16.3364	19.0832	17.774	18.3202	18.9195	16.1993	16.448	13.9873	15.2936	16.1611	16.7743	16.2418	15.3675	14.9344	15.1635	15.9261	15.3297
	1.06583	-0.673283	P17900;H0YBY3;E5RJD0	P17900;H0YBY3	Ganglioside GM2 activator;Ganglioside GM2 activator isoform short	GM2A	10	10	10	63.2	63.2	63.2	20.838	0	104.37	1222700000	2517	17.1357	18.6481	21.4009	20.9648	19.4132	18.5633	21.7158	21.5031	19.7096	19.924	22.7572	22.9506	19.7614	19.8227	21.4382	21.5031	23.3032	23.7261	21.7878	21.204	18.7711	21.3053	20.4622	20.3881	21.021	20.8196	21.7532	21.0482	19.1682	19.2553	20.7983	20.5342
	0.155609	-0.14929	P18065;C9JMY1;C9JW52	P18065;C9JMY1	Insulin-like growth factor-binding protein 2	IGFBP2	6	6	6	22.8	22.8	22.8	34.814	0	12.199	56256000	56	19.0665	18.954	18.5094	17.2954	12.8045	17.2954	17.6643	18.4634	19.008	19.1038	16.7431	16.8669	15.8458	17.1357	17.6643	17.1192	17.6026	17.4167	18.824	17.9153	17.1573	16.7528	17.9329	17.4357	16.6507	16.448	17.774	18.2561	18.9012	18.8513	17.74	18.618
+	3.61662	-1.30018	P19440;E7ET76;P36268;A6NGU5;P36268-2;B5MCK8;B5MC34;P19440-3;P19440-2;A0A0C4DG87;B5MC36;A0A494C1J8;B5MD39;E7ETR7;A0A494C0N1;Q9BX51;Q14390;A0A494C1E1	P19440;E7ET76;P36268;A6NGU5;P36268-2;B5MCK8	Gamma-glutamyltranspeptidase 1;Gamma-glutamyltranspeptidase 1 heavy chain;Gamma-glutamyltranspeptidase 1 light chain;Inactive gamma-glutamyltranspeptidase 2;Putative gamma-glutamyltranspeptidase 3;Putative gamma-glutamyltranspeptidase 3 heavy chain;Putative gamma-glutamyltranspeptidase 3 light chain	GGT1	7	7	3	21.4	21.4	12.7	61.409	0	23.464	75790000	63	19.6167	17.2772	17.5106	15.6409	17.3985	17.2364	13.7515	17.5808	18.3964	18.2403	17.5412	17.7258	18.3044	18.0408	18.0561	18.618	17.7571	18.4788	20.4117	20.5342	18.4263	18.7711	18.5094	18.3807	18.5453	18.4096	17.8431	17.6466	18.824	18.6481	17.9153	18.3044
	0.0265774	0.0179643	P19652	P19652	Alpha-1-acid glycoprotein 2	ORM2	13	7	7	62.2	38.8	38.8	23.602	0	323.31	2993700000	6644	23.4207	23.2465	23.6556	23.6556	23.5688	23.0093	23.5688	23.2465	23.3032	23.2465	22.7	22.3966	23.3032	23.3032	24.5029	24.5029	24.6228	24.6228	23.7261	23.9103	24.0298	23.4207	22.5936	23.0093	23.3032	23.4207	23.2465	23.3577	21.9387	22.2267	23.3577	23.2465
+	2.30213	1.02636	P19827;P19827-2;P19827-3;F8WAS2;H7C0N0;CON__Q0VCM5	P19827;P19827-2	Inter-alpha-trypsin inhibitor heavy chain H1	ITIH1	22	22	22	34.1	34.1	34.1	101.39	0	181.23	465870000	1030	21.6468	21.5761	21.1444	21.2698	17.9802	17.9502	18.6008	18.4943	18.8513	18.8513	16.7431	16.7931	19.7428	19.6886	19.4003	19.4865	19.3297	19.1851	16.7128	16.8093	19.4686	20.0546	21.1444	21.0737	19.4865	19.6886	21.204	21.4009	21.2356	21.2698	19.1038	19.6337
	1.03426	-0.544865	P19835;P19835-2	P19835;P19835-2	Bile salt-activated lipase	CEL	7	7	7	18.2	18.2	18.2	79.321	0	32.104	43294000	37	17.0464	15.5228	16.3166	18.5094	16.7528	15.6712	17.3125	15.4522	16.9648	15.5884	16.4873	16.3364	15.6712	16.6088	17.8124	17.4539	17.2567	17.3125	18.118	17.9502	17.1357	17.8266	17.8266	17.5106	16.4664	16.9261	16.6733	14.9344	16.7528	16.2692	18.8645	18.6626
+	5.21211	-1.87276	P19961;P19961-2	P19961;P19961-2	Alpha-amylase 2B	AMY2B	26	5	3	67.1	16.8	9.2	57.709	0	94.207	102300000	214	17.7258	13.8846	15.6409	13.9873	19.4003	19.4503	20.0102	19.4865	19.3472	19.1176	18.954	18.8809	17.5106	18.118	20.251	20.2091	18.6481	18.6481	17.1573	17.8787	18.7304	18.4437	13.1593	17.0053	19.4003	19.4132	18.4943	18.5238	19.5063	18.7892	19.1525	19.1038
	0.126107	0.0504835	P22792	P22792	Carboxypeptidase N subunit 2	CPN2	11	11	11	30.5	30.5	30.5	60.556	0	81.774	168250000	332	19.7254	20.1174	19.3675	19.4132	18.174	18.6008	18.7892	17.9153	19.0665	18.9724	18.7711	18.9329	18.7304	18.824	18.7503	18.824	18.954	18.5238	20.2091	20.3881	18.9329	18.7304	19.6496	19.7842	18.824	18.9195	20.2325	19.5063	19.88	20.0102	19.6886	19.3842
	1.12301	-0.572135	P22891;P22891-2	P22891;P22891-2	Vitamin K-dependent protein Z	PROZ	10	10	10	34.8	34.8	34.8	44.743	0	136.35	203630000	332	18.6993	18.807	16.5666	16.5233	18.6793	18.7304	16.3782	15.7354	17.4357	17.5637	17.9329	17.9949	19.4503	19.6496	16.6088	17.5637	19.2198	19.1368	19.8034	19.9471	18.954	19.1176	16.6507	17.7041	17.4167	17.4916	18.1557	18.4788	17.5637	17.8619	18.807	17.9666
	1.44377	0.528458	P23142-4;B1AHL2;P23142-2;P23142-3;P23142;B1AHM7;B1AHM9;CON__ENSEMBL:ENSBTAP00000016046;H7C1M6;B1AHN3;B1AHM8;B1AHM6	P23142-4;B1AHL2;P23142-2;P23142-3;P23142	Fibulin-1	FBLN1	21	21	21	41.9	41.9	41.9	74.433	0	323.31	339910000	840	21.9026	21.9741	19.4865	19.4003	17.5106	17.4357	19.8996	19.6496	19.4503	19.6167	20.251	20.2811	18.824	18.7304	18.2093	18.0408	18.9724	19.021	18.5238	18.118	19.021	18.9329	19.4003	19.1682	19.0832	19.1525	19.7614	19.88	19.84	19.924	19.3297	19.4865
	0.263003	-0.243017	P23470-2;P23470	P23470-2;P23470	Receptor-type tyrosine-protein phosphatase gamma	PTPRG	7	7	7	7.8	7.8	7.8	158.77	0	14.702	27646000	28	15.6712	15.1635	15.2107	17.4167	17.3524	17.5244	17.2001	17.3714	14.8375	14.9344	17.8124	17.74	16.1138	15.7354	17.2567	17.683	13.1593	17.2567	15.7	16.0894	16.4265	16.1783	14.1854	15.4522	16.4873	16.5666	14.0987	12.8045	17.8266	17.1357	15.4106	15.4106
+	3.53524	-1.41244	P24855;I3L0Z9;I3L298;P24855-2;I3L4B8;I3L530;I3L4C7	P24855	Deoxyribonuclease-1	DNASE1	9	9	9	56	56	56	31.433	0	148.1	307760000	730	16.6733	15.8458	18.4943	15.5572	19.84	19.7842	19.7842	19.7614	20.9648	20.906	18.3202	18.5238	19.2332	19.4003	20.6035	20.5825	20.1628	20.0966	21.7532	21.7532	20.7418	20.5342	19.6	19.7096	20.4622	20.4622	19.0335	18.7711	19.1851	19.0497	20.0546	20.3089
	0.338507	-0.220492	P25311;C9JEV0;H7BZJ8	P25311;C9JEV0	Zinc-alpha-2-glycoprotein	AZGP1	27	27	27	67.1	67.1	67.1	34.258	0	323.31	9062100000	18951	21.9741	21.9026	23.0093	22.469	21.0482	21.4382	23.2465	23.1846	22.5506	22.8179	24.3951	24.3951	22.7572	22.7	25.1847	25.1847	25.1847	24.2923	23.6556	23.7261	24.1034	23.6556	22.3237	22.3966	23.4891	23.4891	22.7572	22.8179	21.9026	21.7532	22.4351	22.6647
+	5.37154	2.07501	P25815	P25815	Protein S100-P	S100P	5	5	5	74.7	74.7	74.7	10.4	0	61.173	118680000	442	19.4865	19.2718	21.2698	21.2356	19.8996	20.9921	21.6778	21.7532	17.2567	17.6643	17.774	19.0665	17.1192	16.2692	16.5849	16.5438	15.6123	15.6409	18.0732	17.9329	16.4664	16.2925	20.335	20.9921	16.5438	16.4873	19.5431	19.4686	20.4622	18.824	20.1866	20.7718
	0.748753	-0.840269	P26842	P26842	CD27 antigen	CD27	4	4	4	13.8	13.8	13.8	29.137	0	54.155	176230000	296	17.3324	15.2493	17.1192	14.6376	19.88	19.2198	21.3053	15.6123	15.2936	19.6886	12.8045	21.7532	18.3807	17.9802	18.954	19.3472	20.7983	20.5607	15.6123	16.5074	19.7096	19.924	20.0966	19.5817	19.8612	18.824	19.0665	18.8809	15.9789	19.6	15.3675	14.4908
+	2.54862	-1.12034	P26992;Q5T8H6	P26992;Q5T8H6	Ciliary neurotrophic factor receptor subunit alpha	CNTFR	5	5	5	23.7	23.7	23.7	40.633	0	16.996	49104000	72	17.4701	15.8147	18.6008	13.3761	17.4167	17.5106	16.4664	13.5491	18.6626	18.5633	17.5244	17.8934	17.7957	17.1019	18.5094	18.4634	15.3297	18.3679	15.9526	15.7612	17.2567	15.6409	14.9802	18.618	17.9502	17.3985	17.1809	18.3679	16.3782	18.0272	18.0122	15.0757
+	2.12069	1.22132	P27169;F8WF42	P27169	Serum paraoxonase/arylesterase 1	PON1	8	8	8	40.6	40.6	40.6	39.731	0	108.28	102240000	213	21.4733	21.6102	19.6	19.1682	16.9444	16.8093	15.6712	17.3985	17.8619	18.2715	15.1201	15.5228	16.8288	16.8093	17.2772	17.7571	17.4357	17.0464	16.8463	16.222	17.7258	17.5637	18.6008	18.9012	18.2715	18.2403	19.6702	19.5431	19.6702	19.7096	17.1573	17.6643
+	4.85174	-1.50056	P28799;P28799-3;P28799-2;K7EKL3;K7EQ05;K7EQI0;K7EMR1;K7EPL0	P28799;P28799-3;P28799-2;K7EKL3;K7EQ05	Granulins;Acrogranin;Paragranulin;Granulin-1;Granulin-2;Granulin-3;Granulin-4;Granulin-5;Granulin-6;Granulin-7	GRN	9	9	9	21.8	21.8	21.8	63.544	0	323.31	809800000	1757	19.9724	19.9724	18.0408	18.0122	21.8588	22.0706	20.7106	20.6845	22.6288	22.8834	22.0238	21.8285	22.7	22.8834	21.7532	21.7158	22.9506	22.7572	23.0093	22.1807	23.1846	22.6288	21.7532	21.5761	22.2267	22.2777	20.5342	20.4341	19.4503	19.4332	22.1807	22.3237
	0.0755564	-0.0678923	P30041	P30041	Peroxiredoxin-6	PRDX6	9	9	9	55.4	55.4	55.4	25.035	0	12.527	29235000	22	14.5697	15.5884	20.251	19.7096	15.1201	15.8147	13.3761	17.0269	16.448	16.139	16.3782	16.139	15.6409	15.5572	16.448	16.4019	15.0757	15.0757	17.7258	17.5637	16.3166	15.7	17.1357	17.2772	16.0894	16.0315	18.3384	18.1358	15.6712	17.7258	16.2925	17.3714
	0.108343	-0.0869463	P30086	P30086	Phosphatidylethanolamine-binding protein 1;Hippocampal cholinergic neurostimulating peptide	PEBP1	7	7	7	62	62	62	21.057	0	64.891	136760000	296	15.5572	19.5063	18.5238	17.4701	16.7743	16.7931	19.9471	19.8612	18.7149	18.7149	17.4701	17.7041	17.8431	18.0561	17.8619	17.8787	17.7258	16.4664	19.8996	19.6702	17.9329	17.9329	18.618	18.9195	17.2772	17.2001	17.5637	17.3822	18.7711	18.4943	19.5614	19.88
+	2.96416	-1.20341	P30530;P30530-2;M0R0W6	P30530;P30530-2	Tyrosine-protein kinase receptor UFO	AXL	6	6	6	11.3	11.3	11.3	98.336	0	71.153	149300000	238	17.3125	16.4265	17.5412	17.1357	18.3807	18.4096	15.2493	18.7892	20.3577	20.251	18.4096	19.6886	18.7711	19.3297	20.1628	19.9724	18.5633	18.2403	22.5506	22.469	19.5272	19.2912	19.1176	19.1851	19.7842	20.0546	18.4634	18.3384	19.4332	19.4503	18.618	19.1851
+	2.54629	0.94288	P31946-2;P31946;Q4VY20;A0A0J9YWZ2;Q4VY19;A0A0J9YWE8;B4DJF2;I3L3T1	P31946-2;P31946	14-3-3 protein beta/alpha;14-3-3 protein beta/alpha, N-terminally processed	YWHAB	8	6	6	50	42.6	42.6	27.85	0	12.217	38133000	28	16.5438	19.5272	18.5453	18.1895	19.8612	19.2332	16.9833	14.7102	16.1783	15.87	14.1854	16.6733	16.5666	15.9006	15.6123	15.5884	15.87	16.7931	15.7868	16.1993	15.4522	16.5849	17.9502	17.9502	15.9789	15.7354	17.9666	17.7957	16.8669	16.1138	17.6252	17.3822
+	5.27845	1.56167	P31949	P31949	Protein S100-A11;Protein S100-A11, N-terminally processed	S100A11	4	4	4	42.9	42.9	42.9	11.74	0	15.914	121880000	358	19.4332	19.3675	20.3881	20.335	19.1851	20.4341	20.2091	19.8996	19.1682	19.3842	18.0408	17.5808	17.8934	18.3384	18.4437	18.6626	17.3985	17.2207	14.9344	18.0408	17.4539	17.2567	20.1628	20.6298	16.3166	17.0827	19.1368	19.1038	19.3675	19.4003	21.6468	21.7158
	0.0396202	-0.0636147	P32119;A6NIW5;P32119-2	P32119;A6NIW5	Peroxiredoxin-2	PRDX2	10	10	9	55.1	55.1	49.5	21.892	0	68.66	257620000	622	18.5238	17.6252	21.5031	21.5031	13.9873	13.9873	18.0122	17.5637	17.0827	16.9648	17.7957	17.1192	14.9344	14.9344	16.9039	17.7258	15.0383	14.8375	16.6898	16.9444	16.2692	16.8669	18.2715	18.7304	17.3524	17.9802	20.8196	21.1073	16.8288	17.0827	21.1444	20.4927
	1.53568	-0.679808	P33908;P33908-2	P33908;P33908-2	Mannosyl-oligosaccharide 1,2-alpha-mannosidase IA	MAN1A1	8	8	8	20.2	20.2	20.2	72.968	0	9.1848	30632000	26	15.87	14.4164	17.0053	17.5412	16.5233	17.3125	17.2364	16.3364	14.1854	16.5666	16.4265	14.8869	17.2364	17.1192	16.9444	16.7931	16.6733	16.6733	18.4634	17.9949	16.6088	16.6733	14.8375	15.2493	17.4539	17.4357	16.0894	17.5106	17.1809	16.7528	13.5491	16.7743
+	6.52903	-1.38822	P35555;H0YND0;A0A6I8PL22	P35555	Fibrillin-1	FBN1	31	31	31	14.5	14.5	14.5	312.3	0	298.56	464380000	1124	17.4916	17.9329	16.3782	15.4522	19.1176	19.2912	19.6702	19.8227	19.8996	19.7254	20.3089	20.4341	20.3881	20.5825	19.9471	19.9471	20.0546	20.0342	20.1628	19.3472	19.9471	19.8227	19.0665	18.7711	20.0342	20.0751	18.0882	18.2715	18.807	18.6793	19.5431	19.6496
	0.331761	0.273997	P36955;I3L4Z0;I3L2R7;I3L4N7;CON__Q95121;I3L4F9;I3L107;I3L3Z3;I3L425;I3L1U4	P36955	Pigment epithelium-derived factor	SERPINF1	10	10	10	34.2	34.2	34.2	46.312	0	31.634	107080000	248	20.6572	21.204	20.6035	20.0342	16.7334	16.5438	17.8619	16.9444	17.5412	17.774	18.4634	17.9329	18.2715	18.8513	16.8836	16.8093	18.118	18.1017	18.3807	18.5094	18.5094	18.118	13.7515	17.8934	19.1176	19.1176	19.008	18.9012	20.3577	20.6035	18.7711	18.838
	0.248126	-0.279838	P39060-2;P39060-1;P39060	P39060-2;P39060-1;P39060	Collagen alpha-1(XVIII) chain;Endostatin	COL18A1	4	4	4	6	6	6	135.76	0	52.348	78696000	80	18.3964	17.8431	14.7797	16.7128	17.2772	17.3524	15.7612	16.7743	18.5238	18.5811	17.8431	17.9502	18.9329	18.6793	18.3807	18.3534	13.3761	14.2798	22.4351	21.5031	18.4634	18.2093	17.5808	18.6626	19.5272	18.5453	16.9261	13.3761	17.9949	15.2493	18.6337	19.1682
	0.983694	-0.577128	P41222;Q5SQ11;H0Y5A1	P41222;Q5SQ11;H0Y5A1	Prostaglandin-H2 D-isomerase	PTGDS	11	11	11	57.9	57.9	57.9	21.029	0	323.31	6866100000	11943	20.7718	20.7718	23.3577	23.7261	25.5629	25.8815	24.1034	23.8097	23.7261	23.4891	25.5629	25.8815	23.9103	24.1034	25.3586	25.3586	26.1812	25.8815	22.8179	22.9506	24.6228	24.2923	22.7	22.7	25.5629	25.5629	23.3032	23.3032	22.7	22.6647	24.6228	25.5629
	0.273877	0.178869	P43251-4;P43251;P43251-3;P43251-2;C9JSN9;A0A5F9ZH80;A0A5F9ZH15;A0A5F9ZH97;A0A5F9ZHE9;A0A5F9ZHR1;A0A2R8Y5J9;A0A5F9ZHF5;A0A5F9ZH57	P43251-4;P43251;P43251-3;P43251-2;C9JSN9;A0A5F9ZH80;A0A5F9ZH15	Biotinidase	BTD	7	7	7	19.7	19.7	19.7	58.913	0	21.732	111540000	222	18.9012	18.4437	18.6626	17.0269	18.3964	18.9329	16.9648	17.8934	18.4634	18.4263	18.1895	18.2851	16.6733	16.5074	19.6702	19.7428	19.4865	19.4503	19.4503	19.6167	18.6481	18.3202	17.8934	18.0561	18.0122	18.3202	17.3985	18.0561	15.4522	14.8375	16.6317	17.1357
+	2.84345	0.861749	P43652;CON__REFSEQ:XP_585019	P43652	Afamin	AFM	21	21	21	43.7	43.7	43.7	69.068	0	216.31	416590000	1193	21.3394	21.3394	19.6167	19.6	19.1368	19.2718	20.0342	20.335	20.4622	20.6035	17.2954	17.3714	19.7254	19.5431	20.5607	20.4927	19.4132	19.2912	20.7983	20.4117	19.5817	19.3675	20.6298	20.7106	19.3118	19.3297	20.5607	20.3577	20.6845	20.6298	19.8227	20.0342
+	3.01649	-1.05415	P48745	P48745	Protein NOV homolog	NOV	6	6	6	20.2	20.2	20.2	39.162	0	90.669	110370000	245	18.174	17.4357	12.8045	16.3166	18.118	18.0122	16.3166	19.4686	18.9724	18.807	19.88	20.2325	19.4132	19.1682	17.9949	17.9153	18.0122	17.8619	16.3556	16.7128	18.2247	18.0561	17.9153	17.1809	18.9012	18.9724	17.6026	17.3324	17.4167	17.74	18.4096	18.118
	1.40512	0.634268	P51884;CON__Q05443	P51884	Lumican	LUM	10	10	10	35.2	35.2	35.2	38.429	0	37.055	139330000	258	20.1866	20.4341	19.8612	19.88	18.6481	17.9802	15.2107	16.3166	19.9921	19.9471	19.8996	20.0751	19.5614	19.021	17.2364	17.3125	16.8093	16.9261	18.0272	18.6481	17.5244	18.1895	18.4943	18.807	19.0497	18.8645	19.4686	19.6	20.0546	20.1866	19.7428	19.7254
	1.57389	-0.551587	P54802;K7ENX5	P54802	Alpha-N-acetylglucosaminidase;Alpha-N-acetylglucosaminidase 82 kDa form;Alpha-N-acetylglucosaminidase 77 kDa form	NAGLU	22	22	22	42.1	42.1	42.1	82.265	0	201.79	390010000	1118	19.1851	16.8669	17.3324	16.1138	19.4332	19.5817	19.6496	19.3118	18.8809	18.4437	18.7892	18.6337	18.8645	18.618	18.2561	18.2851	19.3675	19.6	19.924	20.1174	18.7503	18.6481	17.2364	17.683	18.3807	18.5811	18.5633	18.5453	17.2772	17.6466	17.7957	18.3964
+	3.53412	-1.69501	P55000	P55000	Secreted Ly-6/uPAR-related protein 1	SLURP1	5	5	5	72.8	72.8	72.8	11.186	0	323.31	381520000	887	18.2247	17.3822	18.1017	14.8869	20.9328	21.2356	19.1682	18.838	18.2093	20.2325	23.5688	23.1846	20.7983	20.6298	22.0706	22.2777	22.4351	22.7	15.0383	16.0101	19.6337	19.6496	18.9913	19.1176	21.6468	21.5461	19.1038	18.9724	20.0966	20.4927	21.204	21.5761
	0.140619	0.142397	P55287-2;P55287;H3BUU9;H3BQH2	P55287-2;P55287;H3BUU9	Cadherin-11	CDH11	9	9	9	21.5	21.5	21.5	76.456	0	16.641	39500000	96	16.3782	17.2207	15.0383	15.7868	18.0408	18.3534	17.4916	17.3324	17.0053	16.4873	16.8669	17.0629	13.7515	15.3297	16.3166	16.139	18.3964	18.5094	17.2772	15.1635	15.7354	16.0315	14.4164	15.8147	17.2954	17.2772	16.5666	16.0578	16.4873	14.9802	15.4892	17.4539
+	1.55087	-1.02085	P55290;P55290-4;P55290-5;P55290-3;P55290-2	P55290;P55290-4;P55290-5;P55290-3;P55290-2	Cadherin-13	CDH13	8	8	8	15.1	15.1	15.1	78.286	0	53.884	388230000	952	11.0607	17.9802	19.0335	18.4634	20.7983	20.7718	17.8431	15.7612	20.335	20.0546	21.8285	21.8588	19.5063	19.3842	20.4927	20.4622	20.9648	21.021	17.2954	17.3125	18.5633	18.5094	19.008	19.021	20.3881	20.3881	18.9329	15.9006	19.2912	19.1851	20.2325	20.5607
	0.926828	0.517676	P56537;P56537-2;B7ZBH1;A0A0U1RQV5;F8WD20;A0A0B4J1Y7;F8WDS6	P56537;P56537-2	Eukaryotic translation initiation factor 6	EIF6	5	5	5	39.2	39.2	39.2	26.599	0.0018727	7.5798	25321000	40	16.9648	17.5637	16.4019	16.9833	15.2936	17.0629	18.3044	15.6409	16.6898	17.3714	15.9006	16.4873	13.5491	14.4908	13.5491	16.6733	16.5438	16.2925	16.7743	18.0272	15.6712	16.0578	16.4265	17.8787	15.9261	15.6409	17.0053	17.2954	17.2954	12.8045	14.2798	16.6507
+	1.82777	0.775082	P60174;P60174-3;P60174-4;U3KPZ0;U3KQF3;U3KPS5	P60174;P60174-3;P60174-4	Triosephosphate isomerase	TPI1	12	12	12	75.1	75.1	75.1	26.669	0	32.293	153870000	190	18.5094	18.2715	19.4332	18.7149	19.4503	19.84	21.6102	21.3724	17.2772	16.222	16.222	16.7528	18.2851	18.1358	16.5666	15.2493	17.8619	17.9802	17.3822	16.6317	18.0272	17.7258	19.1525	18.7503	17.3822	17.3714	19.8227	20.0342	18.618	18.7149	19.3472	19.8227
+	3.89299	0.782303	P60709;E7EVS6;G5E9R0;A0A6Q8PH58;A0A2R8YGF8;C9JTX5;C9JUM1;C9JZR7;A0A6Q8PGD7	P60709;E7EVS6	Actin, cytoplasmic 1;Actin, cytoplasmic 1, N-terminally processed	ACTB	20	20	0	66.4	66.4	0	41.736	0	249.75	1098400000	2129	20.6035	20.4622	21.7532	21.6102	22.2267	22.3966	21.4009	21.7158	20.2325	20.0966	19.5272	19.4503	21.1705	21.1073	19.3297	19.4332	19.4503	19.3297	20.335	20.0966	20.8196	20.6298	21.1073	21.1073	20.0966	20.1866	19.7428	19.8612	20.7418	20.5825	21.8285	22.0238
+	2.24562	1.46161	P61626;F8VV32;A0A0B4J259	P61626;F8VV32;A0A0B4J259	Lysozyme C;Lysozyme	LYZ	7	7	7	47.3	47.3	47.3	16.537	0	111.94	135090000	254	15.7	19.4132	21.7158	21.6778	21.1705	21.204	22.469	22.3966	14.9802	17.4357	19.3297	18.9012	19.1176	18.6993	16.5233	16.6088	15.4106	16.2418	17.6643	17.1357	20.1866	20.0342	15.7612	16.9444	15.4106	16.5849	17.2954	14.8375	18.3807	19.2332	17.1019	16.3782
	0.356444	0.554194	P61769;F5H6I0	P61769;F5H6I0	Beta-2-microglobulin;Beta-2-microglobulin form pI 5.3	B2M	5	5	2	41.2	41.2	21.8	13.714	0	124.47	1152900000	1591	20.1174	19.4332	22.6647	22.7572	21.021	18.838	17.5808	20.4341	18.824	18.9329	25.8815	25.5629	20.3089	22.3237	18.0272	18.0272	17.5106	22.8179	21.0482	20.5607	14.2798	21.9026	18.7711	19.2718	22.8179	22.8834	19.7842	19.8227	18.9913	19.1682	17.3985	14.2798
+	2.23983	-0.989348	P61970;H3BRV9	P61970;H3BRV9	Nuclear transport factor 2	NUTF2	6	6	6	89	89	89	14.478	0	51.963	190390000	261	17.9329	19.7428	18.0272	17.7041	18.824	19.3675	18.3807	18.0408	17.6643	17.1357	18.618	15.0757	19.6886	19.5614	18.2715	18.3044	19.1682	19.4003	19.7842	18.9913	19.1682	19.2553	17.7957	17.8431	19.7614	19.9724	18.6793	18.174	18.8513	16.1783	17.3324	18.7892
+	1.62148	1.09404	P62805	P62805	Histone H4	HIST1H4A	4	4	4	40.8	40.8	40.8	11.367	0	11.342	82177000	133	17.2772	17.4916	20.4341	20.2091	20.4341	20.3577	16.8093	17.7041	15.7868	15.1635	15.7	15.3675	19.0497	19.4332	18.3202	18.807	17.2364	17.1192	14.2798	17.3324	17.9802	17.5808	19.4865	19.2553	18.174	17.9949	16.5074	18.6626	16.1611	17.3524	18.6008	19.7096
+	4.37722	1.32894	P62937;F8WE65;C9J5S7;P62937-2;A0A7I2V5J5;A0A7I2V4V1;E5RIZ5;A0A7P0S768	P62937;F8WE65;C9J5S7;P62937-2	Peptidyl-prolyl cis-trans isomerase A;Peptidyl-prolyl cis-trans isomerase A, N-terminally processed;Peptidyl-prolyl cis-trans isomerase	PPIA	6	6	5	40.6	40.6	32.1	18.012	0	13.618	68181000	101	18.4788	19.1038	20.1174	20.1866	17.4701	18.4788	19.2046	20.0102	16.3556	17.3985	14.6376	16.6088	17.1357	17.9329	16.222	16.2925	17.0464	15.9006	18.2093	18.3202	17.774	17.0464	18.1895	18.1895	18.118	17.5106	19.7254	19.6886	17.8431	17.2207	16.9444	17.4167
+	2.42696	1.04371	P63104;E7EX29;E7ESK7;B0AZS6;P63104-2;E5RIR4;E9PD24;E7EVZ2;B7Z2E6;H0YB80;E5RGE1	P63104;E7EX29;E7ESK7;B0AZS6;P63104-2	14-3-3 protein zeta/delta	YWHAZ	10	10	8	54.3	54.3	46.9	27.745	0	44.846	113590000	350	16.6507	14.9802	19.4503	19.7614	20.2325	19.8612	19.7254	19.0665	15.3297	16.7128	17.3324	17.8619	17.9949	18.4943	17.3125	17.8431	17.3822	17.1573	17.774	18.2403	17.8787	18.0122	19.7428	19.5431	17.3125	17.4539	19.021	19.2912	17.6026	18.0122	18.838	19.2198
	0.384556	0.47677	P68871;A0A2R8Y7R2;F8W6P5;A0A0J9YWK4	P68871;A0A2R8Y7R2;F8W6P5	Hemoglobin subunit beta;LVV-hemorphin-7;Spinorphin	HBB	14	14	8	93.9	93.9	70.1	15.998	0	323.31	15872000000	18804	21.3724	21.3724	26.1812	26.1812	21.5031	21.5461	23.3032	23.5688	23.0703	23.0093	23.4891	23.1318	22.5074	22.5074	22.8834	22.8179	20.9921	20.5342	18.0122	18.2247	23.6556	23.7261	23.4207	23.4207	24.6228	24.3951	26.1812	26.1812	19.5817	19.7842	25.1847	24.0298
	0.901386	1.07273	P69905;A0A2R8Y7C0	P69905;A0A2R8Y7C0	Hemoglobin subunit alpha	HBA1	11	11	3	92.3	92.3	19	15.257	0	323.31	7856000000	7990	21.0482	21.2698	25.8815	25.8815	21.2356	21.1444	23.0703	23.4891	21.9387	22.1458	22.469	21.9387	21.9026	21.8285	22.5074	22.5506	19.2553	18.8513	16.5074	16.0578	22.4351	23.0703	23.0703	22.8834	23.5688	23.5688	25.8815	25.8815	15.5884	16.0315	23.4891	21.5031
	0.172594	0.179137	P78324-4;P78324;P78324-2;Q5TFQ8;H3BUA5;H3BQ21;H3BTT9;H3BU43;H3BSK5;Q9P1W8-3;Q9P1W8-4;Q9P1W8-2;Q9P1W8	P78324-4;P78324;P78324-2;Q5TFQ8	Tyrosine-protein phosphatase non-receptor type substrate 1;Signal-regulatory protein beta-1 isoform 3	SIRPA	9	9	8	28.4	28.4	26.4	54.851	0	26.961	115720000	88	19.4003	17.1809	17.4167	17.8787	18.9913	19.1176	20.0546	20.3089	19.0497	19.2718	17.5637	16.8288	13.1593	17.4701	18.7892	18.9913	18.4943	18.824	18.7892	19.4132	17.7957	17.8619	18.0408	18.3202	19.0335	19.5431	18.9724	19.4332	14.3465	17.4167	17.8431	17.8124
+	3.64339	1.67439	P80723;P80723-2;U3KQP0	P80723;P80723-2	Brain acid soluble protein 1	BASP1	7	7	7	58.1	58.1	58.1	22.693	0	49.572	35840000	90	16.8093	14.4908	19.2553	18.7503	20.7718	20.8451	21.2356	21.6468	16.3364	16.4019	19.008	18.9195	14.8375	14.5697	14.9344	14.8869	14.9344	14.9802	16.4664	16.7334	14.9802	13.3761	16.8836	16.5438	14.9344	14.8375	16.1993	16.9833	15.7868	16.7128	15.1201	15.3675
	0.133076	-0.167687	P98095-2;P98095;C9JQS6	P98095-2;P98095;C9JQS6	Fibulin-2	FBLN2	4	4	4	4.1	4.1	4.1	131.86	0	83.809	29807000	90	18.807	18.5453	17.3822	16.9039	16.1138	16.1138	15.6123	17.6643	17.3324	17.3822	19.3118	19.6702	17.0464	16.0315	17.4167	18.4096	16.7528	16.6088	15.2936	17.5106	14.4908	14.2798	11.0607	15.4892	16.7743	16.8288	16.1138	14.4908	18.3384	18.4096	19.0497	15.6712
+	2.42843	-0.980925	P98160;A0A3B3IT11;H0Y5A9	P98160	Basement membrane-specific heparan sulfate proteoglycan core protein;Endorepellin;LG3 peptide	HSPG2	42	42	42	13.8	13.8	13.8	468.83	0	323.31	1988000000	4032	19.1525	19.0832	20.6572	20.6572	21.5461	21.6468	18.9195	17.7571	22.1807	22.2777	23.8097	23.7261	21.7878	21.7158	21.5461	21.6778	22.2777	22.1807	19.9724	20.2325	20.2811	20.0751	20.4117	20.2811	22.5506	22.6288	19.7096	19.7254	20.4117	20.5342	22.2267	22.469
+	3.69743	-1.36435	P98164;E9PC35;A0A3B3IT64;A0A3B3IRR0	P98164	Low-density lipoprotein receptor-related protein 2	LRP2	64	64	64	19.3	19.3	19.3	521.95	0	256.46	592890000	991	18.118	18.2403	15.6123	15.6123	17.3125	17.4167	18.7711	19.021	20.7418	20.5607	18.3964	18.4943	18.3964	19.4865	20.0102	20.0102	19.2912	19.2046	21.9026	21.9387	20.251	20.1628	19.1038	18.5453	18.6337	19.2046	18.0408	17.5412	16.8836	17.1573	17.9329	18.0272
+	2.08584	-0.915855	Q01459	Q01459	Di-N-acetylchitobiase	CTBS	11	11	11	38.2	38.2	38.2	43.759	0	58.26	154660000	201	15.4522	19.2553	18.2715	15.3297	20.251	20.2325	16.3556	19.4503	17.8124	18.3202	19.7254	19.7842	17.9329	18.0882	19.88	19.7096	20.7718	20.7418	19.5817	19.1368	18.807	19.021	16.6317	17.3524	18.2561	18.1358	17.0269	17.5244	18.3202	18.3534	17.9949	18.0732
	0.43091	0.44771	Q01469;I6L8B7;A8MUU1	Q01469;I6L8B7	Fatty acid-binding protein, epidermal	FABP5	11	11	11	71.1	71.1	71.1	15.164	0	146.8	114420000	197	18.6793	16.9039	19.1682	18.954	16.5438	17.0827	19.6886	19.5431	17.2001	14.7797	15.3675	15.9526	18.1895	18.2561	15.8458	16.3782	16.6507	16.7334	19.5272	19.4865	16.8463	16.4019	21.0737	20.6845	16.6088	16.4019	21.021	20.9921	18.1017	18.7503	21.1705	20.9328
+	1.57524	1.94461	Q02383	Q02383	Semenogelin-2	SEMG2	26	26	23	52.9	52.9	45.9	65.444	0	323.31	234980000	375	15.6123	15.0383	14.8375	18.6481	11.0607	11.0607	18.2093	15.0757	11.0607	11.0607	15.6123	14.9802	11.0607	14.7102	11.0607	11.0607	11.0607	11.0607	15.6712	14.9344	11.0607	11.0607	14.2798	14.7797	11.0607	11.0607	15.9526	15.87	21.7878	21.7158	11.0607	11.0607
	0.518812	-0.376021	Q02487;Q02487-2;A0A3B3ISU0	Q02487;Q02487-2;A0A3B3ISU0	Desmocollin-2	DSC2	9	9	9	14.8	14.8	14.8	99.961	0	67.107	136790000	186	17.8619	18.0561	15.7612	16.8669	19.6702	19.7614	16.448	13.7515	18.3384	17.8124	17.8934	18.7503	17.3822	16.9648	19.9921	20.0546	20.5342	20.251	18.0561	18.1557	17.8934	18.3384	17.6026	16.8288	18.8809	19.1038	16.5438	16.5233	16.6898	16.6317	17.3524	17.3524
+	7.53288	-1.64404	Q03403	Q03403	Trefoil factor 2	TFF2	8	8	8	69.8	69.8	69.8	14.284	0	323.31	988720000	1991	19.4503	19.6337	18.0122	18.807	21.6102	21.4733	22.2267	22.1044	21.6468	21.6468	20.8758	20.9648	23.0093	23.0093	23.8097	23.8097	21.9026	21.8588	23.1318	22.5074	23.3032	22.8834	21.9387	21.9387	22.6288	22.6647	21.6102	21.6102	22.0238	22.0706	21.7158	21.3394
	0.325656	-0.336035	Q03591;B1AKG0;A0A3B3IRW0;A0A3B3IS00;Q9BXR6	Q03591;B1AKG0	Complement factor H-related protein 1	CFHR1	12	6	3	53.9	28.2	13	37.65	0	76.324	71872000	125	20.0751	19.8227	20.1866	19.9471	17.6252	17.7041	12.8045	19.2718	15.9789	15.3297	18.2561	18.3384	16.9261	15.2936	18.2851	18.3964	19.4686	19.1176	17.1192	17.1809	16.7334	16.6507	19.4503	19.0335	19.5614	19.4865	19.4132	18.807	20.8451	19.8034	18.0561	17.9802
+	1.58357	-1.26481	Q07075;H0YA67	Q07075	Glutamyl aminopeptidase	ENPEP	16	16	16	20.4	20.4	20.4	109.24	0	32.101	202030000	162	14.9344	16.7743	19.84	16.4664	21.8285	22.2267	17.3714	15.2936	19.4003	19.1525	16.8093	18.1017	18.6337	17.9153	18.6793	18.9012	21.0737	20.6298	20.6572	20.3089	19.5063	20.4341	17.7571	17.8124	18.5633	17.6252	13.9873	15.2493	16.3364	15.6409	19.4332	18.1017
	0.779124	-0.62203	Q07507	Q07507	Dermatopontin	DPT	8	8	8	50.7	50.7	50.7	24.005	0	72.849	112450000	163	17.6466	17.2001	18.3807	16.4019	17.2567	17.3324	16.7128	16.9039	18.2247	19.4686	21.0482	20.8196	17.1809	17.2954	17.4701	17.74	18.7304	18.2093	15.8458	16.9648	16.1611	16.4265	16.5074	16.6317	19.4686	19.6496	17.4916	17.3524	14.0987	15.1201	18.3807	18.954
+	2.8828	-0.607354	Q08380;K7EP36;K7ESM3;K7EKQ5;K7ERZ6;K7EJY8;K7EJD3;K7ES75;K7EN99	Q08380	Galectin-3-binding protein	LGALS3BP	17	17	17	39.7	39.7	39.7	65.33	0	323.31	1445400000	2468	20.8758	20.6298	19.3472	19.2912	20.906	20.9328	21.5761	21.3053	21.4009	21.4009	20.335	20.3577	21.4009	21.2698	20.6845	20.6845	21.7158	21.6468	22.3237	22.4351	21.9387	21.5761	20.7418	20.8451	20.9921	20.9921	20.4927	20.4117	21.0482	21.0737	20.7718	21.1705
	1.09167	-0.452602	Q12805-2;Q12805-4;Q12805;Q12805-3;C9JQX7;C9J4J8;C9JPZ9;Q580Q6;C9JUM4	Q12805-2;Q12805-4;Q12805;Q12805-3	EGF-containing fibulin-like extracellular matrix protein 1	EFEMP1	20	20	6	48.9	48.9	10.5	53.722	0	323.31	759460000	1759	17.5244	18.9913	19.4686	19.3297	19.6	19.7096	20.1628	20.3881	21.1073	21.4733	23.3032	23.3577	20.5825	20.4341	20.4622	20.5128	20.4341	20.4341	19.4003	19.1851	18.8645	19.0335	20.2091	20.1866	20.4117	20.335	19.2198	19.2198	19.7096	19.7254	20.1628	20.4117
+	3.11721	-1.21602	Q13510-2;Q13510;A0A1B0GUH5;A0A1B0GTZ5;A0A1B0GTM3;A0A1B0GUA4;A0A1B0GW68;E7EMM4;A0A1B0GTP7;A0A1B0GUW4;A0A1B0GUE3;A0A1B0GUG1;Q13510-3;A0A1B0GV06;A0A1B0GVG2;A0A1B0GUB3;A0A1B0GU06;A0A1B0GU62;A0A1B0GVJ1;A0A1B0GW48;A0A1B0GV95;A0A1B0GVE7;A0A1B0GUJ3;A0A1B0GVA3;A0A1B0GW66;A0A1B0GVC9;A0A1B0GV88	Q13510-2;Q13510;A0A1B0GUH5;A0A1B0GTZ5;A0A1B0GTM3;A0A1B0GUA4;A0A1B0GW68;E7EMM4;A0A1B0GTP7;A0A1B0GUW4;A0A1B0GUE3;A0A1B0GUG1;Q13510-3;A0A1B0GV06;A0A1B0GVG2;A0A1B0GUB3	Acid ceramidase;Acid ceramidase subunit alpha;Acid ceramidase subunit beta	ASAH1	12	12	12	36.7	36.7	36.7	46.503	0	60.867	215890000	369	18.4437	18.3044	17.3125	17.4539	18.2851	18.7503	18.0561	18.6626	17.0629	17.4167	19.4503	19.3842	18.4437	18.0272	19.1368	19.2912	19.5272	19.5614	22.9506	23.0703	18.8513	18.954	16.6898	16.9833	17.0827	17.9153	17.2001	17.2567	17.4539	17.4701	17.9502	17.7571
+	3.02361	-1.00397	Q14508;Q14508-2;Q14508-3;A8K2M3;Q14508-4;Q14508-5	Q14508;Q14508-2;Q14508-3	WAP four-disulfide core domain protein 2	WFDC2	6	6	6	67.7	67.7	67.7	12.993	0	323.31	2473200000	4762	21.204	21.0737	20.906	20.7718	24.9692	25.3586	22.8834	22.8834	23.1846	23.3032	22.9506	23.2465	24.0298	23.8097	23.9103	23.9103	23.8097	23.9103	23.8097	23.8097	24.2088	24.0298	22.3652	22.2267	23.3577	23.3032	21.5031	21.5461	21.5031	21.5461	23.0093	23.4207
	1.49316	-0.485356	Q14515;Q14515-2;C9JJR8;E9PC64;D6RA29;F5H331;F5H4Y3	Q14515;Q14515-2	SPARC-like protein 1	SPARCL1	13	13	13	30.1	30.1	30.1	75.207	0	89.152	73984000	228	19.1176	18.3384	17.7957	18.4263	18.9195	17.8124	18.2715	17.8124	16.9833	17.3125	19.6702	19.4332	18.5094	18.2247	19.0335	18.838	19.0497	19.008	18.9195	19.2912	17.3125	17.1573	16.4873	16.7231	17.3714	17.2954	17.6643	17.6643	17.7258	15.7612	17.2364	18.807
	0.436071	-0.495299	Q14767;G3V3X5;G3V511	Q14767;G3V3X5;G3V511	Latent-transforming growth factor beta-binding protein 2	LTBP2	6	6	6	3.8	3.8	3.8	195.05	0	47.821	93310000	153	19.1368	18.0272	18.9195	15.5228	17.6026	13.8846	15.3297	17.1357	19.6	19.8034	21.0737	20.335	13.8846	17.6026	13.3761	14.7797	18.8513	15.0383	18.9724	20.2811	17.3714	17.1357	19.2046	19.4332	14.7797	14.0987	19.2718	18.824	18.4263	16.3782	15.1635	18.9012
	1.37862	-0.576822	Q14982-3;Q14982-2;Q14982;Q14982-4	Q14982-3;Q14982-2;Q14982;Q14982-4	Opioid-binding protein/cell adhesion molecule	OPCML	4	4	4	22.7	22.7	22.7	33.574	0	49.738	34762000	58	18.1557	12.8045	15.8147	15.9789	16.1611	16.1993	16.7334	17.2772	16.8463	17.2567	16.6507	16.9833	16.3166	16.6898	16.7743	16.6898	16.8836	16.6507	16.6088	17.5244	16.8669	16.7334	16.7528	13.3761	16.6898	17.1192	15.4106	16.7931	18.1557	18.0732	16.4664	14.0987
	0.170224	0.156709	Q15113	Q15113	Procollagen C-endopeptidase enhancer 1	PCOLCE	9	9	9	25.4	25.4	25.4	47.972	0	39.484	120450000	118	18.0408	16.2925	18.2403	18.3807	18.9012	18.2561	18.0272	16.2692	19.5063	18.5453	21.1705	20.906	18.118	18.6481	17.74	17.3822	18.7149	19.2718	16.9648	17.7957	16.9261	16.8288	18.0561	17.7957	17.9666	19.0665	18.9913	18.3534	18.6993	18.5811	17.0269	16.8288
+	2.63332	0.962648	Q15582;H0Y8L3;H0Y8M8;H0Y9D7;S4R3C6;H0YAB8	Q15582;H0Y8L3	Transforming growth factor-beta-induced protein ig-h3	TGFBI	5	5	5	13.5	13.5	13.5	74.68	0.0018382	7.0916	15886000	14	19.1682	18.8645	14.4164	17.1019	15.6712	15.6123	17.1192	16.5849	16.1611	16.1611	14.8375	15.7612	15.4892	16.2418	15.2107	15.0757	15.7612	15.4522	17.0053	15.5884	15.2107	14.7797	16.3364	16.448	15.1635	15.0383	18.3044	17.9802	17.2207	18.3807	15.4522	16.6898
	0.30927	0.323626	Q15828	Q15828	Cystatin-M	CST6	7	7	7	63.1	63.1	63.1	16.511	0	183.74	178950000	433	17.2001	19.6702	18.954	18.9012	16.8288	17.1573	17.7258	17.774	17.7957	18.2561	22.5936	22.5074	14.4908	14.0987	18.807	18.6337	18.838	18.6337	17.9949	15.0383	13.5491	13.7515	16.9261	16.3556	18.2093	18.3534	17.1019	17.6252	16.7128	16.8463	18.6481	18.5238
+	3.89121	-1.04454	Q16270-2;Q16270	Q16270-2;Q16270	Insulin-like growth factor-binding protein 7	IGFBP7	12	12	12	51.3	51.3	51.3	28.86	0	323.31	692440000	1279	19.3472	19.2198	17.6643	17.0053	19.7096	19.6337	19.88	20.0966	21.5461	21.8285	19.7614	19.7254	20.9328	20.9921	20.9648	20.9921	20.5825	20.7106	22.2267	21.8588	21.021	21.0482	20.8451	20.5607	20.6845	20.6298	19.4503	19.3675	19.9724	20.0751	21.0482	21.2698
+	1.62135	-1.12064	Q16651;Q16651-2;H3BUJ8;H3BVC8	Q16651;Q16651-2	Prostasin;Prostasin light chain;Prostasin heavy chain	PRSS8	8	8	8	43.4	43.4	43.4	36.431	0	51.206	96614000	156	18.4634	14.2798	16.6733	16.3364	18.2403	18.1358	19.6	14.8869	19.2332	20.335	17.3822	17.4357	18.1017	17.7957	17.9802	17.9666	18.5094	18.7892	20.7718	20.8758	19.2553	19.0665	15.6123	15.0383	19.0665	19.0832	15.7	15.5884	18.4788	19.2198	18.9329	16.5074
+	5.07831	-1.28423	Q16769;Q16769-2;B5MCZ9;A0A3B3IUD5;C9JS14	Q16769;Q16769-2;B5MCZ9;A0A3B3IUD5	Glutaminyl-peptide cyclotransferase	QPCT	12	12	12	56	56	56	40.876	0	184.67	348570000	778	16.3166	16.6317	17.774	18.3044	20.0342	20.4117	20.4341	20.0751	20.6035	20.7718	20.4622	20.8451	20.335	20.3577	20.1866	20.1866	20.1866	19.6337	20.6035	21.1444	20.5825	20.4117	19.1368	19.4132	20.7983	20.6572	18.5094	18.5811	18.954	19.1525	19.8996	19.9921
	0.322757	0.279787	Q5H9A7;P01033;H0Y789;Q5H9B5;Q5H9B4	Q5H9A7;P01033;H0Y789	Metalloproteinase inhibitor 1	TIMP1	6	6	6	70.6	70.6	70.6	16.057	0	15.261	30496000	38	16.1783	16.3364	18.1358	18.8809	16.4664	16.1611	17.74	18.4263	16.7334	18.824	17.6252	17.1573	19.3297	18.954	15.4892	15.2107	16.9648	16.3166	14.8869	15.2936	17.9949	17.74	17.2001	15.3297	18.0408	18.0732	17.1192	16.7334	18.4096	17.6643	16.3556	16.8093
	1.26041	0.984447	Q5QNW6;U3KQK0;P06899;P23527;P33778;P57053;P58876;P62807;Q16778;O60814;Q8N257;Q93079;Q99877;Q99879;Q99880;Q5QNW6-2;Q96A08;A0A2R8Y619	Q5QNW6;U3KQK0;P06899;P23527;P33778;P57053;P58876;P62807;Q16778;O60814;Q8N257;Q93079;Q99877;Q99879;Q99880;Q5QNW6-2;Q96A08	Histone H2B type 2-F;Histone H2B;Histone H2B type 1-J;Histone H2B type 1-O;Histone H2B type 1-B;Histone H2B type F-S;Histone H2B type 1-D;Histone H2B type 1-C/E/F/G/I;Histone H2B type 2-E;Histone H2B type 1-K;Histone H2B type 3-B;Histone H2B type 1-H;Histone H2B type 1-N;Histone H2B type 1-M;Histone H2B type 1-L;Histone H2B type 1-A	HIST2H2BF	3	3	3	27.8	27.8	27.8	13.92	0	16.318	87352000	220	19.7428	19.7254	21.0737	20.4622	18.1557	19.0335	16.5666	15.1635	17.1019	15.9526	16.1611	13.9873	20.1174	20.0751	18.3964	18.4788	15.7868	16.448	18.0882	17.2772	18.2403	18.9195	18.3964	18.6993	18.3384	19.0497	18.7304	18.3964	19.4686	19.4865	19.1682	17.2567
+	4.42345	1.2149	Q5SX87;P50395;P50395-2;Q5SX91;V9GYF8;Q5SX90;P31150;V9GYJ7;Q5SX86	Q5SX87;P50395;P50395-2;Q5SX91	Rab GDP dissociation inhibitor beta	GDI2	5	5	5	34.6	34.6	34.6	29.856	0.0018762	7.5862	20699000	21	18.9724	16.9648	18.0882	18.2403	13.3761	17.0053	17.1809	16.6898	15.7	16.3556	15.1635	15.9006	14.1854	15.2493	15.7868	15.6712	15.8147	14.1854	17.2207	17.0629	15.4106	15.4892	16.7931	16.3782	15.7612	15.1635	16.8463	16.7128	17.1357	15.3675	16.4265	17.2364
+	2.32226	1.45062	Q5T985;P19823;Q5T987;CON__Q9TRI1	Q5T985;P19823	Inter-alpha-trypsin inhibitor heavy chain H2	ITIH2	26	26	26	36.9	36.9	36.9	105.21	0	179.4	756860000	1510	22.3652	22.1807	21.3724	21.204	18.0561	18.0272	16.5438	17.0827	20.6845	20.7418	14.3465	15.5884	19.5431	19.7842	20.0342	19.9921	19.5614	19.7614	17.0827	16.4019	20.6845	20.7106	21.4009	21.3724	20.0102	19.9921	21.3053	21.2698	21.9741	21.8588	20.4341	20.2811
	0.821602	0.257963	Q5VY30;P02753	Q5VY30;P02753	Retinol-binding protein 4;Plasma retinol-binding protein(1-182);Plasma retinol-binding protein(1-181);Plasma retinol-binding protein(1-179);Plasma retinol-binding protein(1-176)	RBP4	13	13	13	73.4	73.4	73.4	22.974	0	323.31	1042700000	2659	21.6102	21.4009	21.4733	21.3724	19.924	20.2091	20.6035	20.9648	21.0482	21.204	22.3652	22.3652	21.1444	20.7983	20.6572	20.6035	20.4117	20.4622	20.3089	20.0342	20.5607	20.3089	20.7718	20.9328	21.4009	21.3053	20.9648	21.021	21.3724	21.5031	21.4009	21.6102
	0.291129	0.197624	Q60FE5;P21333-2;P21333;A0A7P0NMY4;H7C2E7;H0Y5F3;H0Y5C6;A0A087WWY3;A0A7I2V3E6;F8WE98;Q14315-2;Q14315	Q60FE5;P21333-2;P21333;A0A7P0NMY4	Filamin-A	FLNA	8	8	8	6	6	6	278.22	0	40.29	29541000	51	17.74	14.0987	15.9261	15.3675	18.4788	18.4943	19.0497	16.6733	16.9444	17.2954	17.4916	17.3985	16.3782	16.9444	17.1573	17.4916	16.9833	16.5666	13.9873	17.0053	16.7528	16.4873	15.8458	16.1993	17.4701	17.5244	18.618	18.0882	16.4664	15.5572	16.6088	14.6376
+	5.03616	-1.30592	Q6EMK4	Q6EMK4	Vasorin	VASN	10	10	10	25.3	25.3	25.3	71.712	0	193.42	565700000	1650	19.4132	19.3118	18.4096	19.1368	20.6298	20.6298	15.6409	17.74	21.2356	21.7532	20.0751	20.2091	21.2698	21.2356	20.906	20.906	21.021	20.9921	22.1044	22.0238	21.2698	21.204	19.8227	19.8227	21.0482	21.021	18.5811	18.7503	19.3842	19.8996	20.7106	20.906
	0.94885	-0.713191	Q6GTX8;A0A0G2JM94;Q6GTX8-2;Q6GTX8-3;A0A0G2JP18;Q6GTX8-4;A0A0G2JQ50;A0A0G2JLV7;A0A140T8W3;A0A0G2JNU6;A0A0G2JMI0;A0A0G2JNK8;W4VSQ5;A0A0G2JMC3;C9IZB2;A0A0G2JMB1;A0A0G2JPH6;C9JFQ0;A0A0G2JN10;A0A0G2JLQ0;Q6ISS4;Q6ISS4-2;A0A087X1V4	Q6GTX8;A0A0G2JM94;Q6GTX8-2;Q6GTX8-3;A0A0G2JP18;Q6GTX8-4;A0A0G2JQ50;A0A0G2JLV7;A0A140T8W3;A0A0G2JNU6;A0A0G2JMI0;A0A0G2JNK8	Leukocyte-associated immunoglobulin-like receptor 1	LAIR1	5	5	2	20.6	20.6	5.2	31.412	0	153.2	167520000	328	18.7503	18.0732	15.9006	17.8431	20.2091	20.1866	19.1176	15.9526	20.5607	20.6298	19.8034	19.9921	19.7096	19.8996	19.8996	19.8996	19.9724	19.9724	20.9328	20.9328	13.7515	19.8034	18.4437	18.1358	19.5817	16.3782	18.0122	18.0408	18.9195	18.9012	19.4865	19.84
	0.329484	0.236478	Q6UX06	Q6UX06	Olfactomedin-4	OLFM4	14	14	14	38.2	38.2	38.2	57.279	0	119.79	299130000	675	18.3202	15.7612	19.6496	19.8034	20.7106	20.8758	22.0706	22.1807	18.0732	18.0408	19.5431	19.3675	19.3472	19.0497	17.4357	17.0464	16.6317	16.5849	19.0497	19.2553	19.1038	18.6793	16.5849	16.7931	17.2567	17.4701	18.824	18.618	17.9153	17.774	19.3118	19.2046
	0.138068	0.174687	Q6UXB8;Q6UXB8-2	Q6UXB8;Q6UXB8-2	Peptidase inhibitor 16	PI16	11	11	11	29.2	29.2	29.2	49.471	0	130.77	324560000	507	17.9153	16.9444	19.3118	19.2332	21.9026	22.1458	19.8612	19.2332	18.4437	18.0272	22.2267	22.469	18.1358	18.3044	20.9921	21.0737	21.6102	21.6778	18.2403	17.4916	19.2332	19.6167	15.0383	15.3675	19.4132	19.6702	18.4437	18.118	18.0561	18.0408	16.7528	17.2954
+	6.2383	-1.6227	Q6UXG3-5;Q6UXG3-4;Q6UXG3;Q6UXG3-3;Q6UXG3-2;K7EL06	Q6UXG3-5;Q6UXG3-4;Q6UXG3;Q6UXG3-3;Q6UXG3-2;K7EL06	CMRF35-like molecule 9	CD300LG	4	4	4	15.8	15.8	15.8	29.965	0	323.31	168980000	346	15.9789	18.7892	17.1573	16.1611	17.774	18.9724	18.3964	18.618	19.8612	20.0102	19.6	19.7614	20.8605	20.7418	19.8034	19.7842	20.1385	20.2091	19.1368	18.1895	19.88	19.5614	18.7149	18.4634	19.9471	20.0102	18.3202	18.5633	18.3534	16.5666	20.0966	19.5431
	1.16676	-0.539935	Q7Z3B1;Q7Z3B1-2	Q7Z3B1;Q7Z3B1-2	Neuronal growth regulator 1	NEGR1	10	10	10	35.6	35.6	35.6	38.719	0	209.09	83847000	215	16.4265	16.4873	15.1635	15.9261	18.3044	18.0408	19.0832	18.9012	17.5637	16.3166	19.0335	18.9724	17.6643	17.7258	18.3534	18.3807	16.0315	16.1138	18.807	18.8513	17.4701	17.4701	16.222	15.9526	18.4788	18.6008	16.1611	16.222	16.7334	16.5438	18.2715	17.8619
+	3.58255	-1.25952	Q7Z5L0;Q7Z5L0-3;Q7Z5L0-4	Q7Z5L0	Vitelline membrane outer layer protein 1 homolog	VMO1	6	6	6	50.5	50.5	50.5	21.534	0	323.31	557840000	1023	19.3675	19.2912	15.6712	17.8266	20.9648	21.021	18.4788	16.1783	20.9921	21.0737	19.1851	19.2046	21.6778	21.6468	20.8196	20.7983	20.7418	20.7718	20.0546	19.8034	21.6778	21.4733	19.3118	19.88	20.9648	20.8451	19.2046	19.4503	19.6337	19.6496	20.8196	21.3724
	0.459184	-0.290015	Q86T13	Q86T13	C-type lectin domain family 14 member A	CLEC14A	7	7	7	25.3	25.3	25.3	51.635	0	10.214	26116000	46	15.8458	15.4106	14.5697	14.5697	16.3166	16.3166	16.6733	16.2418	17.3714	16.8463	17.6026	14.8375	16.0578	15.9261	16.5438	16.5849	17.8124	13.7515	16.0315	17.5412	16.5438	14.7102	16.8288	13.7515	17.1019	17.2364	17.3714	15.4892	16.5074	13.8846	14.6376	17.2207
+	2.48003	-2.21641	Q8IWU5-2;Q8IWU5	Q8IWU5-2;Q8IWU5	Extracellular sulfatase Sulf-2	SULF2	4	4	4	4.3	4.3	4.3	100.16	0	20.673	238150000	336	18.824	13.1593	13.3761	16.7743	17.0629	13.1593	15.7868	18.6008	15.0757	15.9261	21.7158	19.6	21.8285	21.7532	19.1525	19.1038	20.8451	21.2356	19.84	14.8375	14.4164	20.906	19.7254	19.6	21.7158	21.6468	18.838	15.6712	16.2418	16.8093	19.6	20.1866
	0.811501	-0.501992	Q8NBJ4-2;Q8NBJ4;F8WAT9;C9JYM4	Q8NBJ4-2;Q8NBJ4	Golgi membrane protein 1	GOLM1	5	5	5	18.9	18.9	18.9	44.272	0	13.7	61891000	77	17.4357	18.4263	17.8266	12.8045	15.1635	17.3985	18.9012	18.7503	19.4332	19.5614	17.3714	16.6507	17.6026	17.4357	19.1851	19.1851	18.2851	18.0272	20.6298	20.3577	18.1557	18.5453	18.838	19.2198	17.5637	17.8431	17.8266	17.8124	18.2715	18.3964	18.3964	18.2247
+	5.60465	-1.43683	Q8NFZ8	Q8NFZ8	Cell adhesion molecule 4	CADM4	8	8	8	30.2	30.2	30.2	42.785	0	72.366	265340000	434	15.4106	17.4701	16.6898	18.4437	18.7503	19.3472	17.774	17.7957	19.6496	19.2912	19.3675	19.2912	20.0546	20.1866	19.5063	19.6496	18.4634	18.7711	20.5342	20.7106	19.9724	19.8996	17.683	17.6466	19.6886	19.2912	17.4701	17.1192	18.8809	18.7711	19.021	18.3384
	0.0617938	-0.140543	Q8TF30	Q8TF30	WASP homolog-associated protein with actin, membranes and microtubules	WHAMM	2	2	2	3.2	3.2	3.2	90.923	0.0096819	2.9662	396930000	356	22.1807	17.2954	21.8588	21.8588	13.1593	14.1854	17.8787	17.4539	21.7158	15.9789	22.0706	22.0238	20.6298	20.6035	21.1705	21.2356	21.7532	21.7532	15.2107	15.3675	21.5031	13.1593	18.3384	14.8869	20.8451	20.7418	17.8787	21.7878	21.7158	16.6088	20.8758	15.2107
+	4.3232	-1.32104	Q8WZ75-2;Q8WZ75;Q8WZ75-3;B4DYV8	Q8WZ75-2;Q8WZ75;Q8WZ75-3;B4DYV8	Roundabout homolog 4	ROBO4	15	15	15	25.2	25.2	25.2	98.993	0	94.009	212860000	249	17.3985	17.0269	16.5233	16.8463	17.8787	17.8431	15.1201	15.6712	17.9802	17.6466	19.2332	18.807	20.2811	20.2811	17.9153	17.3324	19.2046	18.9913	20.4927	20.1866	19.84	19.4332	18.3807	18.4943	19.9921	19.8612	17.4539	16.9261	17.7957	17.8124	17.5637	17.9502
	1.25721	0.706503	Q92520;C9JP35;C9JMN4	Q92520;C9JP35;C9JMN4	Protein FAM3C	FAM3C	7	7	7	42.3	42.3	42.3	24.68	0	12.74	22662000	45	12.8045	17.9502	17.9802	18.2093	16.2692	16.0894	17.4167	17.9949	15.87	16.0315	18.0882	18.118	15.2107	14.8869	13.1593	14.4164	15.8458	15.7868	18.3384	17.8619	14.7797	14.4164	16.0578	17.2954	15.87	15.5884	16.3166	16.2692	16.1138	17.6026	15.3297	13.5491
+	2.4758	-0.977214	Q92820;A0A7I2YQQ3;A0A7I2V5X9;A0A7I2V5P2;A0A7I2V5M0	Q92820;A0A7I2YQQ3;A0A7I2V5X9;A0A7I2V5P2	Gamma-glutamyl hydrolase	GGH	10	10	10	41.2	41.2	41.2	35.964	0	49.524	138110000	299	17.4167	18.2093	16.139	16.8836	19.021	19.0832	19.4132	19.1176	17.1573	16.6317	19.2046	19.1525	18.3534	18.0122	17.7571	17.4701	19.021	19.1038	21.2698	22.2267	18.3384	18.1557	17.3524	17.0464	17.2364	16.8093	17.5244	17.1019	15.5572	16.5849	17.6026	18.3534
	0.336346	-0.268415	Q93088;E5RJH0;Q9H2M3-2;Q9H2M3	Q93088	Betaine--homocysteine S-methyltransferase 1	BHMT	8	8	8	29.6	29.6	29.6	44.998	0	26.082	66952000	121	17.8787	19.0335	16.1611	14.4164	15.3297	15.5884	17.0269	17.9666	16.8288	16.9833	15.9789	15.8458	18.9913	18.9913	15.5572	15.4522	15.9006	16.139	18.4437	19.1525	15.3297	14.8375	16.3166	16.9261	15.5572	16.0101	14.1854	15.9261	17.8124	16.7334	15.9789	16.7528
+	3.08842	-1.25545	Q96FE7-4;Q96FE7-2;Q96FE7;C9JMK5;Q96FE7-5	Q96FE7-4;Q96FE7-2;Q96FE7;C9JMK5	Phosphoinositide-3-kinase-interacting protein 1	PIK3IP1	5	5	5	31.8	31.8	31.8	18.491	0	202.33	935600000	2110	20.5825	20.9328	20.5607	20.3881	22.0238	19.9921	20.3881	16.0578	23.8097	23.7261	22.6647	22.6647	22.1807	22.6647	22.8179	22.6647	21.9387	21.9026	24.0298	24.2923	21.7158	22.8179	22.4351	22.469	22.4351	22.5506	20.1866	20.1385	21.4733	21.4009	22.9506	21.7878
	0.698898	-0.321515	Q96L35;P54760-4;P54760-2;P54760;P54760-3	Q96L35;P54760-4;P54760-2;P54760	Receptor protein-tyrosine kinase;Ephrin type-B receptor 4	EPHB4	3	3	3	6.3	6.3	6.3	102.56	0	8.5804	16018000	29	17.9666	13.7515	13.7515	16.4265	15.5228	15.9006	16.2925	16.4019	16.6317	16.5233	17.2207	17.3524	15.3675	15.4522	16.4019	16.3166	16.7743	16.4265	18.6793	17.2001	15.0383	15.0757	16.1783	16.0894	16.6317	15.87	15.0383	16.3166	17.2001	14.6376	14.4164	16.2925
+	2.93214	0.886237	Q96PD5;Q96PD5-2;M0R2W8;M0QYW3;CON__ENSEMBL:ENSBTAP00000016285	Q96PD5;Q96PD5-2	N-acetylmuramoyl-L-alanine amidase	PGLYRP2	14	14	14	44.1	44.1	44.1	62.216	0	160.29	367570000	1355	21.1073	20.7983	20.0751	19.8996	19.5272	19.5272	19.7614	19.88	19.2198	19.021	18.0272	18.1358	19.4865	19.2718	19.4503	19.4132	20.4927	20.5128	18.2851	19.0665	19.3842	19.0497	19.9921	20.2325	19.5063	19.5614	20.3577	20.4927	20.1385	20.4341	20.5342	20.6845
+	3.12804	-1.02342	Q96RW7;Q96RW7-2;Q5TCP6	Q96RW7;Q96RW7-2	Hemicentin-1	HMCN1	9	9	9	2.6	2.6	2.6	613.38	0	87.009	230520000	244	16.8463	20.1866	17.0269	17.9949	19.3842	19.6167	20.5128	20.8758	20.906	21.0482	20.4927	20.4117	20.5607	20.8758	20.5128	20.4341	19.3842	19.8227	20.4622	19.7428	19.0497	19.9921	18.9012	18.9724	20.9328	20.8758	18.3679	18.7149	19.2046	18.954	19.9471	19.5614
	0.241419	0.239315	Q99988	Q99988	Growth/differentiation factor 15	GDF15	2	2	2	10.4	10.4	10.4	34.14	0	24.045	84672000	278	16.2692	16.1138	18.2093	17.3985	17.3822	17.3714	18.9724	16.0101	19.1368	19.1851	18.0561	17.7571	16.8093	17.0464	17.6026	17.3524	18.4437	18.118	18.6626	18.954	19.1851	18.807	18.0882	18.5811	17.5106	17.3324	18.5238	19.1682	13.8846	13.5491	18.174	12.8045
+	1.67519	-0.84661	Q9BRK3-3;Q9BRK3;Q9BRK3-2;Q9BRK3-4	Q9BRK3-3;Q9BRK3;Q9BRK3-2;Q9BRK3-4	Matrix-remodeling-associated protein 8	MXRA8	7	7	7	18	18	18	47.971	0	33.413	84772000	89	13.1593	17.9666	16.2418	17.4357	17.5412	15.6409	15.1635	18.0561	15.6123	13.8846	17.2364	16.8836	18.9724	18.7711	17.3714	17.2954	18.3679	18.2851	18.3044	18.3044	18.0561	18.9012	18.4788	18.3964	18.9195	19.3675	15.4892	15.9789	17.3985	15.0383	17.0053	17.8431
	0.358142	-0.290146	Q9BXP8;Q9BXP8-2	Q9BXP8	Pappalysin-2	PAPPA2	27	27	27	25.7	25.7	25.7	198.54	0	81.964	73780000	162	17.0827	17.0464	18.7503	15.2107	13.7515	14.9802	14.1854	17.0053	13.9873	14.0987	19.5614	19.7096	15.4522	16.0101	16.1783	16.2418	15.7	15.4892	18.7149	18.3964	15.1201	16.0894	15.1635	16.3166	14.8869	14.6376	16.448	14.3465	15.4892	14.7797	14.9344	16.2692
	0.398938	0.205521	Q9BYE9	Q9BYE9	Cadherin-related family member 2	CDHR2	6	6	6	7.2	7.2	7.2	141.54	0	8.4667	24216000	73	14.0987	18.2851	14.6376	16.7931	15.9006	15.7612	17.5244	15.2493	17.5808	16.448	16.448	16.222	15.3297	14.8375	16.7334	16.7128	16.8288	16.6317	17.8124	15.8458	16.9444	15.87	16.0894	15.7612	15.3297	16.0894	16.222	16.1783	16.6317	15.2107	15.7	16.3364
	0.345766	-0.311027	Q9GZX9;J3QS03;Q9GZX9-2	Q9GZX9;J3QS03	Twisted gastrulation protein homolog 1	TWSG1	5	5	5	35	35	35	25.017	0	31.409	33185000	60	13.7515	18.9195	17.8431	17.9802	17.2954	17.0464	17.0464	17.1019	16.7743	16.7931	19.1525	19.0335	16.2418	15.7	17.4539	18.118	17.774	17.5808	17.2364	16.1138	15.9789	16.1138	13.3761	16.139	14.0987	17.683	16.8288	16.1138	17.6466	17.8266	15.6409	15.4892
	0.234193	-0.347339	Q9H299;Q5T123	Q9H299;Q5T123	SH3 domain-binding glutamic acid-rich-like protein 3	SH3BGRL3	4	4	4	66.7	66.7	66.7	10.438	0	173.66	440330000	1015	19.7096	16.1611	20.7106	21.0482	21.7158	21.7532	21.5031	21.204	20.7718	20.5128	22.2777	22.2777	19.88	19.6	21.4009	21.4382	22.0238	21.9387	14.7797	19.8227	19.8034	19.3472	19.924	19.7614	21.1444	21.0482	20.4117	20.2091	13.5491	15.7868	20.7418	21.1073
	0.32064	-0.24308	Q9H3G5;H7C0X5;C9JLV0;C9J6L4;C9JI22;H7C218	Q9H3G5	Probable serine carboxypeptidase CPVL	CPVL	9	9	9	21.2	21.2	21.2	54.163	0	26.597	54177000	75	18.5453	18.6993	17.3985	18.2715	16.0101	16.448	16.0578	16.8093	14.4164	16.3782	18.174	18.0122	17.774	17.6252	16.8669	16.8836	17.7957	17.7041	19.2718	19.3118	16.8288	16.7743	17.1019	16.9648	16.6733	16.9039	16.4664	13.7515	16.9039	15.2936	14.8869	17.3985
	0.184611	-0.138079	Q9HAT2;Q9HAT2-2	Q9HAT2;Q9HAT2-2	Sialate O-acetylesterase	SIAE	8	8	8	24.7	24.7	24.7	58.314	0	12.924	43757000	97	18.5811	18.3679	16.0315	14.1854	17.74	17.9666	17.4357	18.807	18.118	17.8431	17.1357	17.1809	17.6252	17.2772	17.7258	16.5233	17.2772	17.1809	18.8809	19.4003	16.5074	16.3782	15.3675	15.7868	16.7128	16.5233	15.9789	15.4106	17.4701	17.9329	16.6507	16.9833
	0.865665	-0.46455	Q9HCN6-2;Q9HCN6;Q9HCN6-3;K7EIW7	Q9HCN6-2;Q9HCN6;Q9HCN6-3;K7EIW7	Platelet glycoprotein VI	GP6	7	7	7	33.3	33.3	33.3	35.091	0	18.805	74105000	124	14.8869	16.0578	18.9724	17.5808	17.6643	17.6643	16.2418	16.9833	17.9329	17.9153	17.9502	14.9344	17.7258	17.5244	17.4916	17.1465	17.5808	17.74	19.1525	19.2046	18.3964	18.3044	13.5491	17.6026	18.7304	19.008	15.7612	15.0383	16.5438	17.5412	17.3822	17.7258
+	5.29813	-1.33142	Q9HCU0	Q9HCU0	Endosialin	CD248	10	10	10	21.1	21.1	21.1	80.858	0	111.51	198940000	315	16.4019	18.838	18.2851	16.7528	18.954	18.3679	16.5849	18.6793	19.1038	18.6008	19.4686	19.4865	18.4788	19.1176	18.8645	18.9724	19.5431	19.4132	19.0665	18.6793	18.2715	18.0732	15.9261	16.0578	19.6337	19.6167	17.0629	16.6088	19.0335	19.3472	18.954	19.4503
+	1.77002	1.17791	Q9HD89;Q9HD89-2	Q9HD89	Resistin	RETN	5	5	5	59.3	59.3	59.3	11.419	0	42.965	40814000	76	15.9526	16.4019	19.5272	16.1783	19.2912	19.6886	21.6468	21.5761	17.774	14.5697	16.2925	16.5438	14.0987	13.9873	13.8846	13.1593	15.5572	15.5572	17.0629	15.6409	13.8846	13.5491	14.4908	14.9802	15.0383	15.1201	14.7102	14.8869	15.7	15.9526	14.7102	13.7515
	1.57841	-0.653417	Q9NZP8;H0YFL7;F5GWF3;H0YGP8;F5H2Z5;F5H7C8;F5H6S5	Q9NZP8	Complement C1r subcomponent-like protein	C1RL	8	8	8	24	24	24	53.498	0	29.223	94554000	175	16.4664	15.2107	17.3524	15.87	17.5637	17.5808	18.4943	18.4437	16.8093	17.1809	17.683	18.0561	17.4916	17.1573	18.4788	18.4943	18.5238	18.4437	17.1809	18.6337	18.9724	19.1525	15.9526	17.4701	17.7258	17.8124	16.4873	16.1993	15.1201	15.6123	17.4916	17.8787
	0.57939	-0.479135	Q9UBR2;A0A7P0T989;A0A7P0T8I6;A0A7P0T9U1;A0A7P0Z469;A0A7P0T8X2;A0A7P0T900;A0A7P0TBM7;A0A7P0TA25;A0A7P0TB41;A0A7P0TBB5;A0A7P0Z4R9;A0A7P0TAD4;A0A7P0TAT6;A0A7P0T926;A0A7P0T9G9;A0A7P0T9U4;A0A7P0Z4L7	Q9UBR2;A0A7P0T989;A0A7P0T8I6;A0A7P0T9U1;A0A7P0Z469;A0A7P0T8X2;A0A7P0T900;A0A7P0TBM7;A0A7P0TA25;A0A7P0TB41;A0A7P0TBB5;A0A7P0Z4R9;A0A7P0TAD4;A0A7P0TAT6;A0A7P0T926;A0A7P0T9G9	Cathepsin Z	CTSZ	6	6	6	21.5	21.5	21.5	33.868	0	20.344	83673000	56	17.1019	17.3324	15.9526	13.7515	18.9329	18.7149	18.5453	19.4003	15.6409	14.4908	19.2198	19.2332	16.2925	16.1993	18.0408	18.1017	20.3881	20.3881	16.5666	13.5491	17.3524	16.9648	15.5228	17.5637	16.8093	16.7128	14.9344	17.2207	14.2798	15.9261	17.1192	18.3202
+	3.02653	-1.38801	Q9UGN4;J3QKQ4;Q9UGN4-3;Q9UGN4-4;Q9UGN4-2	Q9UGN4	CMRF35-like molecule 8	CD300A	3	3	3	15.7	15.7	15.7	33.2	0	29.957	86619000	128	16.8836	18.7149	13.5491	17.3324	18.4096	18.3044	20.251	17.3125	18.4096	17.9949	18.5811	18.4437	17.9502	17.8787	19.021	19.0832	19.1525	18.807	13.5491	16.8669	18.2561	18.3964	12.8045	15.5228	17.9802	18.5094	16.8669	17.4701	16.139	15.9789	17.6643	18.4263
+	2.28013	-0.826222	Q9UGT4	Q9UGT4	Sushi domain-containing protein 2	SUSD2	8	8	8	23.4	23.4	23.4	90.207	0	51.067	39724000	98	15.6409	14.6376	17.2001	16.8093	16.0894	15.5228	17.6252	13.8846	13.5491	15.8458	15.3297	16.0578	17.683	17.2001	17.6466	17.5106	17.5244	17.3985	17.8266	18.3807	16.8093	16.8463	15.3297	14.5697	17.1573	17.0464	16.6507	15.4522	15.1635	16.9039	16.5666	17.4916
	0.466385	-0.318638	Q9UHL4;R4GMR2;R4GMU5;R4GN05;R4GNE8	Q9UHL4	Dipeptidyl peptidase 2	DPP7	10	10	10	34.8	34.8	34.8	54.341	0	33.775	43577000	121	18.0732	15.7	17.9666	14.9802	17.4539	17.1809	15.0757	15.9261	15.6712	16.2692	18.2093	18.2715	15.4106	15.3675	15.5884	15.5228	18.6626	18.3964	19.2198	19.1682	15.87	15.5228	16.4664	17.3714	15.7868	14.9344	14.4164	17.7571	18.3679	18.5453	15.5572	16.0578
	0.808598	-0.392526	Q9UKU9;Q9UKU9-2;K7EKF6;Q8NI99	Q9UKU9;Q9UKU9-2	Angiopoietin-related protein 2	ANGPTL2	10	10	10	24.7	24.7	24.7	57.104	0	20.004	79881000	104	15.5228	18.3807	15.7	18.2851	17.3714	16.6088	18.954	18.7711	17.3125	17.2772	19.9471	19.88	16.6317	16.6733	17.5808	16.8669	17.1357	17.4357	17.9666	17.2567	15.9526	15.4522	17.0053	17.0629	18.9329	18.7149	18.1895	16.7743	17.9666	18.3384	16.9648	16.8836
	1.44933	-0.597662	Q9ULI3-2;Q9ULI3	Q9ULI3-2;Q9ULI3	Protein HEG homolog 1	HEG1	4	3	3	8.3	6.3	6.3	106.44	0	51.477	35203000	40	15.2107	17.0053	16.6088	15.5884	16.6088	16.6317	17.2567	16.7528	16.7528	13.7515	18.2851	16.7334	16.8669	17.5637	16.3556	15.4892	16.8669	16.7528	17.3524	17.2954	16.448	16.3364	15.7868	15.9006	16.5849	17.7571	16.4265	16.0101	16.8463	17.683	16.1611	15.0383
+	6.57495	-1.91819	Q9ULV1	Q9ULV1	Frizzled-4	FZD4	1	1	1	3	3	3	59.88	0	13.136	61846000	82	15.8147	17.7258	16.7128	15.8147	14.6376	14.8375	14.8375	17.7258	17.8266	17.6252	18.2403	17.8787	18.2561	17.9502	18.0732	18.6793	17.8431	17.7957	16.3782	19.6886	18.3044	18.6626	17.0629	11.0607	17.9949	18.0561	17.4357	16.6507	17.6643	18.3679	17.8124	18.7503
+	2.7494	-0.759291	Q9UNN8;A0A0U1RQQ4;A0A0U1RRC4	Q9UNN8;A0A0U1RQQ4	Endothelial protein C receptor	PROCR	6	6	6	28.6	28.6	28.6	26.671	0	296.17	487150000	1213	19.6702	19.4503	17.4539	18.6337	20.5128	20.6035	20.7718	20.6572	21.1705	21.2356	19.4003	19.4132	20.9921	21.021	20.335	20.3881	19.8996	19.9921	21.6778	21.6102	21.0737	20.9648	20.0342	20.1174	20.4341	20.4341	19.3297	19.3842	19.5431	19.5431	20.0342	20.0966
	0.120925	-0.114755	Q9Y5Y7	Q9Y5Y7	Lymphatic vessel endothelial hyaluronic acid receptor 1	LYVE1	8	8	8	23.9	23.9	23.9	35.213	0	16.744	201900000	515	16.9444	16.222	18.9329	19.0497	20.8196	20.6845	19.2912	19.2912	17.9949	17.7957	20.6845	20.6572	17.4701	18.0732	21.021	20.9328	21.2698	21.3394	16.3364	18.4788	18.3807	18.2851	18.5238	18.2561	17.7041	18.1895	17.5412	17.4167	17.2364	17.3985	19.6337	18.6481
	0.793966	-0.512067	Q9Y646;E5RH35;E5RJZ7;E5RJP8;E5RJA8	Q9Y646	Carboxypeptidase Q	CPQ	9	9	9	28.8	28.8	28.8	51.887	0	56.485	68879000	128	16.448	18.4788	13.8846	16.9444	16.6898	17.1019	17.9502	17.9329	16.222	16.0894	17.1019	17.2207	16.0315	16.4664	15.8147	16.0578	17.9949	18.0122	20.8451	21.1073	14.5697	14.6376	15.8147	15.6409	15.0757	15.3297	16.8836	16.8288	17.2567	13.9873	15.8458	16.0894
+	2.69811	1.42456	Q9Y6R7;A0A087WXI2;A0A087WUZ2	Q9Y6R7;A0A087WXI2	IgGFc-binding protein	FCGBP	36	36	36	21.2	21.2	21.2	572.01	0	133	120360000	143	17.1809	16.3556	17.7258	18.1358	21.6468	21.7158	19.1368	19.0497	15.5884	14.3465	16.9039	16.9648	14.4164	14.3465	14.8869	14.6376	14.9802	14.3465	16.1611	15.0757	17.2364	17.4357	15.7	15.7	14.6376	14.4164	15.1635	15.7612	15.2493	16.4664	18.9012	16.8669
	0.496534	0.524919	R4GN98;P06703	R4GN98;P06703	Protein S100;Protein S100-A6	S100A6	4	4	4	45.9	45.9	45.9	9.681	0	41.409	197730000	396	15.4892	14.5697	22.4351	22.5506	19.7254	19.88	20.1385	20.906	17.2207	17.9666	18.3534	13.3761	20.0342	19.8612	20.2811	20.0342	17.0269	16.8463	16.0894	19.1038	16.8836	17.8431	21.4733	21.5461	18.0272	18.0882	23.0093	22.5936	20.1628	17.2001	21.021	20.5128
+	2.49538	1.79644	V9GYM3;P02652;V9GYG9;V9GYE3;V9GYC1;V9GYS1	V9GYM3;P02652;V9GYG9;V9GYE3;V9GYC1;V9GYS1	Apolipoprotein A-II;Proapolipoprotein A-II;Truncated apolipoprotein A-II	APOA2	8	8	8	51.9	51.9	51.9	14.914	0	323.31	1674400000	4984	24.2088	24.2088	23.2465	23.2465	18.0882	18.5094	20.2325	19.5272	24.0298	24.0298	19.0832	18.9913	22.9506	22.9506	21.6778	21.6102	21.1705	21.5761	18.7304	19.0335	21.4009	22.5506	24.3951	24.3951	22.9506	23.0703	24.2088	24.2088	23.2465	23.3577	22.8179	20.6572
+	1.98736	1.36607	X6R8F3;P80188;P80188-2	X6R8F3;P80188;P80188-2	Neutrophil gelatinase-associated lipocalin	LCN2	9	9	9	56.5	56.5	56.5	22.788	0	116.79	618600000	1303	19.5614	19.6167	22.5506	22.6288	23.3032	23.4891	24.7752	24.9692	18.807	18.4096	20.9328	20.9328	20.1866	20.0102	18.1557	18.1895	16.1611	15.5884	19.021	19.5614	21.3724	21.1705	17.3125	17.4539	16.8463	17.5808	18.9195	18.5094	19.1038	19.6886	21.2698	21.4009
	1.14966	-0.793055	X6RBG4;P07911;P07911-5;P07911-4;P07911-3;P07911-2	X6RBG4;P07911;P07911-5;P07911-4;P07911-3;P07911-2	Uromodulin;Uromodulin, secreted form	UMOD	25	25	25	43.3	43.3	43.3	75.662	0	323.31	8203400000	13254	20.4927	20.6845	19.5817	19.0335	22.8834	21.6102	25.3586	25.8815	23.0093	23.0703	24.7752	24.7752	24.1034	24.0298	23.4891	23.4891	22.469	22.5074	26.1812	26.1812	24.9692	24.9692	23.8097	23.6556	23.4207	23.3577	21.5461	21.7158	21.3394	21.4382	22.7572	23.1318
+	3.43399	1.5451	X6RJP6;P37802;P37802-2	X6RJP6;P37802;P37802-2	Transgelin-2	TAGLN2	9	9	9	63.1	63.1	63.1	21.086	0	38.341	59698000	141	17.0269	16.1993	18.824	18.9329	16.5849	15.7354	18.0732	18.3679	16.2925	16.5074	16.6317	14.4164	14.9802	14.7797	15.3675	15.2936	15.2107	14.9344	17.7041	16.2925	15.3675	15.2493	19.3297	18.174	14.7102	14.7102	19.9471	19.7614	17.3524	17.2954	20.251	19.1176
[truncated: 28 more columns]
