# Supplementary material for: Pathway-guided monitoring of the disease course in bladder cancer with longitudinal urine proteomics
Source: Commun Med (Lond). 2023 Jan 16;3:8. doi: 10.1038/s43856-023-00238-4 (PMC9842762; doi:10.1038/s43856-023-00238-4)
Supplement: Supplementary file 4 — Supplementary Data 2 [file 43856_2023_238_MOESM4_ESM.xlsx]

## Sheet: 0 30 T1 BC Identifiers
Lab Identifier	Condition Identifier	Paper Identifier
T1_AP_145.1	Recurrence	Patient 1 replicate 1
T1_AP_145.2	Recurrence	Patient 1 replicate 2
T1_AF_71.1	Recurrence	Patient 2 replicate 1
T1_AF_71.2	Recurrence	Patient 2 replicate 2
T1_JP_59.1	Recurrence	Patient 3 replicate 1
T1_JP_59.2	Recurrence	Patient 3 replicate 2
T1_AA_148.1	Recurrence	Patient 4 replicate 1
T1_AA_148.2	Recurrence	Patient 4 replicate 2
T1_OS_184.1	Recurrence	Patient 5 replicate 1
T1_OS_184.2	Recurrence	Patient 5 replicate 2
T1_AJ_310.1	Recurrence	Patient 6 replicate 1
T1_AJ_310.2	Recurrence	Patient 6 replicate 2
T1_MD_113.1	No Recurrence	Patient 7 replicate 1
T1_MD_113.2	No Recurrence	Patient 7 replicate 2
T1_LF_43.1	Recurrence	Patient 8 replicate 1
T1_LF_43.2	Recurrence	Patient 8 replicate 2
T1_LL_146.1	Recurrence	Patient 9 replicate 1
T1_LL_146.2	Recurrence	Patient 9 replicate 2
T1_MC_156.1	Recurrence	Patient 10 replicate 1
T1_MC_156.2	Recurrence	Patient 10 replicate 2
T1_JP_65.1	Recurrence	Patient 11 replicate 1
T1_JP_65.2	Recurrence	Patient 11 replicate 2
T1_CO_238.1	No Recurrence	Patient 12 replicate 1
T1_CO_238.2	No Recurrence	Patient 12 replicate 2
T1_MS_06.1	Recurrence	Patient 13 replicate 1
T1_MS_06.2	Recurrence	Patient 13 replicate 2
T1_FC_311.1	No Recurrence	Patient 14 replicate 1
T1_FC_311.2	No Recurrence	Patient 14 replicate 2
T1_AR_35.1	Recurrence	Patient 15 replicate 1
T1_AR_35.2	Recurrence	Patient 15 replicate 2
T1_LF_339.1	No Recurrence	Patient 16 replicate 1
T1_LF_339.2	No Recurrence	Patient 16 replicate 2
T1_FC_86.1	Recurrence	Patient 17 replicate 1
T1_FC_86.2	Recurrence	Patient 17 replicate 2
T1_MB_230.1	No Recurrence	Patient 18 replicate 1
T1_MB_230.2	No Recurrence	Patient 18 replicate 2
T1_FV_1.1	No Recurrence	Patient 19 replicate 1
T1_FV_1.2	No Recurrence	Patient 19 replicate 2
T1_CV_1.1	No Recurrence	Patient 20 replicate 1
T1_CV_1.2	No Recurrence	Patient 20 replicate 2
T1_GA_07.1	No Recurrence	Patient 21 replicate 1
T1_GA_07.2	No Recurrence	Patient 21 replicate 2
T1_RM_55.1	No Recurrence	Patient 22 replicate 1
T1_RM_55.2	No Recurrence	Patient 22 replicate 2
T1_JC_323.1	No Recurrence	Patient 23 replicate 1
T1_JC_323.2	No Recurrence	Patient 23 replicate 2
T1_AS_195.1	No Recurrence	Patient 24 replicate 1
T1_AS_195.2	No Recurrence	Patient 24 replicate 2
T1_JB_215.1	No Recurrence	Patient 25 replicate 1
T1_JB_215.2	No Recurrence	Patient 25 replicate 2
T1_DR_293.1	No Recurrence	Patient 26 replicate 1
T1_DR_293.2	No Recurrence	Patient 26 replicate 2
T1_JN_239.1	No Recurrence	Patient 27 replicate 1
T1_JN_239.2	No Recurrence	Patient 27 replicate 2
T1_JM_319.1	No Recurrence	Patient 28 replicate 1
T1_JM_319.2	No Recurrence	Patient 28 replicate 2
T1_SA_306.1	No Recurrence	Patient 29 replicate 1
T1_SA_306.2	No Recurrence	Patient 29 replicate 2
T1_ER_40.1	No Recurrence	Patient 30 replicate 1
T1_ER_40.2	No Recurrence	Patient 30 replicate 2

## Sheet: 0 Longitudinal Identifiers
Lab Identifier	Paper Identifier
T1_JB_215	Patient I - Timepoint 1
T1_JB_229	Patient I - Timepoint 2
T1_JB_299	Patient I - Timepoint 3
T1_JB_395	Patient I - Timepoint 4
T1_JP_97	Patient II - Timepoint 1
T1_JP_65	Patient II - Timepoint 2
T1_JP_240	Patient II - Timepoint 3
T1_JP_288	Patient II - Timepoint 4
T1_JP_393	Patient II - Timepoint 5
T1_MC-156	Patient III - Timepoint 1
T1_MC-217	Patient III - Timepoint 2
T1_MC-270	Patient III - Timepoint 3
T1_MC-292	Patient III - Timepoint 4
T1_FV-1	Patient IV - Timepoint 1
T1_FV-3	Patient IV - Timepoint 2
T1_FV-415	Patient IV - Timepoint 3
T1_JC_323	Patient V - Timepoint 1
T1_JC_338	Patient V - Timepoint 2
T1_JC_414	Patient V - Timepoint 3
T1_OS_184	Patient VI - Timepoint 1
T1_OS_334	Patient VI - Timepoint 2
T1_OS_418	Patient VI - Timepoint 3

## Sheet: Fig 1C
Significant	-Log(P-value)	Difference	Protein IDs	Majority protein IDs	Protein names	Gene names
	0.783082	0.581308	A0A075B6H7	A0A075B6H7		IGKV3-7
	0.997064	0.564497	A0A075B6S5	A0A075B6S5		IGKV1-27
+	1.4861	0.864217	A0A087WSY5;Q96IY4;Q96IY4-2	A0A087WSY5;Q96IY4;Q96IY4-2	Carboxypeptidase B2	CPB2
	0.868715	0.525483	A0A087WT59;P02766	A0A087WT59;P02766	Transthyretin	TTR
+	1.62421	-1.054	A0A087WV17;A0A0A0MR14;A0A0A0MRF2;A0A087X1R2;A0A087X0P3	A0A087WV17;A0A0A0MR14;A0A0A0MRF2;A0A087X1R2;A0A087X0P3		OSCAR
+	3.94482	1.5076	A0A087WW43;Q06033-2;Q06033;E7ET33;CON__Q0V8M9	A0A087WW43;Q06033-2;Q06033;E7ET33	Inter-alpha-trypsin inhibitor heavy chain H3	ITIH3
+	2.72776	0.691215	A0A087WY82;Q9Y624	A0A087WY82;Q9Y624	Junctional adhesion molecule A	F11R
+	4.65857	-2.37024	A0A087X0K0;P39059	A0A087X0K0;P39059	Collagen alpha-1(XV) chain;Restin;Restin-2;Restin-3;Restin-4	COL15A1
+	4.70721	-1.39133	A0A087X0S5;P12109	A0A087X0S5;P12109	Collagen alpha-1(VI) chain	COL6A1
+	3.39218	-1.14889	A0A087X0T8;A0A087X1W8;A0A0A0MTJ8;X5DQS5;Q9BY67-2;Q9BY67-5;Q9BY67;Q9BY67-4;Q9BY67-3;F5H125;H0YG94;F5H0H5;F5H8J9	A0A087X0T8;A0A087X1W8;A0A0A0MTJ8;X5DQS5;Q9BY67-2;Q9BY67-5;Q9BY67;Q9BY67-4;Q9BY67-3;F5H125	Cell adhesion molecule 1	CADM1
	0.591009	-0.382169	A0A087X1J7;P22352;H0YBE4;E5RG32;H0YC19	A0A087X1J7;P22352	Glutathione peroxidase;Glutathione peroxidase 3	GPX3
	1.17311	-0.622425	A0A0A0MSA9;A0A0C4DG49;P15151-3;P15151-2;P15151-4;P15151	A0A0A0MSA9;A0A0C4DG49;P15151-3;P15151-2;P15151-4;P15151	Poliovirus receptor	PVR
	0.247421	0.203051	A0A0A0MSI0;Q06830;A0A0A0MRQ5;H7C3T4;Q13162	A0A0A0MSI0;Q06830	Peroxiredoxin-1	PRDX1
	0.420574	0.366455	A0A0A0MSV6;D6R934;P02746	A0A0A0MSV6;D6R934;P02746	Complement C1q subcomponent subunit B	C1QB
	0.0900363	-0.157723	A0A0B4J1X5;A0A0C4DH42;P0DP02;A0A075B7E8;P01767;P01772	A0A0B4J1X5;A0A0C4DH42;P0DP02;A0A075B7E8;P01767;P01772	Ig heavy chain V-III region BUT;Ig heavy chain V-III region KOL	IGHV3-74
+	2.22456	0.728884	A0A0B4J231;B9A064;A0A5H1ZRQ4;P0CG04	A0A0B4J231;B9A064;A0A5H1ZRQ4;P0CG04	Immunoglobulin lambda-like polypeptide 5;Ig lambda-1 chain C regions	IGLL5
	2.23801	0.374056	A0A0B4J2B5;S4R460;A0A075B7F0;A0A0C4DH32	A0A0B4J2B5;S4R460		IGHV3OR16-9
+	4.00134	-1.37583	A0A0C4DFZ2;P15289-2;P15289	A0A0C4DFZ2;P15289-2;P15289	Arylsulfatase A;Arylsulfatase A component B;Arylsulfatase A component C	ARSA
+	2.72559	2.0702	A0A0C4DH31	A0A0C4DH31		IGHV1-18
+	4.1985	0.859503	A0A0C4DH38	A0A0C4DH38		IGHV5-51
+	1.86565	0.981648	A0A0G2JIW1;P0DMV9;P0DMV8;P0DMV8-2;V9GZ37;Q53FA3;P34931	A0A0G2JIW1;P0DMV9;P0DMV8;P0DMV8-2;V9GZ37	Heat shock 70 kDa protein 1B;Heat shock 70 kDa protein 1A	HSPA1B
+	3.17676	0.840946	A0A0G2JMB2	A0A0G2JMB2		IGHA2
+	4.43017	2.39831	A0A0G2JPR0;A0A140TA49;CON__ENSEMBL:ENSBTAP00000007350;CON__P01030	A0A0G2JPR0;A0A140TA49		C4A
	0.569821	-0.409004	A0A0J9YVZ3;E7ER45;A0A0J9YX77;O43451;Q2M2H8	A0A0J9YVZ3;E7ER45;A0A0J9YX77;O43451	Maltase-glucoamylase, intestinal;Maltase;Glucoamylase	MGAM
	0.130145	-0.254171	A0A0J9YY99;P0DP03;P01768	A0A0J9YY99;P0DP03;P01768	Ig heavy chain V-III region CAM	IGHV3-30
	0.759018	-0.483005	A0A1B0GU86;Q03154;C9JMV9;A0A1B0GW23;Q03154-3;Q03154-4;Q03154-2;F8WC59;C9JYZ0;A0A1B0GVA5;A0A1B0GV31;A0A1B0GTG3	A0A1B0GU86;Q03154;C9JMV9;A0A1B0GW23;Q03154-3;Q03154-4;Q03154-2;F8WC59;C9JYZ0;A0A1B0GVA5;A0A1B0GV31	Aminoacylase-1	ACY1
	1.80115	-0.494543	A0A1B0GU92;A0A1B0GU03;A0A1B0GVD5;A0A1B0GWE8;P07339;H7C469;F8W787;A0A1B0GW44;A0A1B0GV23;C9JH19;A0A1B0GVP3;F8WD96;A0A1B0GVF1;A6NMD0	A0A1B0GU92;A0A1B0GU03;A0A1B0GVD5;A0A1B0GWE8;P07339;H7C469;F8W787;A0A1B0GW44;A0A1B0GV23;C9JH19;A0A1B0GVP3;F8WD96	Cathepsin D;Cathepsin D light chain;Cathepsin D heavy chain	CTSD
+	2.5359	1.0597	A0A286YFJ8;P01861	A0A286YFJ8;P01861	Ig gamma-4 chain C region	IGHG4
	0.789528	0.28402	A0A2Q2TTZ9;P01594;P01593	A0A2Q2TTZ9;P01594;P01593	Ig kappa chain V-I region AU;Ig kappa chain V-I region AG	IGKV1-33
+	2.43242	-0.817616	A0A2R8Y4Z1	A0A2R8Y4Z1		HEG1
+	1.87765	-1.11523	A0A2R8YD45;O14773;A0A2R8Y7U1;A0A2R8YGD1;O14773-2;A0A2R8YDY1;A0A2R8Y7I4;A0A2R8YE64	A0A2R8YD45;O14773;A0A2R8Y7U1;A0A2R8YGD1;O14773-2	Tripeptidyl-peptidase 1	TPP1
+	1.73422	-1.02535	A0A3B3IS80;P05062;A0A087WXX2;A0A3B3ITZ0	A0A3B3IS80;P05062;A0A087WXX2	Fructose-bisphosphate aldolase B;Fructose-bisphosphate aldolase	ALDOB
	0.373826	0.557232	A0A3B3ISR2;B4DPQ0;F5H2D0;P00736;A0A3B3ITU4;F5H1V0;F5H6Y3;F5H3N3;F5H1N6;F5GWL0;F5H3A3	A0A3B3ISR2;B4DPQ0;F5H2D0;P00736	Complement C1r subcomponent;Complement C1r subcomponent heavy chain;Complement C1r subcomponent light chain	C1R
+	1.66836	-0.810672	A0A3B3ISX9;A0A140T8Y3;P22105-4;P22105;P22105-1;A0A140TA33;A0A140TA41;A0A140TA52;A0A140T902;A0A140T9C0;A0A140T956;A0A087WWA5;C9J7W4;A0A140T9L7;A0A140T8Z8;A0A087X0I0;P22105-2;Q16473	A0A3B3ISX9;A0A140T8Y3;P22105-4;P22105;P22105-1;A0A140TA33;A0A140TA41;A0A140TA52;A0A140T902;A0A140T9C0;A0A140T956;A0A087WWA5	Tenascin-X	TNXB
	0.210542	-0.186992	A0A494C0G5;O00468-6;O00468-3;A0A087X208;A0A494C1I6;O00468-2;O00468-5;O00468-4;O00468-7;O00468	A0A494C0G5;O00468-6;O00468-3;A0A087X208;A0A494C1I6;O00468-2;O00468-5;O00468-4;O00468-7;O00468	Agrin;Agrin N-terminal 110 kDa subunit;Agrin C-terminal 110 kDa subunit;Agrin C-terminal 90 kDa fragment;Agrin C-terminal 22 kDa fragment	AGRN
+	3.20526	1.11148	A0A4W9A917;P01860;A0A286YES1	A0A4W9A917;P01860;A0A286YES1	Ig gamma-3 chain C region	IGHG3
	0.00636378	-0.00540584	A0A5F9ZHM4;P07195;A0A3B3IS95;A8MW50;C9J7H8;F5H793	A0A5F9ZHM4;P07195;A0A3B3IS95;A8MW50;C9J7H8;F5H793	L-lactate dehydrogenase B chain;L-lactate dehydrogenase	LDHB
	0.850298	0.321804	A0A5H1ZRS2;A0A075B6P5;P01615;A0A087WW87;P01614;A0A0A0MRZ7;A0A075B6S2	A0A5H1ZRS2;A0A075B6P5;P01615	Ig kappa chain V-II region FR	IGKV2D-28
	0.485153	0.181499	A0A7I2V2D2;P05155-2;P05155;P05155-3;E9PGN7;H9KV48;A0A7I2V5R3;A0A087WUD9;A0A7I2V2X2;A0A7I2V4I9	A0A7I2V2D2;P05155-2;P05155;P05155-3;E9PGN7;H9KV48;A0A7I2V5R3;A0A087WUD9	Plasma protease C1 inhibitor	SERPING1
	0.172	-0.181366	A0A7I2V2R5;A0A7I2V2X8;P27487;A0A7I2V5R8;A0A7I2V2I2	A0A7I2V2R5;A0A7I2V2X8;P27487;A0A7I2V5R8	Dipeptidyl peptidase 4;Dipeptidyl peptidase 4 membrane form;Dipeptidyl peptidase 4 soluble form	DPP4
+	2.4091	-0.994138	A0A7I2V466;A0A7I2V2Q8;P53634;A0A7I2YQT5;A0A7I2V6E3;A0A7I2V5C5;H0YCY8;A0A7I2V2V5;A0A7I2V5L5;A0A7I2V2F3;A0A7I2V4Z3;A0A7I2V3A2;A0A7I2V5J2;A0A7I2V3M6;P53634-2;P53634-3	A0A7I2V466;A0A7I2V2Q8;P53634;A0A7I2YQT5;A0A7I2V6E3	Dipeptidyl peptidase 1;Dipeptidyl peptidase 1 exclusion domain chain;Dipeptidyl peptidase 1 heavy chain;Dipeptidyl peptidase 1 light chain	CTSC
	0.522017	-0.411345	A0A7I2V484;A0A7I2V5M3;P07711-3;P07711;Q5T8F0;A0A7I2YQA2	A0A7I2V484;A0A7I2V5M3;P07711-3;P07711	Cathepsin L1;Cathepsin L1 heavy chain;Cathepsin L1 light chain	CTSL
+	1.97555	-0.721766	A0A7I2V4K5;X6R5C5;X6R8A1;P10619-2;P10619;A0A7I2V4D1;A0A7I2YQT8;A0A7I2V3B2;Q5JZH0;A0A7I2V4R8	A0A7I2V4K5;X6R5C5;X6R8A1;P10619-2;P10619	Carboxypeptidase;Lysosomal protective protein;Lysosomal protective protein 32 kDa chain;Lysosomal protective protein 20 kDa chain	CTSA
+	3.09269	0.953303	A0A7P0TBH1;A0A7P0T8D1;P01019;A0A7P0T9S6;A0A7P0TA52;A0A7P0TAP4;A0A7P0Z441	A0A7P0TBH1;A0A7P0T8D1;P01019;A0A7P0T9S6;A0A7P0TA52;A0A7P0TAP4;A0A7P0Z441	Angiotensinogen;Angiotensin-1;Angiotensin-2;Angiotensin-3;Angiotensin-4;Angiotensin 1-9;Angiotensin 1-7;Angiotensin 1-5;Angiotensin 1-4	AGT
	0.118491	0.122372	A6XND1;A6XND0;P17936;P17936-2;C9JMX4;H0Y5K2;B3KWK7;H0Y485	A6XND1;A6XND0;P17936;P17936-2;C9JMX4;H0Y5K2;B3KWK7	Insulin-like growth factor-binding protein 3	IGFBP3
+	1.89348	1.54236	B0YIW2;P02656	B0YIW2;P02656	Apolipoprotein C-III	APOC3
	0.885499	0.480887	B4DPG6;J3KPJ0;Q6P531-2;Q6P531	B4DPG6;J3KPJ0;Q6P531-2;Q6P531	Gamma-glutamyltransferase 6;Gamma-glutamyltransferase 6 heavy chain;Gamma-glutamyltransferase 6 light chain	GGT6
+	4.71034	1.17819	B4E1Z4;P00751;H7C5H1;A0A0G2JH38;P00751-2;A0A0G2JIE7;H0Y3H6;P06681-2;C9JRT3;H7C526;A0A0G2JI59;C9JYQ5;A0A0G2JHM4;A2ABG0;A0A0G2JJ82;F2Z3N2	B4E1Z4;P00751;H7C5H1	Complement factor B;Complement factor B Ba fragment;Complement factor B Bb fragment	CFB
	0.260374	-0.262424	B7Z7Q6;E9PNF7;P42785;P42785-2;E9PLY4;B3KR26;E9PQB5;E9PL85;E9PKN6;A0A7P0Z451;A0A7P0TB23;E9PNJ1;E9PL49	B7Z7Q6;E9PNF7;P42785;P42785-2;E9PLY4;B3KR26;E9PQB5;E9PL85;E9PKN6;A0A7P0Z451;A0A7P0TB23	Lysosomal Pro-X carboxypeptidase	PRCP
+	2.1829	-0.612105	B7ZKJ8;Q14624-3;Q14624-2;Q14624;Q14624-4;H7C0L5	B7ZKJ8;Q14624-3;Q14624-2;Q14624;Q14624-4;H7C0L5	Inter-alpha-trypsin inhibitor heavy chain H4;70 kDa inter-alpha-trypsin inhibitor heavy chain H4;35 kDa inter-alpha-trypsin inhibitor heavy chain H4	ITIH4
+	4.35774	-1.79832	C9IZ46;F8WFD9;Q8N114-2;Q8N114;Q8N114-5	C9IZ46;F8WFD9;Q8N114-2;Q8N114;Q8N114-5	Protein shisa-5	SHISA5
	0.427553	-0.307999	C9J8Z4;Q969P0-3;Q969P0	C9J8Z4;Q969P0-3;Q969P0	Immunoglobulin superfamily member 8	IGSF8
+	2.95173	1.52911	C9JEU5;C9JC84;P02679-2;P02679	C9JEU5;C9JC84;P02679-2;P02679	Fibrinogen gamma chain	FGG
+	4.39518	-1.87117	C9JG19;C9J2F9;C9J1J7;C9JW47;P25025	C9JG19;C9J2F9;C9J1J7;C9JW47;P25025	C-X-C chemokine receptor type 2	CXCR2
	0.306143	-0.165492	C9JMH2;A0A6Q8PF58;C9J126;P19022-2;P19022;A0A6Q8PHJ8;A0A6Q8PG20	C9JMH2;A0A6Q8PF58;C9J126;P19022-2;P19022;A0A6Q8PHJ8	Cadherin-2	CDH2
	1.57281	0.541786	CON__P02768-1;P02768;A0A0C4DGB6;H0YA55;H7C013	CON__P02768-1;P02768;A0A0C4DGB6;H0YA55	Serum albumin	ALB
+	2.48221	-0.952346	D6RBV2;Q12907;D6RDX1;D6RIU4;D6RBH1	D6RBV2;Q12907;D6RDX1;D6RIU4	Vesicular integral-membrane protein VIP36	LMAN2
+	3.30507	0.88582	D6RF35;P02774;P02774-3;P02774-2;D6RBJ7;D6RF20;CON__Q3MHN5;CON__ENSEMBL:ENSBTAP00000018229	D6RF35;P02774;P02774-3;P02774-2;D6RBJ7	Vitamin D-binding protein	GC
	1.26269	-0.505095	D6RGG3;Q99715-4;Q99715;Q99715-2;H0Y4P7	D6RGG3;Q99715-4;Q99715	Collagen alpha-1(XII) chain	COL12A1
	0.450179	0.338429	D6RHI9;O00584;D6REQ6;A0A087WZM2;H0YAE9;J3QQ64;A0A087WWI1;O00584-2	D6RHI9;O00584;D6REQ6;A0A087WZM2;H0YAE9	Ribonuclease T2	RNASET2
+	5.50252	-1.91014	E5RHN3;Q8TDQ0-2;Q8TDQ0	E5RHN3;Q8TDQ0-2;Q8TDQ0	Hepatitis A virus cellular receptor 2	HAVCR2
	0.398894	-0.23213	E7ENL6;P12111-4;P12111-2;P12111;P12111-3;P12111-5	E7ENL6;P12111-4;P12111-2;P12111	Collagen alpha-3(VI) chain	COL6A3
	0.722165	-0.458476	E7EQR4;P15311	E7EQR4;P15311	Ezrin	EZR
	1.38398	-0.942016	E7EQR8;Q9GZM5;D6RGY8;D6RFI3	E7EQR8;Q9GZM5;D6RGY8;D6RFI3	Protein YIPF3;Protein YIPF3, 36 kDa form III	YIPF3
+	4.81286	-0.938054	E7ET40;P00749-2;P00749;S4R3G7	E7ET40;P00749-2;P00749	Urokinase-type plasminogen activator;Urokinase-type plasminogen activator long chain A;Urokinase-type plasminogen activator short chain A;Urokinase-type plasminogen activator chain B	PLAU
	0.0838597	-0.0896068	E9PDD2;P19320-2;P19320;A0A3B3ISS8	E9PDD2;P19320-2;P19320	Vascular cell adhesion protein 1	VCAM1
	0.0378461	-0.016459	E9PHK0;P05452	E9PHK0;P05452	Tetranectin	CLEC3B
	0.773433	0.544989	E9PKE3;P11142;E9PNE6;P11142-2;E9PN25;E9PPY6;E9PI65;E9PQQ4;E9PQK7;E9PK54;E9PLF4;E9PN89;A8K7Q2;P54652;E9PM13;E9PS65	E9PKE3;P11142;E9PNE6;P11142-2	Heat shock cognate 71 kDa protein	HSPA8
+	2.52785	-1.25286	E9PNW4;A0A2U3TZL5;P13987;P13987-2;H0YET2;A0A494C0W4;A0A499FJN7;A0A494C059;E9PI80	E9PNW4;A0A2U3TZL5;P13987;P13987-2;H0YET2	CD59 glycoprotein	CD59
+	1.75214	0.779898	E9PQB7;G3V1A4;E9PP50;E9PK25;P23528;E9PLJ3;E9PS23;Q9Y281-3;Q9Y281	E9PQB7;G3V1A4;E9PP50;E9PK25;P23528;E9PLJ3;E9PS23;Q9Y281-3;Q9Y281	Cofilin-1;Cofilin-2	CFL1
	1.06599	-0.576533	E9PQY3;A0A5F9ZHR7;P11117;E9PHY0;A0A5F9ZH82;A0A5F9ZI20;A0A5F9ZH40;B7Z6U3;P11117-2	E9PQY3;A0A5F9ZHR7;P11117;E9PHY0;A0A5F9ZH82	Lysosomal acid phosphatase	ACP2
	0.449745	0.359933	F5GY80;F5H7G1;P07358	F5GY80;F5H7G1;P07358	Complement component C8 beta chain	C8B
	0.913168	-0.785671	F5H0H6;F5GWT0;F5GXL4;C9JM59;P0DJD9;P0DJD8;P0DJD7	F5H0H6;F5GWT0;F5GXL4;C9JM59;P0DJD9;P0DJD8;P0DJD7	Pepsin A-5;Pepsin A-3;Pepsin A-4	PGA3
+	4.64761	-2.09011	F5H5Q2;P36896-5;P36896-2;P36896-3;P36896;P36896-4	F5H5Q2;P36896-5;P36896-2;P36896-3;P36896;P36896-4	Activin receptor type-1B	ACVR1B
+	2.53476	-0.812247	F5H7V9;E9PC84;J3QSU6;P24821-6;P24821-5;P24821-2;P24821-3;P24821-4;P24821;H0YGZ3	F5H7V9;E9PC84;J3QSU6;P24821-6;P24821-5;P24821-2;P24821-3;P24821-4;P24821	Tenascin	TNC
+	6.76855	-2.04964	F6UPZ7;B9A034;F6Q0M4;Q92956;Q92956-2	F6UPZ7;B9A034;F6Q0M4;Q92956	Tumor necrosis factor receptor superfamily member 14	TNFRSF14
	0.144612	0.10972	F8WDW9;Q96AP7;C9JIE7;Q96AP7-2	F8WDW9;Q96AP7;C9JIE7	Endothelial cell-selective adhesion molecule	ESAM
+	2.24305	-1.0555	G3V4U0;Q9UBX5;G3XA98;G3V3Y2	G3V4U0;Q9UBX5;G3XA98	Fibulin-5	FBLN5
+	2.09125	0.512968	G3XAM2;E7ETH0;P05156;A0A2R8Y3M9;D6R9Z8;CON__Q32PI4	G3XAM2;E7ETH0;P05156;A0A2R8Y3M9	Complement factor I;Complement factor I heavy chain;Complement factor I light chain	CFI
+	2.11371	-1.4694	G3XAP6;P49747;P49747-2	G3XAP6;P49747;P49747-2	Cartilage oligomeric matrix protein	COMP
+	4.14669	1.26676	G5E9F8;A0A3B3ISJ1;A0A0S2Z4L3;P07225;A0A3B3IRK9;A0A3B3IUA6;CON__P07224	G5E9F8;A0A3B3ISJ1;A0A0S2Z4L3;P07225;A0A3B3IRK9	Vitamin K-dependent protein S	PROS1
+	3.13515	1.41894	H0YAC1;P03952;E9PBC5;C9J075;C9JCT1	H0YAC1;P03952;E9PBC5	Plasma kallikrein;Plasma kallikrein heavy chain;Plasma kallikrein light chain	KLKB1
	1.26818	-0.598304	H3BLV0;B1AP13;H7BY55;P08174-4;P08174;P08174-3;P08174-5;P08174-2;P08174-6;P08174-7;B1AP15;A0A2R8YEC5;A0A2R8YDY3	H3BLV0;B1AP13;H7BY55;P08174-4;P08174;P08174-3;P08174-5;P08174-2;P08174-6;P08174-7;B1AP15	Complement decay-accelerating factor	CD55
+	5.50021	-1.93223	H7BYC3;C9IY66;Q8WVV5-3;Q7KYR7-6;Q7KYR7-4;Q8WVV5-2;Q8WVV5;Q7KYR7;Q7KYR7-1;C9JNC3;Q7KYR7-5;C9JAJ6	H7BYC3;C9IY66;Q8WVV5-3;Q7KYR7-6;Q7KYR7-4;Q8WVV5-2;Q8WVV5;Q7KYR7;Q7KYR7-1;C9JNC3;Q7KYR7-5	Butyrophilin subfamily 2 member A2;Butyrophilin subfamily 2 member A1	BTN2A1
	1.50453	-0.727933	H7C0V9;E9PG40;P05067-7;P05067-11;P05067-8;P05067-9;P05067;A0A0A0MRG2;P05067-2;P05067-10;P05067-3;P05067-4;P05067-5;P05067-6	H7C0V9;E9PG40;P05067-7;P05067-11;P05067-8;P05067-9;P05067	Amyloid beta A4 protein;N-APP;Soluble APP-alpha;Soluble APP-beta;C99;Beta-amyloid protein 42;Beta-amyloid protein 40;C83;P3(42);P3(40);C80;Gamma-secretase C-terminal fragment 59;Gamma-secretase C-terminal fragment 57;Gamma-secretase C-terminal fragment 50;C31	APP
	0.513811	-0.363717	H7C3P4;F6S8M0;P15586-2;P15586;F5H4C6;H0YFA9	H7C3P4;F6S8M0;P15586-2;P15586;F5H4C6;H0YFA9	N-acetylglucosamine-6-sulfatase	GNS
+	2.73604	1.27786	H9KV75;A0A7I2V4Y4;P12814-2;P12814;P12814-3;P12814-4;H7C5W8;H0YJ11;H0YJW3;G3V2W4;G3V2N5	H9KV75;A0A7I2V4Y4;P12814-2;P12814;P12814-3;P12814-4;H7C5W8	Alpha-actinin-1	ACTN1
	0.408349	0.249602	J3KMY5;G3V3E8;E7EMS2;G3V3D1;P61916;G3V2V8;H0YIZ1;P61916-2	J3KMY5;G3V3E8;E7EMS2;G3V3D1;P61916;G3V2V8;H0YIZ1;P61916-2	Epididymal secretory protein E1	NPC2
+	4.99378	2.52719	J3KNB4;P49913	J3KNB4;P49913	Cathelicidin antimicrobial peptide;Antibacterial protein FALL-39;Antibacterial protein LL-37	CAMP
+	2.53961	1.18403	J3KPA1;P54108;P54108-2;P54108-3;I3L0A1	J3KPA1;P54108;P54108-2;P54108-3	Cysteine-rich secretory protein 3	CRISP3
+	3.70312	-1.55806	J3KSN0;J3QQU6;J3QKK2;J3KTR4;Q8WVN6	J3KSN0;J3QQU6;J3QKK2;J3KTR4;Q8WVN6	Secreted and transmembrane protein 1	SECTM1
+	2.55732	-0.964515	J3KTI2;Q9BRT3	J3KTI2;Q9BRT3	Migration and invasion enhancer 1	MIEN1
+	3.39588	-1.09717	K4DIA0;O75144;O75144-2;A0A087X1L8;O75144-3	K4DIA0;O75144;O75144-2	ICOS ligand	ICOSLG
	0.860084	-0.510782	K7EKE8	K7EKE8		PVRL2
+	2.43141	1.12594	K7EL50;P27797;A0A7P0T861;K7EJB9	K7EL50;P27797;A0A7P0T861;K7EJB9	Calreticulin	CALR
	1.315	1.07238	K7ERI9;P02654;K7EKP1;K7EJI9;K7ELM9;K7EPF9	K7ERI9;P02654	Apolipoprotein C-I;Truncated apolipoprotein C-I	APOC1
	0.647437	-0.618749	O00187-2;O00187	O00187-2;O00187	Mannan-binding lectin serine protease 2;Mannan-binding lectin serine protease 2 A chain;Mannan-binding lectin serine protease 2 B chain	MASP2
	0.142416	0.100777	O00391;O00391-2;A8MXT8	O00391;O00391-2	Sulfhydryl oxidase 1	QSOX1
+	2.67554	-1.68261	O00560-3;O00560;O00560-2;G5EA09;B4DHN5;E9PBU7	O00560-3;O00560;O00560-2;G5EA09;B4DHN5;E9PBU7	Syntenin-1	SDCBP
+	6.16408	2.08646	O14791;O14791-2;O14791-3;B1AH96;B1AH94;B1AH95;F8WCH3	O14791;O14791-2;O14791-3	Apolipoprotein L1	APOL1
	0.547203	0.374109	O43490-5;O43490-3;O43490-4;O43490-6;O43490-7;O43490-2;O43490;D6RIF3;H0Y9Q5	O43490-5;O43490-3;O43490-4;O43490-6;O43490-7;O43490-2;O43490	Prominin-1	PROM1
+	1.44811	-1.2845	O43653	O43653	Prostate stem cell antigen	PSCA
+	4.21988	1.41963	O43866	O43866	CD5 antigen-like	CD5L
	0.466566	0.237521	O43895	O43895	Xaa-Pro aminopeptidase 2	XPNPEP2
+	5.11145	-1.82784	O60494	O60494	Cubilin	CUBN
	0.499825	-0.336515	O60888-3;O60888;O60888-2;C9IZG4;C9IZQ5	O60888-3;O60888;O60888-2;C9IZG4	Protein CutA	CUTA
+	2.12552	-0.773398	O75594	O75594	Peptidoglycan recognition protein 1	PGLYRP1
	0.516839	-0.246855	O75882;O75882-2;O75882-3	O75882;O75882-2;O75882-3	Attractin	ATRN
+	3.40389	-1.27653	O76076;O76076-2	O76076	WNT1-inducible-signaling pathway protein 2	WISP2
	0.407551	0.358957	O94919	O94919	Endonuclease domain-containing 1 protein	ENDOD1
	0.558212	0.412345	O95274	O95274	Ly6/PLAUR domain-containing protein 3	LYPD3
	0.723706	-0.458772	O95336;M0R261;M0R1L2;M0R0U3	O95336;M0R261;M0R1L2	6-phosphogluconolactonase	PGLS
+	2.0058	1.06548	O95445;Q5SRP5;O95445-2	O95445;Q5SRP5;O95445-2	Apolipoprotein M	APOM
+	1.8266	-0.588258	O95865;A0A140T971;Q5SSV3;Q5SRR8;H0Y7N1	O95865;A0A140T971;Q5SSV3;Q5SRR8;H0Y7N1	N(G),N(G)-dimethylarginine dimethylaminohydrolase 2	DDAH2
+	2.34411	-0.962937	O95998;G3V1C5;O95998-4;O95998-3	O95998;G3V1C5;O95998-4	Interleukin-18-binding protein	IL18BP
+	3.92709	-1.38919	O96009;M0QXC5	O96009;M0QXC5	Napsin-A	NAPSA
+	3.13012	0.606506	P00450	P00450	Ceruloplasmin	CP
	1.10659	0.6067	P00558-2;P00558	P00558-2;P00558	Phosphoglycerate kinase 1	PGK1
	0.878881	-0.163514	P00734;E9PIT3;C9JV37;CON__P00735	P00734;E9PIT3	Prothrombin;Activation peptide fragment 1;Activation peptide fragment 2;Thrombin light chain;Thrombin heavy chain	F2
+	4.65435	1.48777	P00738;J3QR68;H0Y300;A0A0C4DGL8;J3QLC9;P00738-2;A0A087WU08;H3BS21;J3KRH2;J3KTC3;J3KSV1;J3QQI8;H3BMJ7	P00738;J3QR68;H0Y300;A0A0C4DGL8;J3QLC9;P00738-2;A0A087WU08	Haptoglobin;Haptoglobin alpha chain;Haptoglobin beta chain	HP
+	3.46085	0.873494	P00747;Q5TEH5;A6PVI2;CON__P06868;Q02325	P00747	Plasminogen;Plasmin heavy chain A;Activation peptide;Angiostatin;Plasmin heavy chain A, short form;Plasmin light chain B	PLG
+	1.51666	0.817236	P00748	P00748	Coagulation factor XII;Coagulation factor XIIa heavy chain;Beta-factor XIIa part 1;Coagulation factor XIIa light chain	F12
	0.207369	-0.298844	P00915;E5RHP7;E5RH81;E5RG43;E5RFE7;E5RGU8;E5RFL2;E5RII2;H0YBE2;E5RG81;E5RJI8;E5RHS7;E5RJF6	P00915;E5RHP7;E5RH81;E5RG43;E5RFE7;E5RGU8;E5RFL2	Carbonic anhydrase 1	CA1
+	4.01667	-1.55019	P00995;D6RIU5	P00995;D6RIU5	Pancreatic secretory trypsin inhibitor	SPINK1
+	2.95323	0.916733	P01008;CON__P41361	P01008	Antithrombin-III	SERPINC1
	0.017436	0.0185461	P01009;P01009-2;P01009-3;G3V2B9;G3V544;G3V5R8;A0A0B4J278	P01009;P01009-2;P01009-3	Alpha-1-antitrypsin;Short peptide from AAT	SERPINA1
	0.249592	0.202022	P01011;G3V595;G3V3A0;P01011-2;A0A087WY93;P01011-3	P01011;G3V595;G3V3A0	Alpha-1-antichymotrypsin;Alpha-1-antichymotrypsin His-Pro-less	SERPINA3
+	2.89061	1.40162	P01023;H0YFH1;F8W7L3;F5H1E8	P01023	Alpha-2-macroglobulin	A2M
+	2.41665	0.993686	P01024;M0QYC8;M0QXZ3;M0R1Q1;O95568	P01024	Complement C3;Complement C3 beta chain;C3-beta-c;Complement C3 alpha chain;C3a anaphylatoxin;Acylation stimulating protein;Complement C3b alpha chain;Complement C3c alpha chain fragment 1;Complement C3dg fragment;Complement C3g fragment;Complement C3d fragment;Complement C3f fragment;Complement C3c alpha chain fragment 2	C3
+	4.08241	1.65313	P01031	P01031	Complement C5;Complement C5 beta chain;Complement C5 alpha chain;C5a anaphylatoxin;Complement C5 alpha chain	C5
	1.05371	-0.499167	P01034	P01034	Cystatin-C	CST3
+	1.96143	-0.536587	P01042-2;P01042;P01042-3	P01042-2;P01042;P01042-3	Kininogen-1;Kininogen-1 heavy chain;T-kinin;Bradykinin;Lysyl-bradykinin;Kininogen-1 light chain;Low molecular weight growth-promoting factor	KNG1
+	2.52154	-1.06025	P01133-3;P01133	P01133-3;P01133	Pro-epidermal growth factor;Epidermal growth factor	EGF
	2.04895	0.43771	P01591;D6RD17;D6RHJ6;C9JA05	P01591;D6RD17;D6RHJ6	Immunoglobulin J chain	IGJ
	0.302153	-0.345094	P01602	P01602	Ig kappa chain V-I region HK102	IGKV1-5
+	1.80571	-1.68298	P01619	P01619	Ig kappa chain V-III region B6	IGKV3-20
	0.367473	0.42937	P01624;A0A0C4DH55;A0A0C4DH90	P01624;A0A0C4DH55;A0A0C4DH90	Ig kappa chain V-III region POM	IGKV3D-7
+	1.98517	1.50147	P01700	P01700	Ig lambda chain V-I region HA	IGLV1-47
+	3.86562	1.94568	P01714	P01714	Ig lambda chain V-III region SH	IGLV3-19
+	4.82276	2.15347	P01717;P01718;A0A075B6K0	P01717;P01718;A0A075B6K0	Ig lambda chain V-IV region Hil;Ig lambda chain V-IV region Kern	IGLV3-16
+	1.80464	1.13821	P01721	P01721	Ig lambda chain V-VI region AR	IGLV6-57
+	3.01379	2.09457	P01742;A0A0B4J2H0	P01742;A0A0B4J2H0	Ig heavy chain V-I region EU	IGHV1-69-2
	0.0391124	0.0440839	P01780	P01780	Ig heavy chain V-III region JON	HV307
+	1.94889	-0.551619	P01833	P01833	Polymeric immunoglobulin receptor;Secretory component	PIGR
	0.271399	0.219564	P01834;A0A5H1ZRQ3	P01834;A0A5H1ZRQ3	Ig kappa chain C region	IGKC
	1.41983	0.535419	P01857;A0A0A0MS08;A0A0A0MS07	P01857;A0A0A0MS08;A0A0A0MS07	Ig gamma-1 chain C region	IGHG1
+	2.50069	0.406996	P01859;A0A286YEY4	P01859;A0A286YEY4	Ig gamma-2 chain C region	IGHG2
+	3.4014	1.22781	P01871;P01871-2	P01871;P01871-2	Ig mu chain C region	IGHM
+	2.87251	0.554213	P01876;A0A286YEY1	P01876;A0A286YEY1	Ig alpha-1 chain C region	IGHA1
	0.102024	-0.189548	P02042;E9PFT6	P02042;E9PFT6	Hemoglobin subunit delta	HBD
+	1.71922	0.961053	P02647;F8W696;CON__P15497	P02647;F8W696	Apolipoprotein A-I;Proapolipoprotein A-I;Truncated apolipoprotein A-I	APOA1
+	2.34234	0.834453	P02649;H0Y7L5;E9PEV4;E7ERP7;CON__Q03247	P02649;H0Y7L5;E9PEV4;E7ERP7	Apolipoprotein E	APOE
	1.02756	0.474522	P02671;P02671-2;A0A087WUA0;CON__P02672	P02671;P02671-2	Fibrinogen alpha chain;Fibrinopeptide A;Fibrinogen alpha chain	FGA
+	3.12249	1.64281	P02675;CON__P02676	P02675	Fibrinogen beta chain;Fibrinopeptide B;Fibrinogen beta chain	FGB
	0.315182	0.355519	P02743	P02743	Serum amyloid P-component;Serum amyloid P-component(1-203)	APCS
	1.02632	0.785888	P02747	P02747	Complement C1q subcomponent subunit C	C1QC
+	5.15609	1.52007	P02748;CON__Q3MHN2	P02748	Complement component C9;Complement component C9a;Complement component C9b	C9
	0.322984	0.154545	P02749;J3QRN2;J3QLI0;J3KS17;CON__P17690	P02749;J3QRN2;J3QLI0	Beta-2-glycoprotein 1	APOH
	0.351822	0.267634	P02750	P02750	Leucine-rich alpha-2-glycoprotein	LRG1
+	2.9015	0.562273	P02751-1;P02751-3;P02751-17;P02751-8;P02751-14;P02751-9;P02751;P02751-7;P02751-10;P02751-6;P02751-5;P02751-13;P02751-11;P02751-4;P02751-12;H0Y7Z1;P02751-16;P02751-2;H0Y4K8	P02751-1;P02751-3;P02751-17;P02751-8;P02751-14;P02751-9;P02751;P02751-7;P02751-10;P02751-6;P02751-5;P02751-13;P02751-11;P02751-4;P02751-12	Fibronectin;Anastellin;Ugl-Y1;Ugl-Y2;Ugl-Y3	FN1
	1.15152	-0.536181	P02760;S4R3Y4	P02760	Protein AMBP;Alpha-1-microglobulin;Inter-alpha-trypsin inhibitor light chain;Trypstatin	AMBP
	0.44743	0.238382	P02763	P02763	Alpha-1-acid glycoprotein 1	ORM1
	1.17008	0.354607	P02765;C9JV77;CON__P12763	P02765;C9JV77	Alpha-2-HS-glycoprotein;Alpha-2-HS-glycoprotein chain A;Alpha-2-HS-glycoprotein chain B	AHSG
+	2.23423	0.480979	P02787;H7C5E8;F8WCI6;C9JVG0;F8WEK9;CON__Q2HJF0;F8WC57	P02787	Serotransferrin	TF
+	1.57255	1.57812	P02788;E7EQB2;P02788-2;E7ER44;C9JCF5	P02788;E7EQB2;P02788-2;E7ER44	Lactotransferrin;Lactoferricin-H;Kaliocin-1;Lactoferroxin-A;Lactoferroxin-B;Lactoferroxin-C	LTF
+	4.93139	0.687513	P02790;Q9BS19	P02790;Q9BS19	Hemopexin	HPX
+	1.88316	1.38687	P04003;A6PVY5;F2Z2V7;CON__Q28065	P04003	C4b-binding protein alpha chain	C4BPA
	1.5961	0.421977	P04004;F5GX75;H0YJW9;CON__Q3ZBS7	P04004	Vitronectin;Vitronectin V65 subunit;Vitronectin V10 subunit;Somatomedin-B	VTN
+	1.56475	1.40389	P04040	P04040	Catalase	CAT
+	4.30325	1.73915	P04075;P04075-2;H3BQN4;J3KPS3;H3BPS8;H3BUH7;H3BU78;H3BR68	P04075;P04075-2;H3BQN4;J3KPS3;H3BPS8;H3BUH7	Fructose-bisphosphate aldolase A;Fructose-bisphosphate aldolase	ALDOA
+	3.68673	1.45777	P04083;Q5T3N1;Q5T3N0	P04083;Q5T3N1	Annexin A1;Annexin	ANXA1
+	1.63956	1.95889	P04114;A8MUN2;A0A669KB70;CON__ENSEMBL:ENSBTAP00000032840	P04114	Apolipoprotein B-100;Apolipoprotein B-48	APOB
+	2.00064	-1.32519	P04155	P04155	Trefoil factor 1	TFF1
+	1.98249	-1.23561	P04156;A2A2V1;X6RKS3	P04156;A2A2V1	Major prion protein	PRNP
	0.578095	0.350452	P04180;I3L1Q6;J3QSE5;J3QKT0	P04180	Phosphatidylcholine-sterol acyltransferase	LCAT
+	2.02922	1.15297	P04196	P04196	Histidine-rich glycoprotein	HRG
	1.97867	0.398606	P04217;M0R009;CON__Q2KJF1	P04217;M0R009	Alpha-1B-glycoprotein	A1BG
	1.53172	0.558834	P04406;P04406-2;E7EUT5	P04406;P04406-2;E7EUT5	Glyceraldehyde-3-phosphate dehydrogenase	GAPDH
	0.256021	-0.325907	P04433;A0A0A0MRZ8	P04433;A0A0A0MRZ8	Ig kappa chain V-III region VG	IGKV3D-11
+	4.34843	-1.05518	P04746;P04746-2;H7BZQ8	P04746;P04746-2	Pancreatic alpha-amylase	AMY2A
+	2.70124	-0.776533	P05090;C9JF17;C9JX71;F8WBT9	P05090;C9JF17	Apolipoprotein D	APOD
+	6.34681	-1.9704	P05154;G3V2M1;G3V264;G3V482;G3V265;G3V5I3;G3V4B4;G3V3F5	P05154	Plasma serine protease inhibitor	SERPINA5
+	4.00632	1.41371	P05160;A0A3B3IS66	P05160	Coagulation factor XIII B chain	F13B
+	8.46517	3.65804	P05164-2;P05164;P05164-3;J3QSF7;P11678	P05164-2;P05164;P05164-3	Myeloperoxidase;Myeloperoxidase;89 kDa myeloperoxidase;84 kDa myeloperoxidase;Myeloperoxidase light chain;Myeloperoxidase heavy chain	MPO
	0.237744	0.235835	P05451;P48304;H7BZ24	P05451	Lithostathine-1-alpha	REG1A
	0.0844977	0.0453222	P05543;CON__Q9TT36	P05543	Thyroxine-binding globulin	SERPINA7
+	2.63987	1.22488	P05546;CON__ENSEMBL:ENSBTAP00000018574	P05546	Heparin cofactor 2	SERPIND1
	0.628133	-0.488729	P06280;A0A6Q8PGG0;A0A6Q8PFA9;A0A3B3IUC4;A0A6Q8PHD1;A0A6Q8PHM8;V9GYN5;A0A669KAY7;A0A669KB83;A0A3B3IRU3	P06280;A0A6Q8PGG0;A0A6Q8PFA9;A0A3B3IUC4;A0A6Q8PHD1;A0A6Q8PHM8	Alpha-galactosidase A	GLA
	0.18683	0.164676	P06312	P06312	Ig kappa chain V-IV region	IGKV4-1
	1.17914	0.507355	P06331;P0DP08;P0DP06;A0A0C4DH41;P01825;P01824;A0A0J9YWU9;A0A075B6R2;P0DP07	P06331;P0DP08;P0DP06;A0A0C4DH41;P01825;P01824	Ig heavy chain V-II region ARH-77;Ig heavy chain V-II region NEWM;Ig heavy chain V-II region WAH	IGHV4-61
	0.0326033	-0.0233869	P06396;A0A0A0MS51;A0A0A0MT01;P06396-2;P06396-4;P06396-3;CON__Q3SX14;Q5T0I0;A0A0U1RQL8	P06396;A0A0A0MS51;A0A0A0MT01;P06396-2;P06396-4;P06396-3;CON__Q3SX14	Gelsolin	GSN
+	3.81082	2.2739	P06702	P06702	Protein S100-A9	S100A9
	1.42907	0.716135	P06727	P06727	Apolipoprotein A-IV	APOA4
	1.12757	0.499746	P06733;A0A2R8Y6G6;P06733-2;A0A2R8Y879;K7EM90;A0A2R8YEM5;K7ERS8;A0A2R8Y798;A0A2R8YEG5;P13929-3;P13929-2;P13929;E5RG95;K7EPM1;K7EKN2;E5RGZ4;E5RI09	P06733;A0A2R8Y6G6;P06733-2	Alpha-enolase	ENO1
+	2.5466	-1.25239	P06870;P06870-2	P06870;P06870-2	Kallikrein-1	KLK1
	0.0426294	0.0452472	P07204	P07204	Thrombomodulin	THBD
+	3.01131	1.08539	P07237;I3L514;A0A7P0TA35;I3L4M2;A0A7P0TB26;A0A7P0T9D6;A0A7P0T8J3;A0A7P0T9U6;A0A7P0T8X1;A0A7P0TA97;I3L0S0;A0A7P0TA71;A0A7P0T9K9;I3L3P5;A0A7P0Z4S2;A0A7P0Z4J0;A0A7P0TAX9;H7BZ94;A0A7P0T8C0;H0Y3Z3;A0A7P0TBP8;A0A7P0T9S9;I3L3U6;A0A7P0Z476;I3NI03	P07237;I3L514;A0A7P0TA35;I3L4M2;A0A7P0TB26;A0A7P0T9D6;A0A7P0T8J3;A0A7P0T9U6;A0A7P0T8X1;A0A7P0TA97;I3L0S0;A0A7P0TA71;A0A7P0T9K9;I3L3P5;A0A7P0Z4S2;A0A7P0Z4J0;A0A7P0TAX9;H7BZ94;A0A7P0T8C0	Protein disulfide-isomerase	P4HB
+	1.4406	-1.25751	P07288;M0R1F0;P07288-3;Q8NCW4;P07288-2;P07288-5;M0R294;M0R1Z7;M0QZF9;M0QX57;A0A0B4J1X3;P07288-4;M0QXQ7;P20151-3;P20151-2;M0R1T3;P20151	P07288;M0R1F0;P07288-3;Q8NCW4;P07288-2;P07288-5;M0R294;M0R1Z7;M0QZF9	Prostate-specific antigen	KLK3
+	3.32611	1.29697	P07357	P07357	Complement component C8 alpha chain	C8A
+	2.53728	1.17703	P07360;A0A3B3ITK5	P07360	Complement component C8 gamma chain	C8G
+	4.57392	-1.50198	P07602;C9JIZ6;P07602-2;P07602-3;Q5BJH1;A0A0J9YXB8	P07602;C9JIZ6;P07602-2;P07602-3;Q5BJH1	Prosaposin;Saposin-A;Saposin-B-Val;Saposin-B;Saposin-C;Saposin-D	PSAP
	0.316502	-0.235751	P07686;Q5URX0;H0Y9B6;H0YA83;D6REQ8	P07686;Q5URX0;H0Y9B6	Beta-hexosaminidase subunit beta;Beta-hexosaminidase subunit beta chain B;Beta-hexosaminidase subunit beta chain A	HEXB
+	3.96429	1.66307	P07737;K7EJ44;CON__P02584;I3L3D5	P07737;K7EJ44	Profilin-1	PFN1
+	3.27214	-1.46865	P07858;E9PHZ5;A0A7I2V668;A0A7I2V440;A0A7P0NGZ6;A0A7I2YQK9;E9PQM1;E9PR21;A0A7I2V4Z9;E9PSG5;A0A7I2V367;R4GMQ5;E9PLY3;E9PNL5;E9PKQ7;A0A7I2V4S6;E9PCB3;A0A7I2V2J1;A0A7I2V302	P07858;E9PHZ5;A0A7I2V668;A0A7I2V440;A0A7P0NGZ6;A0A7I2YQK9;E9PQM1;E9PR21;A0A7I2V4Z9;E9PSG5	Cathepsin B;Cathepsin B light chain;Cathepsin B heavy chain	CTSB
+	3.05841	-1.35767	P07996;P07996-2;CON__Q28194	P07996;P07996-2	Thrombospondin-1	THBS1
+	5.24517	-1.45357	P07998;G3V357	P07998;G3V357	Ribonuclease pancreatic	RNASE1
	1.22556	-0.887973	P08118	P08118	Beta-microseminoprotein	MSMB
+	2.02936	-0.612125	P08138-2;P08138	P08138-2;P08138	Tumor necrosis factor receptor superfamily member 16	NGFR
	0.913559	0.475382	P08185;G3V350;G3V4V7	P08185	Corticosteroid-binding globulin	SERPINA6
	0.478267	-0.33712	P08294	P08294	Extracellular superoxide dismutase [Cu-Zn]	SOD3
	0.000286244	0.000300753	P08473;A0A7I2U302;A0A6Q8PFY6	P08473;A0A7I2U302;A0A6Q8PFY6	Neprilysin	MME
	0.0234569	-0.0356101	P08519;A0A087WWY0	P08519	Apolipoprotein(a)	LPA
	1.18352	-0.502117	P08571;D6RFL4	P08571;D6RFL4	Monocyte differentiation antigen CD14;Monocyte differentiation antigen CD14, urinary form;Monocyte differentiation antigen CD14, membrane-bound form	CD14
	1.34881	1.053	P08603;P08603-2;A0A3B3IS28;A0A087WYK9;Q6NSD3	P08603	Complement factor H	CFH
	0.560801	0.589463	P08637;H0Y755;C9JC71	P08637;H0Y755	Low affinity immunoglobulin gamma Fc region receptor III-A	FCGR3A
+	2.51836	1.11288	P08697;A0A0G2JPA8;P08697-2;C9JMH6;A0A0J9YY65;C9JPV4;A0A0J9YWQ3;CON__P28800	P08697;A0A0G2JPA8;P08697-2;C9JMH6;A0A0J9YY65	Alpha-2-antiplasmin	SERPINF2
+	1.98525	1.20139	P09211;A8MX94;A0A087X2E9;A0A087X243	P09211;A8MX94;A0A087X2E9	Glutathione S-transferase P	GSTP1
+	3.81693	-0.829522	P09603;E9PJA2;P09603-2;P09603-3;E9PKP4;H7BY18;E9PQ08	P09603;E9PJA2;P09603-2;P09603-3	Macrophage colony-stimulating factor 1;Processed macrophage colony-stimulating factor 1	CSF1
	0.546009	-0.395966	P09668;A0A7I2V4X5;A0A087X0D5;A0A7I2V673;A0A7I2YQX6;E9PKT6;A0A7I2V3E8;A0A7I2V2L7;A0A7I2YQ92;A0A7I2V3T9;A0A7I2YQH4;A0A7I2V314;A0A7I2V439;A0A7I2V2E4;A0A7I2V2T8;A0A7I2YQL6;A0A7I2YQE6;A0A3B3IRM7;A0A7I2YQL1	P09668;A0A7I2V4X5;A0A087X0D5;A0A7I2V673;A0A7I2YQX6;E9PKT6;A0A7I2V3E8;A0A7I2V2L7;A0A7I2YQ92;A0A7I2V3T9	Pro-cathepsin H;Cathepsin H mini chain;Cathepsin H;Cathepsin H heavy chain;Cathepsin H light chain	CTSH
	1.33468	0.830269	P09871;F8WCZ6;A0A087X232;H0Y5D1;F5H7T4;B5MCV4	P09871;F8WCZ6;A0A087X232	Complement C1s subcomponent;Complement C1s subcomponent heavy chain;Complement C1s subcomponent light chain	C1S
+	2.52113	1.08915	P0C0L4;P0C0L4-2	P0C0L4;P0C0L4-2	Complement C4-A;Complement C4 beta chain;Complement C4-A alpha chain;C4a anaphylatoxin;C4b-A;C4d-A;Complement C4 gamma chain	C4A
	0.399072	0.501681	P0C0L5;A0A3B3ISA6	P0C0L5;A0A3B3ISA6	Complement C4-B;Complement C4 beta chain;Complement C4-B alpha chain;C4a anaphylatoxin;C4b-B;C4d-B;Complement C4 gamma chain	C4B
	0.546899	-0.509906	P0CG48;F5H6Q2;F5H388;B4DV12;F5H265;J3QKN0;F5H2Z3;F5GYU3;Q5PY61;F5H747;J3QTR3;J3QS39;Q96C32;P62979;P62987;P0CG47;F5GXK7;M0R2S1;A0A2R8Y422;M0R1M6;M0R1V7;F5GZ39;J3QSA3	P0CG48;F5H6Q2;F5H388;B4DV12;F5H265;J3QKN0;F5H2Z3;F5GYU3;Q5PY61;F5H747;J3QTR3;J3QS39;Q96C32;P62979;P62987;P0CG47;F5GXK7;M0R2S1;A0A2R8Y422;M0R1M6;M0R1V7	Polyubiquitin-C;Ubiquitin;Ubiquitin-40S ribosomal protein S27a;Ubiquitin;40S ribosomal protein S27a;Ubiquitin-60S ribosomal protein L40;Ubiquitin;60S ribosomal protein L40;Polyubiquitin-B;Ubiquitin	UBC
+	2.00982	-1.15408	P0DMQ5	P0DMQ5	Putative transmembrane protein INAFM2	INAFM2
	1.27016	0.458825	P0DOY3;P0DOY2;P0CF74;A0A5H1ZRQ7;A0M8Q6	P0DOY3;P0DOY2		IGLC3
	0.569253	-0.585123	P0DP25;P0DP24;P0DP23;E7EMB3;Q96HY3;M0QZ52;G3V361;A0A590UJI2;A0A590UJC0;F8WBR5;G3V226;G3V479	P0DP25;P0DP24;P0DP23;E7EMB3;Q96HY3;M0QZ52;G3V361;A0A590UJI2		CALM2
+	1.88935	-1.67223	P0DP58-2;P0DP57;H0YB12	P0DP58-2;P0DP57		LYNX1
	0.0526143	0.0540003	P0DUB6;P0DTE8;P0DTE7;Q5T085;C9J2Z5;Q5T084;C9JWK7	P0DUB6;P0DTE8;P0DTE7		AMY1A
	1.32672	-0.429705	P10153	P10153	Non-secretory ribonuclease	RNASE2
+	5.98104	-1.5347	P10253;I3L3L3;I3L0S5	P10253	Lysosomal alpha-glucosidase;76 kDa lysosomal alpha-glucosidase;70 kDa lysosomal alpha-glucosidase	GAA
+	7.6609	-1.9679	P10451-4;P10451;D6R9C5;CON__P31096	P10451-4;P10451	Osteopontin	SPP1
+	2.27148	0.556994	P10643;CON__Q29RQ1	P10643	Complement component C7	C7
	0.706907	-0.228333	P10909-4;P10909-6;P10909;P10909-5;P10909-2;P10909-3;H0YC35;E7ERK6;H0YLK8;H0YAS8;E7ETB4;E5RG36;E5RGB0;E5RH61;E5RJZ5	P10909-4;P10909-6;P10909;P10909-5;P10909-2;P10909-3;H0YC35	Clusterin;Clusterin beta chain;Clusterin alpha chain;Clusterin	CLU
	1.58361	0.655831	P11047	P11047	Laminin subunit gamma-1	LAMC1
	0.200576	0.317232	P11684;E9PN95	P11684	Uteroglobin	SCGB1A1
	0.247215	-0.128304	P12830;P12830-2;H3BNC6;H3BVI7;J3QKP1	P12830;P12830-2;H3BNC6	Cadherin-1;E-Cad/CTF1;E-Cad/CTF2;E-Cad/CTF3	CDH1
	1.04457	-0.708888	P13284	P13284	Gamma-interferon-inducible lysosomal thiol reductase	IFI30
	1.15308	-0.879861	P13473-2;P13473;P13473-3;H0YCG2	P13473-2;P13473;P13473-3	Lysosome-associated membrane glycoprotein 2	LAMP2
+	5.88063	1.51884	P13671;C9JC72	P13671	Complement component C6	C6
+	7.53917	3.01955	P13796;Q5TBN3;P13796-2;A0A0A0MSQ0;P13797-3;P13797-2;P13797;Q5TBN5;C9JAM8;Q14651	P13796	Plastin-2	LCP1
+	2.13549	-0.87077	P14384;H0YHN7;F8W111;F8VVI6	P14384;H0YHN7	Carboxypeptidase M	CPM
	1.48515	-0.723886	P14543-2;P14543	P14543-2;P14543	Nidogen-1	NID1
+	1.74742	0.851805	P14618;B4DNK4;P14618-3;P14618-2;H3BTN5;H3BQ34;H3BR70;H3BUW1;H3BTJ2;H3BT25;H3BU13;H3BN34;H3BQZ3	P14618;B4DNK4;P14618-3;P14618-2;H3BTN5;H3BQ34	Pyruvate kinase PKM;Pyruvate kinase	PKM
+	5.18429	3.48627	P14780	P14780	Matrix metalloproteinase-9;67 kDa matrix metalloproteinase-9;82 kDa matrix metalloproteinase-9	MMP9
+	4.82649	-1.5279	P15144;H0YMC1;H0YLZ8;H0YKT6	P15144	Aminopeptidase N	ANPEP
+	4.34368	-1.45378	P15309;P15309-2;P15309-3;E9PFE6;H0Y8T3	P15309;P15309-2;P15309-3	Prostatic acid phosphatase;PAPf39	ACPP
+	2.50018	-1.07235	P15328	P15328	Folate receptor alpha	FOLR1
+	3.03182	-1.31633	P15941-2;A0A087WWM1;A0A087X2A4;A0A0C4DGW3;P15941-7;P15941-11;P15941-4;P15941-3;P15941;P15941-8;P15941-17;A0A0A0MSH4;A0A0A0MRB3;B1AVQ7;A0A087WVJ0;A0A087X0L2;P15941-15;P15941-6;A6ZIE4;A6ZIE3;P15941-12;P15941-16;P15941-9;P15941-10;P15941-13;Q7Z536;A0A087WZZ6;V9GZ38;A0A087X061	P15941-2;A0A087WWM1;A0A087X2A4;A0A0C4DGW3;P15941-7;P15941-11;P15941-4;P15941-3;P15941;P15941-8;P15941-17;A0A0A0MSH4;A0A0A0MRB3;B1AVQ7;A0A087WVJ0;A0A087X0L2;P15941-15;P15941-6;A6ZIE4;A6ZIE3;P15941-12;P15941-16;P15941-9;P15941-10	Mucin-1;Mucin-1 subunit alpha;Mucin-1 subunit beta	MUC1
+	1.88939	-0.773824	P16070;P16070-9;H0Y5E4;H0YCV9;P16070-8;P16070-7;H0YDW7;P16070-3;P16070-4;P16070-6;P16070-17;P16070-5;P16070-18;P16070-15;P16070-10;P16070-11;P16070-13;P16070-14;P16070-12;P16070-16;H0YDX6;H0Y2P0;H0YD13;H0YD17;E9PKC6;H0YEV3;H0YEU1;P16070-19;Q86UZ1;H0YD90;H0YF08	P16070;P16070-9;H0Y5E4;H0YCV9;P16070-8;P16070-7;H0YDW7;P16070-3;P16070-4;P16070-6;P16070-17;P16070-5;P16070-18;P16070-15;P16070-10;P16070-11;P16070-13;P16070-14;P16070-12;P16070-16;H0YDX6;H0Y2P0;H0YD13;H0YD17;E9PKC6	CD44 antigen	CD44
+	4.13619	-1.50728	P16278-3;P16278;E7EQ29;P16278-2;C9J539;C9J4G9;F8WF40;C9JF15;C9JWX1;Q6UWU2-2;Q6UWU2	P16278-3;P16278;E7EQ29;P16278-2	Beta-galactosidase	GLB1
	0.581351	-0.35867	P16444;H3BQS5;H3BP43	P16444	Dipeptidase 1	DPEP1
	0.10545	0.0965539	P17050	P17050	Alpha-N-acetylgalactosaminidase	NAGA
	1.06583	-0.673283	P17900;H0YBY3;E5RJD0	P17900;H0YBY3	Ganglioside GM2 activator;Ganglioside GM2 activator isoform short	GM2A
	0.155609	-0.14929	P18065;C9JMY1;C9JW52	P18065;C9JMY1	Insulin-like growth factor-binding protein 2	IGFBP2
+	3.61662	-1.30018	P19440;E7ET76;P36268;A6NGU5;P36268-2;B5MCK8;B5MC34;P19440-3;P19440-2;A0A0C4DG87;B5MC36;A0A494C1J8;B5MD39;E7ETR7;A0A494C0N1;Q9BX51;Q14390;A0A494C1E1	P19440;E7ET76;P36268;A6NGU5;P36268-2;B5MCK8	Gamma-glutamyltranspeptidase 1;Gamma-glutamyltranspeptidase 1 heavy chain;Gamma-glutamyltranspeptidase 1 light chain;Inactive gamma-glutamyltranspeptidase 2;Putative gamma-glutamyltranspeptidase 3;Putative gamma-glutamyltranspeptidase 3 heavy chain;Putative gamma-glutamyltranspeptidase 3 light chain	GGT1
	0.0265774	0.0179643	P19652	P19652	Alpha-1-acid glycoprotein 2	ORM2
+	2.30213	1.02636	P19827;P19827-2;P19827-3;F8WAS2;H7C0N0;CON__Q0VCM5	P19827;P19827-2	Inter-alpha-trypsin inhibitor heavy chain H1	ITIH1
	1.03426	-0.544865	P19835;P19835-2	P19835;P19835-2	Bile salt-activated lipase	CEL
+	5.21211	-1.87276	P19961;P19961-2	P19961;P19961-2	Alpha-amylase 2B	AMY2B
	0.126107	0.0504835	P22792	P22792	Carboxypeptidase N subunit 2	CPN2
	1.12301	-0.572135	P22891;P22891-2	P22891;P22891-2	Vitamin K-dependent protein Z	PROZ
	1.44377	0.528458	P23142-4;B1AHL2;P23142-2;P23142-3;P23142;B1AHM7;B1AHM9;CON__ENSEMBL:ENSBTAP00000016046;H7C1M6;B1AHN3;B1AHM8;B1AHM6	P23142-4;B1AHL2;P23142-2;P23142-3;P23142	Fibulin-1	FBLN1
	0.263003	-0.243017	P23470-2;P23470	P23470-2;P23470	Receptor-type tyrosine-protein phosphatase gamma	PTPRG
+	3.53524	-1.41244	P24855;I3L0Z9;I3L298;P24855-2;I3L4B8;I3L530;I3L4C7	P24855	Deoxyribonuclease-1	DNASE1
	0.338507	-0.220492	P25311;C9JEV0;H7BZJ8	P25311;C9JEV0	Zinc-alpha-2-glycoprotein	AZGP1
+	5.37154	2.07501	P25815	P25815	Protein S100-P	S100P
	0.748753	-0.840269	P26842	P26842	CD27 antigen	CD27
+	2.54862	-1.12034	P26992;Q5T8H6	P26992;Q5T8H6	Ciliary neurotrophic factor receptor subunit alpha	CNTFR
+	2.12069	1.22132	P27169;F8WF42	P27169	Serum paraoxonase/arylesterase 1	PON1
+	4.85174	-1.50056	P28799;P28799-3;P28799-2;K7EKL3;K7EQ05;K7EQI0;K7EMR1;K7EPL0	P28799;P28799-3;P28799-2;K7EKL3;K7EQ05	Granulins;Acrogranin;Paragranulin;Granulin-1;Granulin-2;Granulin-3;Granulin-4;Granulin-5;Granulin-6;Granulin-7	GRN
	0.0755564	-0.0678923	P30041	P30041	Peroxiredoxin-6	PRDX6
	0.108343	-0.0869463	P30086	P30086	Phosphatidylethanolamine-binding protein 1;Hippocampal cholinergic neurostimulating peptide	PEBP1
+	2.96416	-1.20341	P30530;P30530-2;M0R0W6	P30530;P30530-2	Tyrosine-protein kinase receptor UFO	AXL
+	2.54629	0.94288	P31946-2;P31946;Q4VY20;A0A0J9YWZ2;Q4VY19;A0A0J9YWE8;B4DJF2;I3L3T1	P31946-2;P31946	14-3-3 protein beta/alpha;14-3-3 protein beta/alpha, N-terminally processed	YWHAB
+	5.27845	1.56167	P31949	P31949	Protein S100-A11;Protein S100-A11, N-terminally processed	S100A11
	0.0396202	-0.0636147	P32119;A6NIW5;P32119-2	P32119;A6NIW5	Peroxiredoxin-2	PRDX2
	1.53568	-0.679808	P33908;P33908-2	P33908;P33908-2	Mannosyl-oligosaccharide 1,2-alpha-mannosidase IA	MAN1A1
+	6.52903	-1.38822	P35555;H0YND0;A0A6I8PL22	P35555	Fibrillin-1	FBN1
	0.331761	0.273997	P36955;I3L4Z0;I3L2R7;I3L4N7;CON__Q95121;I3L4F9;I3L107;I3L3Z3;I3L425;I3L1U4	P36955	Pigment epithelium-derived factor	SERPINF1
	0.248126	-0.279838	P39060-2;P39060-1;P39060	P39060-2;P39060-1;P39060	Collagen alpha-1(XVIII) chain;Endostatin	COL18A1
	0.983694	-0.577128	P41222;Q5SQ11;H0Y5A1	P41222;Q5SQ11;H0Y5A1	Prostaglandin-H2 D-isomerase	PTGDS
	0.273877	0.178869	P43251-4;P43251;P43251-3;P43251-2;C9JSN9;A0A5F9ZH80;A0A5F9ZH15;A0A5F9ZH97;A0A5F9ZHE9;A0A5F9ZHR1;A0A2R8Y5J9;A0A5F9ZHF5;A0A5F9ZH57	P43251-4;P43251;P43251-3;P43251-2;C9JSN9;A0A5F9ZH80;A0A5F9ZH15	Biotinidase	BTD
+	2.84345	0.861749	P43652;CON__REFSEQ:XP_585019	P43652	Afamin	AFM
+	3.01649	-1.05415	P48745	P48745	Protein NOV homolog	NOV
	1.40512	0.634268	P51884;CON__Q05443	P51884	Lumican	LUM
	1.57389	-0.551587	P54802;K7ENX5	P54802	Alpha-N-acetylglucosaminidase;Alpha-N-acetylglucosaminidase 82 kDa form;Alpha-N-acetylglucosaminidase 77 kDa form	NAGLU
+	3.53412	-1.69501	P55000	P55000	Secreted Ly-6/uPAR-related protein 1	SLURP1
	0.140619	0.142397	P55287-2;P55287;H3BUU9;H3BQH2	P55287-2;P55287;H3BUU9	Cadherin-11	CDH11
+	1.55087	-1.02085	P55290;P55290-4;P55290-5;P55290-3;P55290-2	P55290;P55290-4;P55290-5;P55290-3;P55290-2	Cadherin-13	CDH13
	0.926828	0.517676	P56537;P56537-2;B7ZBH1;A0A0U1RQV5;F8WD20;A0A0B4J1Y7;F8WDS6	P56537;P56537-2	Eukaryotic translation initiation factor 6	EIF6
+	1.82777	0.775082	P60174;P60174-3;P60174-4;U3KPZ0;U3KQF3;U3KPS5	P60174;P60174-3;P60174-4	Triosephosphate isomerase	TPI1
+	3.89299	0.782303	P60709;E7EVS6;G5E9R0;A0A6Q8PH58;A0A2R8YGF8;C9JTX5;C9JUM1;C9JZR7;A0A6Q8PGD7	P60709;E7EVS6	Actin, cytoplasmic 1;Actin, cytoplasmic 1, N-terminally processed	ACTB
+	2.24562	1.46161	P61626;F8VV32;A0A0B4J259	P61626;F8VV32;A0A0B4J259	Lysozyme C;Lysozyme	LYZ
	0.356444	0.554194	P61769;F5H6I0	P61769;F5H6I0	Beta-2-microglobulin;Beta-2-microglobulin form pI 5.3	B2M
+	2.23983	-0.989348	P61970;H3BRV9	P61970;H3BRV9	Nuclear transport factor 2	NUTF2
+	1.62148	1.09404	P62805	P62805	Histone H4	HIST1H4A
+	4.37722	1.32894	P62937;F8WE65;C9J5S7;P62937-2;A0A7I2V5J5;A0A7I2V4V1;E5RIZ5;A0A7P0S768	P62937;F8WE65;C9J5S7;P62937-2	Peptidyl-prolyl cis-trans isomerase A;Peptidyl-prolyl cis-trans isomerase A, N-terminally processed;Peptidyl-prolyl cis-trans isomerase	PPIA
+	2.42696	1.04371	P63104;E7EX29;E7ESK7;B0AZS6;P63104-2;E5RIR4;E9PD24;E7EVZ2;B7Z2E6;H0YB80;E5RGE1	P63104;E7EX29;E7ESK7;B0AZS6;P63104-2	14-3-3 protein zeta/delta	YWHAZ
	0.384556	0.47677	P68871;A0A2R8Y7R2;F8W6P5;A0A0J9YWK4	P68871;A0A2R8Y7R2;F8W6P5	Hemoglobin subunit beta;LVV-hemorphin-7;Spinorphin	HBB
	0.901386	1.07273	P69905;A0A2R8Y7C0	P69905;A0A2R8Y7C0	Hemoglobin subunit alpha	HBA1
	0.172594	0.179137	P78324-4;P78324;P78324-2;Q5TFQ8;H3BUA5;H3BQ21;H3BTT9;H3BU43;H3BSK5;Q9P1W8-3;Q9P1W8-4;Q9P1W8-2;Q9P1W8	P78324-4;P78324;P78324-2;Q5TFQ8	Tyrosine-protein phosphatase non-receptor type substrate 1;Signal-regulatory protein beta-1 isoform 3	SIRPA
+	3.64339	1.67439	P80723;P80723-2;U3KQP0	P80723;P80723-2	Brain acid soluble protein 1	BASP1
	0.133076	-0.167687	P98095-2;P98095;C9JQS6	P98095-2;P98095;C9JQS6	Fibulin-2	FBLN2
+	2.42843	-0.980925	P98160;A0A3B3IT11;H0Y5A9	P98160	Basement membrane-specific heparan sulfate proteoglycan core protein;Endorepellin;LG3 peptide	HSPG2
+	3.69743	-1.36435	P98164;E9PC35;A0A3B3IT64;A0A3B3IRR0	P98164	Low-density lipoprotein receptor-related protein 2	LRP2
+	2.08584	-0.915855	Q01459	Q01459	Di-N-acetylchitobiase	CTBS
	0.43091	0.44771	Q01469;I6L8B7;A8MUU1	Q01469;I6L8B7	Fatty acid-binding protein, epidermal	FABP5
+	1.57524	1.94461	Q02383	Q02383	Semenogelin-2	SEMG2
	0.518812	-0.376021	Q02487;Q02487-2;A0A3B3ISU0	Q02487;Q02487-2;A0A3B3ISU0	Desmocollin-2	DSC2
+	7.53288	-1.64404	Q03403	Q03403	Trefoil factor 2	TFF2
	0.325656	-0.336035	Q03591;B1AKG0;A0A3B3IRW0;A0A3B3IS00;Q9BXR6	Q03591;B1AKG0	Complement factor H-related protein 1	CFHR1
+	1.58357	-1.26481	Q07075;H0YA67	Q07075	Glutamyl aminopeptidase	ENPEP
	0.779124	-0.62203	Q07507	Q07507	Dermatopontin	DPT
+	2.8828	-0.607354	Q08380;K7EP36;K7ESM3;K7EKQ5;K7ERZ6;K7EJY8;K7EJD3;K7ES75;K7EN99	Q08380	Galectin-3-binding protein	LGALS3BP
	1.09167	-0.452602	Q12805-2;Q12805-4;Q12805;Q12805-3;C9JQX7;C9J4J8;C9JPZ9;Q580Q6;C9JUM4	Q12805-2;Q12805-4;Q12805;Q12805-3	EGF-containing fibulin-like extracellular matrix protein 1	EFEMP1
+	3.11721	-1.21602	Q13510-2;Q13510;A0A1B0GUH5;A0A1B0GTZ5;A0A1B0GTM3;A0A1B0GUA4;A0A1B0GW68;E7EMM4;A0A1B0GTP7;A0A1B0GUW4;A0A1B0GUE3;A0A1B0GUG1;Q13510-3;A0A1B0GV06;A0A1B0GVG2;A0A1B0GUB3;A0A1B0GU06;A0A1B0GU62;A0A1B0GVJ1;A0A1B0GW48;A0A1B0GV95;A0A1B0GVE7;A0A1B0GUJ3;A0A1B0GVA3;A0A1B0GW66;A0A1B0GVC9;A0A1B0GV88	Q13510-2;Q13510;A0A1B0GUH5;A0A1B0GTZ5;A0A1B0GTM3;A0A1B0GUA4;A0A1B0GW68;E7EMM4;A0A1B0GTP7;A0A1B0GUW4;A0A1B0GUE3;A0A1B0GUG1;Q13510-3;A0A1B0GV06;A0A1B0GVG2;A0A1B0GUB3	Acid ceramidase;Acid ceramidase subunit alpha;Acid ceramidase subunit beta	ASAH1
+	3.02361	-1.00397	Q14508;Q14508-2;Q14508-3;A8K2M3;Q14508-4;Q14508-5	Q14508;Q14508-2;Q14508-3	WAP four-disulfide core domain protein 2	WFDC2
	1.49316	-0.485356	Q14515;Q14515-2;C9JJR8;E9PC64;D6RA29;F5H331;F5H4Y3	Q14515;Q14515-2	SPARC-like protein 1	SPARCL1
	0.436071	-0.495299	Q14767;G3V3X5;G3V511	Q14767;G3V3X5;G3V511	Latent-transforming growth factor beta-binding protein 2	LTBP2
	1.37862	-0.576822	Q14982-3;Q14982-2;Q14982;Q14982-4	Q14982-3;Q14982-2;Q14982;Q14982-4	Opioid-binding protein/cell adhesion molecule	OPCML
	0.170224	0.156709	Q15113	Q15113	Procollagen C-endopeptidase enhancer 1	PCOLCE
+	2.63332	0.962648	Q15582;H0Y8L3;H0Y8M8;H0Y9D7;S4R3C6;H0YAB8	Q15582;H0Y8L3	Transforming growth factor-beta-induced protein ig-h3	TGFBI
	0.30927	0.323626	Q15828	Q15828	Cystatin-M	CST6
+	3.89121	-1.04454	Q16270-2;Q16270	Q16270-2;Q16270	Insulin-like growth factor-binding protein 7	IGFBP7
+	1.62135	-1.12064	Q16651;Q16651-2;H3BUJ8;H3BVC8	Q16651;Q16651-2	Prostasin;Prostasin light chain;Prostasin heavy chain	PRSS8
+	5.07831	-1.28423	Q16769;Q16769-2;B5MCZ9;A0A3B3IUD5;C9JS14	Q16769;Q16769-2;B5MCZ9;A0A3B3IUD5	Glutaminyl-peptide cyclotransferase	QPCT
	0.322757	0.279787	Q5H9A7;P01033;H0Y789;Q5H9B5;Q5H9B4	Q5H9A7;P01033;H0Y789	Metalloproteinase inhibitor 1	TIMP1
	1.26041	0.984447	Q5QNW6;U3KQK0;P06899;P23527;P33778;P57053;P58876;P62807;Q16778;O60814;Q8N257;Q93079;Q99877;Q99879;Q99880;Q5QNW6-2;Q96A08;A0A2R8Y619	Q5QNW6;U3KQK0;P06899;P23527;P33778;P57053;P58876;P62807;Q16778;O60814;Q8N257;Q93079;Q99877;Q99879;Q99880;Q5QNW6-2;Q96A08	Histone H2B type 2-F;Histone H2B;Histone H2B type 1-J;Histone H2B type 1-O;Histone H2B type 1-B;Histone H2B type F-S;Histone H2B type 1-D;Histone H2B type 1-C/E/F/G/I;Histone H2B type 2-E;Histone H2B type 1-K;Histone H2B type 3-B;Histone H2B type 1-H;Histone H2B type 1-N;Histone H2B type 1-M;Histone H2B type 1-L;Histone H2B type 1-A	HIST2H2BF
+	4.42345	1.2149	Q5SX87;P50395;P50395-2;Q5SX91;V9GYF8;Q5SX90;P31150;V9GYJ7;Q5SX86	Q5SX87;P50395;P50395-2;Q5SX91	Rab GDP dissociation inhibitor beta	GDI2
+	2.32226	1.45062	Q5T985;P19823;Q5T987;CON__Q9TRI1	Q5T985;P19823	Inter-alpha-trypsin inhibitor heavy chain H2	ITIH2
	0.821602	0.257963	Q5VY30;P02753	Q5VY30;P02753	Retinol-binding protein 4;Plasma retinol-binding protein(1-182);Plasma retinol-binding protein(1-181);Plasma retinol-binding protein(1-179);Plasma retinol-binding protein(1-176)	RBP4
	0.291129	0.197624	Q60FE5;P21333-2;P21333;A0A7P0NMY4;H7C2E7;H0Y5F3;H0Y5C6;A0A087WWY3;A0A7I2V3E6;F8WE98;Q14315-2;Q14315	Q60FE5;P21333-2;P21333;A0A7P0NMY4	Filamin-A	FLNA
+	5.03616	-1.30592	Q6EMK4	Q6EMK4	Vasorin	VASN
	0.94885	-0.713191	Q6GTX8;A0A0G2JM94;Q6GTX8-2;Q6GTX8-3;A0A0G2JP18;Q6GTX8-4;A0A0G2JQ50;A0A0G2JLV7;A0A140T8W3;A0A0G2JNU6;A0A0G2JMI0;A0A0G2JNK8;W4VSQ5;A0A0G2JMC3;C9IZB2;A0A0G2JMB1;A0A0G2JPH6;C9JFQ0;A0A0G2JN10;A0A0G2JLQ0;Q6ISS4;Q6ISS4-2;A0A087X1V4	Q6GTX8;A0A0G2JM94;Q6GTX8-2;Q6GTX8-3;A0A0G2JP18;Q6GTX8-4;A0A0G2JQ50;A0A0G2JLV7;A0A140T8W3;A0A0G2JNU6;A0A0G2JMI0;A0A0G2JNK8	Leukocyte-associated immunoglobulin-like receptor 1	LAIR1
	0.329484	0.236478	Q6UX06	Q6UX06	Olfactomedin-4	OLFM4
	0.138068	0.174687	Q6UXB8;Q6UXB8-2	Q6UXB8;Q6UXB8-2	Peptidase inhibitor 16	PI16
+	6.2383	-1.6227	Q6UXG3-5;Q6UXG3-4;Q6UXG3;Q6UXG3-3;Q6UXG3-2;K7EL06	Q6UXG3-5;Q6UXG3-4;Q6UXG3;Q6UXG3-3;Q6UXG3-2;K7EL06	CMRF35-like molecule 9	CD300LG
	1.16676	-0.539935	Q7Z3B1;Q7Z3B1-2	Q7Z3B1;Q7Z3B1-2	Neuronal growth regulator 1	NEGR1
+	3.58255	-1.25952	Q7Z5L0;Q7Z5L0-3;Q7Z5L0-4	Q7Z5L0	Vitelline membrane outer layer protein 1 homolog	VMO1
	0.459184	-0.290015	Q86T13	Q86T13	C-type lectin domain family 14 member A	CLEC14A
+	2.48003	-2.21641	Q8IWU5-2;Q8IWU5	Q8IWU5-2;Q8IWU5	Extracellular sulfatase Sulf-2	SULF2
	0.811501	-0.501992	Q8NBJ4-2;Q8NBJ4;F8WAT9;C9JYM4	Q8NBJ4-2;Q8NBJ4	Golgi membrane protein 1	GOLM1
+	5.60465	-1.43683	Q8NFZ8	Q8NFZ8	Cell adhesion molecule 4	CADM4
	0.0617938	-0.140543	Q8TF30	Q8TF30	WASP homolog-associated protein with actin, membranes and microtubules	WHAMM
+	4.3232	-1.32104	Q8WZ75-2;Q8WZ75;Q8WZ75-3;B4DYV8	Q8WZ75-2;Q8WZ75;Q8WZ75-3;B4DYV8	Roundabout homolog 4	ROBO4
	1.25721	0.706503	Q92520;C9JP35;C9JMN4	Q92520;C9JP35;C9JMN4	Protein FAM3C	FAM3C
+	2.4758	-0.977214	Q92820;A0A7I2YQQ3;A0A7I2V5X9;A0A7I2V5P2;A0A7I2V5M0	Q92820;A0A7I2YQQ3;A0A7I2V5X9;A0A7I2V5P2	Gamma-glutamyl hydrolase	GGH
	0.336346	-0.268415	Q93088;E5RJH0;Q9H2M3-2;Q9H2M3	Q93088	Betaine--homocysteine S-methyltransferase 1	BHMT
+	3.08842	-1.25545	Q96FE7-4;Q96FE7-2;Q96FE7;C9JMK5;Q96FE7-5	Q96FE7-4;Q96FE7-2;Q96FE7;C9JMK5	Phosphoinositide-3-kinase-interacting protein 1	PIK3IP1
	0.698898	-0.321515	Q96L35;P54760-4;P54760-2;P54760;P54760-3	Q96L35;P54760-4;P54760-2;P54760	Receptor protein-tyrosine kinase;Ephrin type-B receptor 4	EPHB4
+	2.93214	0.886237	Q96PD5;Q96PD5-2;M0R2W8;M0QYW3;CON__ENSEMBL:ENSBTAP00000016285	Q96PD5;Q96PD5-2	N-acetylmuramoyl-L-alanine amidase	PGLYRP2
+	3.12804	-1.02342	Q96RW7;Q96RW7-2;Q5TCP6	Q96RW7;Q96RW7-2	Hemicentin-1	HMCN1
	0.241419	0.239315	Q99988	Q99988	Growth/differentiation factor 15	GDF15
+	1.67519	-0.84661	Q9BRK3-3;Q9BRK3;Q9BRK3-2;Q9BRK3-4	Q9BRK3-3;Q9BRK3;Q9BRK3-2;Q9BRK3-4	Matrix-remodeling-associated protein 8	MXRA8
	0.358142	-0.290146	Q9BXP8;Q9BXP8-2	Q9BXP8	Pappalysin-2	PAPPA2
	0.398938	0.205521	Q9BYE9	Q9BYE9	Cadherin-related family member 2	CDHR2
	0.345766	-0.311027	Q9GZX9;J3QS03;Q9GZX9-2	Q9GZX9;J3QS03	Twisted gastrulation protein homolog 1	TWSG1
	0.234193	-0.347339	Q9H299;Q5T123	Q9H299;Q5T123	SH3 domain-binding glutamic acid-rich-like protein 3	SH3BGRL3
	0.32064	-0.24308	Q9H3G5;H7C0X5;C9JLV0;C9J6L4;C9JI22;H7C218	Q9H3G5	Probable serine carboxypeptidase CPVL	CPVL
	0.184611	-0.138079	Q9HAT2;Q9HAT2-2	Q9HAT2;Q9HAT2-2	Sialate O-acetylesterase	SIAE
	0.865665	-0.46455	Q9HCN6-2;Q9HCN6;Q9HCN6-3;K7EIW7	Q9HCN6-2;Q9HCN6;Q9HCN6-3;K7EIW7	Platelet glycoprotein VI	GP6
+	5.29813	-1.33142	Q9HCU0	Q9HCU0	Endosialin	CD248
+	1.77002	1.17791	Q9HD89;Q9HD89-2	Q9HD89	Resistin	RETN
	1.57841	-0.653417	Q9NZP8;H0YFL7;F5GWF3;H0YGP8;F5H2Z5;F5H7C8;F5H6S5	Q9NZP8	Complement C1r subcomponent-like protein	C1RL
	0.57939	-0.479135	Q9UBR2;A0A7P0T989;A0A7P0T8I6;A0A7P0T9U1;A0A7P0Z469;A0A7P0T8X2;A0A7P0T900;A0A7P0TBM7;A0A7P0TA25;A0A7P0TB41;A0A7P0TBB5;A0A7P0Z4R9;A0A7P0TAD4;A0A7P0TAT6;A0A7P0T926;A0A7P0T9G9;A0A7P0T9U4;A0A7P0Z4L7	Q9UBR2;A0A7P0T989;A0A7P0T8I6;A0A7P0T9U1;A0A7P0Z469;A0A7P0T8X2;A0A7P0T900;A0A7P0TBM7;A0A7P0TA25;A0A7P0TB41;A0A7P0TBB5;A0A7P0Z4R9;A0A7P0TAD4;A0A7P0TAT6;A0A7P0T926;A0A7P0T9G9	Cathepsin Z	CTSZ
+	3.02653	-1.38801	Q9UGN4;J3QKQ4;Q9UGN4-3;Q9UGN4-4;Q9UGN4-2	Q9UGN4	CMRF35-like molecule 8	CD300A
+	2.28013	-0.826222	Q9UGT4	Q9UGT4	Sushi domain-containing protein 2	SUSD2
	0.466385	-0.318638	Q9UHL4;R4GMR2;R4GMU5;R4GN05;R4GNE8	Q9UHL4	Dipeptidyl peptidase 2	DPP7
	0.808598	-0.392526	Q9UKU9;Q9UKU9-2;K7EKF6;Q8NI99	Q9UKU9;Q9UKU9-2	Angiopoietin-related protein 2	ANGPTL2
	1.44933	-0.597662	Q9ULI3-2;Q9ULI3	Q9ULI3-2;Q9ULI3	Protein HEG homolog 1	HEG1
+	6.57495	-1.91819	Q9ULV1	Q9ULV1	Frizzled-4	FZD4
+	2.7494	-0.759291	Q9UNN8;A0A0U1RQQ4;A0A0U1RRC4	Q9UNN8;A0A0U1RQQ4	Endothelial protein C receptor	PROCR
	0.120925	-0.114755	Q9Y5Y7	Q9Y5Y7	Lymphatic vessel endothelial hyaluronic acid receptor 1	LYVE1
	0.793966	-0.512067	Q9Y646;E5RH35;E5RJZ7;E5RJP8;E5RJA8	Q9Y646	Carboxypeptidase Q	CPQ
+	2.69811	1.42456	Q9Y6R7;A0A087WXI2;A0A087WUZ2	Q9Y6R7;A0A087WXI2	IgGFc-binding protein	FCGBP
	0.496534	0.524919	R4GN98;P06703	R4GN98;P06703	Protein S100;Protein S100-A6	S100A6
+	2.49538	1.79644	V9GYM3;P02652;V9GYG9;V9GYE3;V9GYC1;V9GYS1	V9GYM3;P02652;V9GYG9;V9GYE3;V9GYC1;V9GYS1	Apolipoprotein A-II;Proapolipoprotein A-II;Truncated apolipoprotein A-II	APOA2
+	1.98736	1.36607	X6R8F3;P80188;P80188-2	X6R8F3;P80188;P80188-2	Neutrophil gelatinase-associated lipocalin	LCN2
	1.14966	-0.793055	X6RBG4;P07911;P07911-5;P07911-4;P07911-3;P07911-2	X6RBG4;P07911;P07911-5;P07911-4;P07911-3;P07911-2	Uromodulin;Uromodulin, secreted form	UMOD
+	3.43399	1.5451	X6RJP6;P37802;P37802-2	X6RJP6;P37802;P37802-2	Transgelin-2	TAGLN2

## Sheet: Fig 1D
Pathways	No Recurrence	Recurrence	% Associated Genes
interleukin-12-mediated signaling pathway	77259	356830	6
endodermal cell differentiation	180987	736233	11.3821
proteoglycan binding	399175	604705	5.66038
peroxidase activity	333496	812319	10.3448
Complement cascade	749384	1.36697e+06	12.766
humoral immune response	699383	1.5567e+06	6.12245
Oncogenic MAPK signaling	1.91722e+06	4.54331e+06	4.05405
Ppi	4.3569e+06	9.97707e+06
dPPi	0	128.995

## Sheet: Fig 1E
Patients Number	LFQ Technical Replicate 1	LFQ Technical Replicate 2
28	132000	105000
11	183000	86200
16	154000	169000
7	381000	104000
30	254000	235000
18	81400	444000
15	597000	73300
6	269000	494000
20	726000	312000
14	1590000
4	1280000	2050000
2	2740000	4500000
3	3550000	5720000
1	22000000	34100000

## Sheet: Fig 1F
Patients Number	Elisa (ng/mL) Technical Replicate 1	Elisa (ng/mL) Technical Replicate 2
28	151.842	163.265
11	253.212	286.206
16	4.44866	4.99696
7	8.76985	9.64275
30	58.5569	67.8249
18	72.7858	75.2789
15	215.619	216.129
6	55.8673
20	581.339	581.339
14	432.89	448.237
4	1400.44	1484.61
2	26359.3	26612.5
3	26311.8	27016.1
1	9996.81	10352.2

## Sheet: Fig 1G
T1_AA_148.1	T1_AA_148.2	T1_AF_71.1	T1_AF_71.2	T1_AJ_310.1	T1_AJ_310.2	T1_AP_145.1	T1_AP_145.2	T1_AR_35.1	T1_AR_35.2	T1_AS_195.1	T1_AS_195.2	T1_CO_238.1	T1_CO_238.2	T1_CV_1.1	T1_CV_1.2	T1_DR_293.1	T1_DR_293.2	T1_ER_40.1	T1_ER_40.2	T1_FC_311.1	T1_FC_311.2	T1_FC_86.1	T1_FC_86.2	T1_FV_1.1	T1_FV_1.2	T1_GA_07.1	T1_GA_07.2	T1_JB_215.1	T1_JB_215.2	T1_JC_323.1	T1_JC_323.2	T1_JM_319.1	T1_JM_319.2	T1_JN_239.1	T1_JN_239.2	T1_JP_59.1	T1_JP_59.2	T1_JP_65.1	T1_JP_65.2	T1_LF_339.1	T1_LF_339.2	T1_LF_43.1	T1_LF_43.2	T1_LL_146.1	T1_LL_146.2	T1_MB_230.1	T1_MB_230.2	T1_MC_156.1	T1_MC_156.2
-1.05411	-0.577816	-0.470161	-0.146603	-0.055149	-0.00492757	-0.954563	-0.643056	0.585619	0.604786	-0.233944	-0.277582	-0.117075	-0.351522	0.165732	0.241516	-0.418043	-0.221945	1.0781	1.37052	1.22195	1.11319	0.186252	0.400916	0.567598	-0.0977465	-1.40473	0.80508	-2.18111	0.00492757	-0.372381	-1.74129	0.149133	0.478347	0.385777	1.34683	0.144791	-0.0139098	0.774919	0.149133	-0.608678	-0.265755	-0.7711	-1.2795	-0.492783	-3.91029	1.17545	1.47832	-2.53324	-0.107318
1.7885	2.07268	1.7885	1.93345	-0.436767	-0.367302	-1.17061	0.608656	0.173188	0.331071	-1.2129	0.161484	-0.562967	-0.842752	-0.367302	-0.334429	-0.350791	-0.436767	-1.04595	-0.789225	-0.577845	-0.715572	1.15491	0.951019	-0.545113	-0.597332	1.6644	1.32962	1.53178	1.54355	-0.577845	0.0049513	-1.12531	0.677852	-0.73916	-0.956997	1.3933	0.872774	0.620468	-0.0049513	0.0984992	0.108756	-0.055381	0.0583014	0.872774	1.16289	-0.210091	-0.0995907	2.09758	2.08585
-1.74136	-1.77667	-2.13618	-1.93188	0.57754	0.126275	0.0124358	0.0674397	-0.215004	-0.224532	-0.129325	-0.292689	0.100606	0.159472	-0.0890194	0.0674397	-0.0124358	-0.183651	1.05462	1.33744	0.716408	0.541403	-0.111596	-1.03651	-0.380662	-0.351899	-0.411774	0.0544736	-2.15943	-0.246077	-0.256752	0.0225131	0.824798	1.06801	0.167939	0.126275	-2.15943	-2.58466	-0.196853	0.108594	-0.941132	-0.898302	-0.275182	-0.435294	-3.71092	0.116303	1.14675	1.01286	-1.03651	0.108594
0.668653	0.216211	0.967339	1.19208	3.11672	3.15457	1.74081	1.6931	-0.204323	-0.885096	0.516814	0.550189	-0.846767	-0.885096	-0.588895	-0.72555	-0.537716	-0.885096	0.109615	-0.485387	0.699049	0.808332	-0.143152	-0.143152	-0.72555	-0.846767	-0.437259	-0.109615	-0.390192	0.276988	1.61165	0.496495	-0.158939	-0.437259	-0.973401	-1.53593	0.625353	1.10681	-0.240292	0.679154	0.109615	-0.158939	-1.21126	0.331907	0.241612	0.516814	-1.21126	-1.41707	0.505676	0.378011
1.3667	0.788244	0.22919	1.3667	-0.647647	-0.787216	2.02172	0.595673	-0.199285	-0.266475	-0.0121976	0.0121976	-1.41366	-1.57551	-0.365379	-0.365379	0.22919	0.203304	0.531327	0.717511	-1.57551	-1.90702	0.105987	-0.0121976	-0.465299	0.251725	0.407108	0.0121976	-0.744119	0.717511	-0.828284	-0.136865	-1.65277	-0.365379	-0.922706	-1.23739	0.28291	0.13466	2.133	0.982777	-0.605457	-0.647647	0.042176	2.0568	-1.57551	-0.605457	-0.647647	-0.492483	1.51679	2.40901
-1.69567	-0.0230095	-1.8439	-1.75008	-0.19906	-0.15405	-1.10382	-0.139059	1.185	0.861623	0.815029	0.935376	0.247988	0.552547	-0.13243	-0.0666746	-1.50071	0.631427	0.217042	0.177696	-0.51361	-0.168634	-1.75008	-1.69567	0.664181	0.643283	-0.247688	-0.836923	-0.15405	-1.04672	0.37027	0.561451	0.340267	0.543338	1.02595	1.29292	-2.0115	-1.60983	-0.786273	0.284097	0.0258144	0.0230095	-2.10303	0.0328259	-1.16051	0.0871601	0.841192	0.760247	-0.56106	0.112193
-0.0669638	-0.347807	-1.42768	-1.22133	-0.509972	-0.469919	-2.19798	-2.81755	0.48302	0.19588	-0.804852	-0.779519	0.366161	0.083879	0.552132	0.633195	-0.150684	-0.105007	1.95037	2.15714	0.538499	0.789457	0.0231312	0.18344	0.350802	0.48302	-0.163557	-0.0231312	-0.384342	-0.569288	0.441701	0.336395	1.40828	1.26094	1.06586	1.32847	-1.41119	-2.34606	0.221457	-0.0785361	0.127373	0.139815	-0.128274	-0.432059	-0.569288	-0.831555	0.701092	1.00017	-0.398701	-0.315833
0.200817	1.07844	-1.08382	-0.580685	0.56207	-1.70659	-0.0708019	-4.57039	0.310066	0.529123	0.56207	0.259149	-0.0708019	-0.0537585	0.0239194	0.115965	0.38176	0.484649	-0.187201	1.15386	0.310066	1.20699	-0.0708019	-0.376173	-0.0239194	0.893109	-0.235721	-0.0239194	-1.70659	-0.363941	-0.143646	0.804649	1.04539	1.10154	0.982289	0.841126	-0.316443	-0.507834	0.0239194	-0.909556	0.829631	0.708001	0.289194	-1.16019	0.274575	-0.679214	1.58158	1.79717	-0.376173	-2.39583
0.558784	0.516259	0.338766	0.558784	-1.17521	0.406124	-0.0757937	-0.10581	-0.3473	-0.259325	-0.0159493	-0.136798	0.140357	0.0820694	0.0159493	0.0159493	-2.13779	-1.80615	-1.68672	-1.68672	0.338766	0.236321	0.140357	0.201774	-0.62168	-0.677306	0.627151	0.658887	0.109311	0.173564	-0.44624	-0.200106	-4.93022	-0.813595	-0.70102	-0.75073	0.140357	0.201774	0.471086	0.658887	0.0159493	0.0159493	-0.578241	-0.499729	-0.0499073	0.0429625	-1.93243	-1.83834	0.301767	0.301767
-1.0998	-0.00541245	-0.389127	-2.68159	0.336181	-0.201606	0.735115	0.525163	-2.27054	-0.206774	-0.032178	0.34789	0.595523	0.630278	-0.236817	-0.566599	0.361872	0.372733	1.62986	1.62986	1.07927	0.899766	0.0299922	0.0192313	0.539918	0.412013	-0.716341	-0.865151	0.00541245	-1.05472	-0.201606	-0.032178	0.644648	0.886955	-0.521641	-0.837941	-1.65505	-1.1848	0.539918	0.46815	0.218506	-0.0758883	-2.23851	-0.699801	-0.907677	-0.593879	1.84435	1.96498	-0.459629	-1.85915
0.787167	0.761214	0.927223	0.787167	-1.12033	-1.86971	0.44339	0.325135	-0.0481805	-0.00992884	-0.124276	-0.0723632	0.284997	0.255071	0.046031	0.0216524	-1.99357	-0.137576	-2.20487	-1.29845	-0.583475	-0.641577	0.44339	0.400478	0.178523	0.19978	0.293679	0.318525	0.510941	-0.118318	-1.99357	-1.29845	-1.34941	-1.99357	0.363221	0.390471	0.355107	0.302171	0.609556	0.653168	0.500225	0.568359	0.00992884	-1.10516	0.435614	-0.847221	-1.60614	-1.60614	0.4798	0.520383
1.50408	1.50408	0.266061	0.473757	0	-0.157598	-0.102404	0.220392	0.020195	0	-1.23247	-1.04	-0.278046	-0.875005	-1.60568	-1.64103	-1.00359	-1.36706	-1.85536	-1.89441	0.160596	-0.0406384	0.140279	-0.216217	-0.216217	-0.102404	0.51549	0.445871	0.445871	0.610841	0.0425771	0.350992	-1.40337	-1.60568	-0.431031	-0.629861	0.350992	0.201152	0.473757	0.495464	0.266061	0.308556	-0.121273	0	0.657049	0.587067	-0.98773	-1.31294	1.14703	1.09377
-0.3178	1.61505	1.11845	1.17006	1.4268	1.09499	1.97821	2.46663	0.241347	-0.0174127	-1.15399	-2.09937	0.056023	-0.0779253	-0.221431	-0.247418	-0.105644	-0.288385	0.561028	0.367902	-0.172191	-0.183819	2.22284	2.3213	-0.523523	-0.3178	-1.04457	-0.0297399	0.683534	1.03005	1.18978	1.26655	0.0689605	-0.0400342	0.0807271	-0.733959	-0.82464	0.800991	-0.130428	-1.69542	0.561028	-0.130428	-0.573593	0.0807271	1.30983	-1.82119	-0.247418	-0.234195	-1.50159	0.761752
1.2055	1.02087	-1.44554	-1.27421	0.789597	1.02087	0.421846	0.670772	0.0893452	0.158749	-1.85067	-1.7027	0.0481678	0.0893452	0.120535	0.0893452	-2.18494	-2.07416	-1.0638	-0.896565	-0.0481678	-0.33421	-0.0481678	0.0481678	-0.796325	-0.831178	1.07504	0.9031	0.230556	0.273489	0.604008	1.02087	0.604008	0.316231	-0.998473	-0.896565	0.273489	-0.0938438	0.728989	0.728989	-0.896565	-0.998473	0.38676	0.478697	-0.796325	-0.868281	-0.868281	-0.92936	0.158749	0.273489
0.913497	0.892222	0.634422	0.722977	-1.40697	-1.13989	0.363278	0.404524	0.00333555	0.030409	-1.13989	-1.31403	0.418637	0.313415	-1.64885	-1.56479	-1.64885	-1.50629	-0.174425	-0.137356	-1.68645	-1.23054	0.566613	0.520933	-1.68645	-1.19827	0.463681	0.477626	0.826669	0.979326	-1.53332	-1.13989	0.425746	-1.56479	-1.62226	-1.42662	0.566613	1.05816	-0.784925	0.313415	-1.21546	-0.00333555	0.582529	0.324808	0.47099	0.582529	-1.62226	-1.2449	1.1363	0.853751
1.80837	1.98598	0.709537	0.970652	-0.614728	-0.353347	1.38743	1.30067	0.0369305	0.65633	-1.06293	-1.46044	-0.18632	-0.0369305	-0.291863	-0.353347	0.263781	0.144266	-0.0369305	-2.10889	-0.731791	-0.798415	0.865048	0.771006	-0.18632	-0.337514	1.59076	1.02497	1.57514	1.59076	-0.324598	-0.261982	-1.14886	-1.25952	-0.646296	-0.714332	0.263781	0.348934	0.999536	-1.34747	0.614721	0.829816	0.470963	0.454112	0.67049	0.771006	-1.21004	-1.23731	1.91212	2.13642
1.59692	1.56867	-0.316999	0.0686355	-0.444278	-0.4022	-0.7902	-2.08238	0	0.390202	1.23394	1.0493	0.435545	0.181046	-0.0616852	-0.17249	0.540479	0.52591	-0.205583	1.71492	0.248909	0.152505	-0.444278	-0.389949	0.168139	0	-0.776179	-0.934572	-0.0252692	-0.117091	0.0390108	-0.158479	1.56867	1.31877	0.194749	0.0547767	0	-0.143411	0.0910615	-2.24564	-0.189793	-0.189793	-1.61356	-0.499797	-0.804671	0.0547767	1.51387	1.26961	-2.29446	-0.345463
0.251546	0.15547	-0.528514	-0.430974	0.14218	0.46292	-0.0157152	0.402474	-0.700601	-0.456622	0.945664	0.900051	0.251546	-0.0356726	0.729455	0.835917	0.998669	1.02227	3.35937	3.44187	0.532626	0.603406	-0.957924	-0.755478	-0.686965	-0.112838	-0.606031	-0.567012	-0.430974	-0.419844	-0.0887532	-0.22196	0.502029	0.489806	-0.404981	0.414022	-1.44814	-1.95119	0.588854	0.692522	-0.886655	-0.686965	-0.810242	-0.328443	-0.382376	-0.183795	1.13533	1.16014	0.178942	-2.37304
1.14891	0.913594	-0.38467	-0.357374	1.67279	1.06353	1.06353	0.779072	-0.357374	-0.270943	-1.04184	-1.16551	0.0434555	0.0434555	-0.408859	-0.357374	-1.14523	-1.30929	-2.52107	-2.54629	0.248116	0	-0.701702	-0.520928	0.16895	0	0.726661	0.779072	0.398414	0.341654	-0.668387	-0.295946	-1.30929	-1.65531	-0.0417415	-0.179458	0.726661	0.641564	-1.11863	-1.16551	1.81826	1.81826	0.0872097	-0.245377	0.460177	0.29297	0.0434555	0.248116	0.341654	0.209275
-0.765817	0.142149	-1.27945	-0.860843	0.958491	0.879037	-0.0693944	-0.432787	1.0683	0.298823	0.970774	1.26362	1.14587	0.846898	0.177379	0.177379	1.26362	1.27788	1.34669	0.160013	-0.765817	-0.496848	-0.93551	-0.957317	1.0683	1.01322	-1.0571	-1.21809	-3.38421	-0.737285	-0.638028	-0.80894	1.20576	1.32095	0.0535153	-0.0535153	-1.11506	-0.599626	-0.737285	0.403679	-0.326845	-0.268059	-1.08904	-0.638028	-0.432787	-1.31291	1.2339	1.20576	0.879037	-0.476394
-1.15456	-0.598148	-1.05869	0.74477	-0.183	-0.12597	-1.64121	-0.261205	0.580188	0.781931	1.00525	0.978403	-1.26096	-3.02748	0.292675	0.600749	0.28182	-0.202149	0.795293	0.93422	0.292675	0.361161	-0.520139	-0.297155	-0.52942	-0.334371	-1.45458	-1.04729	-0.0682753	0.0531638	0.536399	0.272549	-0.305948	-0.0109426	0.675048	0.721188	0.0304425	0.0109426	0.696274	0.660865	0.546184	0.382008	-1.18942	0.392292	-0.869499	-1.62766	-0.355857	0.244063	-1.23662	-0.978245
-1.84206	-1.9125	-1.21109	-1.35532	-2.10892	-2.48535	-0.12052	0.424973	1.12808	1.12808	0.900405	0.900405	1.12808	0.900405	0.653853	0.653853	0.205037	1.00507	0.363105	-0.232458	-1.35532	0.489891	0.363105	0.13308	1.00507	1.00507	-0.372673	-0.372673	-0.161687	-0.266556	0.770669	-0.485192	-1.62392	-2.25311	0.900405	0.900405	-0.444715	-0.335675	-0.524641	-0.372673	0.072525	0.072525	-0.12052	-0.12052	-0.616906	-0.974598	1.12808	1.00507	-1.18821	-1.31629
1.13912	0.995572	-0.0985219	-0.396273	-0.798071	-2.12929	-0.819965	-1.05487	-0.174812	-0.189567	0.320092	-0.139487	0.197585	-0.0346093	-0.798071	-0.854024	0.0411003	-0.627033	1.04769	1.08312	-0.432133	0.524692	-0.250385	-0.268679	-0.0985219	-0.0985219	-0.0207206	-0.0346093	0.332973	0.00631434	-0.483552	-0.0207206	0.896429	1.31419	1.26812	1.08312	-0.432133	-0.33251	0.814329	-3.15143	-1.01227	-1.69286	0.7835	0.125125	-0.0985219	0.148009	1.20572	1.23563	-0.00631434	-0.222404
0.554025	0.46789	0.636301	0.554025	-1.79775	-1.78385	0.0690293	0.0967308	0.287446	0.262013	-0.942007	-0.883293	-0.235113	-0.199336	-0.859093	-0.901617	-1.22178	-1.39869	-2.40923	-2.44725	-0.692027	-0.235113	0.372328	0.328657	-0.742126	-0.742126	0.179904	0.148782	1.29774	1.29774	0.236165	0.46789	-1.67609	-2.20825	0.554025	0.510091	-0.0165715	0.0165715	0.210887	0.210887	0.0690293	0.121186	-0.470757	-0.448414	0.0690293	-0.111506	-1.1831	-1.12223	0.554025	0.554025
-1.63407	-2.57119	-1.14104	0.0574746	0.345196	0.52995	-0.603468	-0.478953	-0.203929	-0.680528	0.873069	0.979841	-0.706578	-0.770329	0.10784	0.243783	1.56033	1.53812	1.80299	1.95215	0.386768	0.307837	-1.32729	-1.45539	-0.537565	-0.548855	-1.2809	-1.19927	-0.151139	-0.123935	-0.203929	-1.085	-0.582668	0.181918	-0.203929	-0.203929	-0.277366	-0.215022	0.762874	0.933581	0.0695483	0.0526446	0.269545	0.206219	-0.0526446	-1.15259	0.570528	0.623743	-2.66697	-1.98537
0.222271	0.0827998	-0.0893908	-1.05781	0.856156	0.418446	-2.16974	-1.05781	0.874521	0.571728	0.468358	0.161487	0.451721	0.418446	-0.354319	-0.894256	1.40014	1.30303	2.48573	2.59944	0.740596	0.5163	-0.147466	-0.705198	-0.298979	-0.354319	-1.07204	-1.02075	-0.490583	-0.383336	0.0827998	0.00600816	-0.426213	-0.490583	-0.306734	-0.133212	-0.285445	0.222271	1.0338	0.468358	-0.340732	0.0827998	-2.47701	-0.370045	-0.106867	-0.00600816	0.480483	0.772844	-0.570362	-1.87385
-0.225392	0.039811	1.01253	1.23498	2.05181	2.18437	2.6411	2.52103	-0.435061	-0.487862	-1.98658	-1.2113	-0.487862	-0.237551	-0.453904	-0.52076	0.422122	0.422122	0.705849	0.909349	-0.0745294	-0.288556	1.39652	1.12786	-0.762713	-0.576059	0.398322	0.351774	-1.08841	-0.667264	0.637983	1.01253	-0.435061	-1.48917	-0.646149	-0.386977	0.562878	0.21896	-1.43119	-0.859072	1.08124	-0.785967	1.45276	-0.859072	0.21896	0.889663	0.410973	0.410973	0.279261	0.624847
-0.671636	0.266252	-4.42909	-0.413329	0.534576	0.556218	-0.29092	-1.78642	-0.0302051	0.0302051	1.07989	0.881519	-0.334718	-0.431847	-0.0428342	0.430794	0.663341	0.641743	0.844812	0.820075	0.881519	0.743137	-0.889819	-2.15241	-0.820839	-0.901441	-1.08373	-1.15488	0.15736	0.167	0.501683	0.589674	-0.0601961	-0.0783371	0.754197	0.754197	-0.584248	-0.713801	0.256714	0.0902364	0.345813	0.408145	-1.30387	-0.607116	-0.259207	-0.343524	1.02163	0.70919	-0.248415	-0.171805
1.38175	1.50703	0.3103	0.0213185	-0.0555493	-0.112365	-1.49984	-1.67651	0.881181	0.991038	-1.29289	-1.51451	-0.276624	-0.375675	-0.44219	-0.361877	0.0618534	0	-1.05611	-1.72086	-0.0913908	-0.346606	0.501195	0.407351	0.149256	0.12496	0.881181	0.695798	0.904045	1.02214	-0.261447	0	-1.15151	-1.42712	-0.535494	-0.471679	0.501195	0.369841	0.430429	0.430429	-0.0555493	0.0421724	0.848703	0.773072	0.747807	0.881181	-2.66005	-2.4756	1.25934	1.28926
1.65817	1.53493	0.850769	-0.648056	0.0315581	0.312067	0.23141	-0.6139	-1.97176	-0.5096	-0.292946	-0.0508071	-0.919994	-1.1362	-0.978872	-0.81522	0.130765	-0.0315581	0.0724227	-0.869408	-0.542717	-0.442042	1.44397	1.12522	-0.6139	-0.542717	-0.121237	0.93913	-0.542717	0.792927	1.73912	0.46454	-0.353341	-0.5096	-1.0343	-0.477249	1.49799	1.20296	-0.720301	1.25881	-0.292946	-0.0771781	2.5216	2.25231	-0.413224	1.00947	0.820567	0.617581	0.981094	0.600518
-0.481594	-0.376703	-0.519159	-0.602347	0.0294499	-1.85766	-0.973788	0.595501	0.350494	0.37723	1.83968	1.96745	0.00520131	-0.0889226	0.10269	0.0776903	-0.0607806	0.0214949	0.0673038	-0.10426	-0.147557	-0.265705	0.186546	0.119176	0.283831	0.299509	-1.88276	-1.32018	0.0776903	0.0579181	-0.0452471	-2.13108	-1.75965	0.535826	-0.274835	0.889412	-1.49984	-1.66806	1.17765	-0.00520131	-0.23298	-0.225071	-2.09185	-1.17798	-1.5648	-1.22179	1.94902	1.90931	-0.876509	-0.0889226
1.56169	1.56169	0.310535	0.608764	-1.63905	-1.14428	-0.675177	-0.411635	-0.477474	0.250753	-1.86663	-0.635104	-0.00671679	-0.213575	-1.24998	-1.60314	0.0630488	0.00671679	-1.12935	-1.68518	-0.00671679	-0.146137	1.0367	1.04573	0.645824	0.404342	1.49928	1.45716	0.690831	0.667991	0.0548649	0.386848	-0.617148	-0.720671	0.576935	0.0759082	0.393764	0.411062	-0.265128	0.411062	0.608764	0.667991	-0.279433	-1.53644	0.731129	0.747051	-1.56408	-1.35708	1.78391	1.78391
1.26886	1.22522	0.728666	0.668139	-1.00948	-1.02374	0.349589	0.298534	-0.0728606	0.0685966	-0.947884	-0.981265	0.144806	-0.02046	-0.901493	-0.80017	-0.963646	-1.24022	-1.67624	-1.9114	0.117342	0.02046	0.465493	0.405907	-0.164582	-0.201245	0.668139	0.605638	1.34378	1.30828	0.117342	0.238007	-0.58074	-1.03945	-1.10401	-1.12096	0.518154	0.436302	0.0944189	0.117342	-0.242191	-0.201245	0.436302	0.436302	0.493769	0.550142	-2.69626	-2.60171	0.947738	0.884287
-0.809145	-0.683321	0.430449	0.297629	-0.0344809	0.430449	-4.6407	-3.46607	0.430449	0.359267	1.20187	0.983652	0.359267	0.359267	0.297629	0.233635	0.233635	0.103917	-0.644934	-0.38396	-0.319272	-0.601617	-0.726803	-0.504133	0.0344809	0.233635	-0.176689	-0.0344809	-0.726803	-0.861169	0.163628	0.359267	-1.45377	1.78879	-0.250724	-0.100723	-0.38396	-0.762292	-0.100723	-0.100723	-0.250724	-0.250724	0.359267	0.359267	0.163628	0.233635	0.103917	0.297629	-0.601617	-0.601617
0.32954	0.553056	0.350731	-2.32746	-0.291224	-0.250869	-2.49371	0.0850261	-2.08277	0.32954	0.255642	0.278652	0.442411	0.655373	0.632235	0.696782	0.553056	0.564569	1.00285	0.664424	0.374746	0.19362	-1.95534	-0.171106	0.360224	0.451308	-0.180829	-1.43726	-0.171106	-0.241038	0.374746	-0.490948	0.788484	0.442411	-0.15492	-0.231719	-1.9293	-1.3439	-1.75117	-2.01041	0.0850261	0.128748	-2.24978	-1.89627	-0.635288	-1.08448	0.263584	0.263584	-0.319385	-1.84979
-1.43248	-0.763966	-1.15216	-1.15216	-0.164613	0.189414	-2.52558	-1.74537	0.0277477	0.415203	0.112341	0.435128	0.746059	0.746059	-0.0161923	-0.0871569	0.0161923	-0.108077	1.50912	0.984982	0.530496	0.562282	-0.0161923	0.0885556	0.49701	0.506936	-0.698682	-0.533545	-1.27737	-2.48327	0.0381944	0.249796	1.02754	0.900528	0.530496	0.648843	-0.339532	-0.478365	-1.55919	-0.787026	-0.15449	0.0458079	-1.77467	-2.70648	-0.232691	-0.977417	1.04309	0.874298	-2.90415	-0.545987
-1.98359	-0.585156	-1.32089	-2.68595	0.083411	0.0446825	0.263631	-0.0805562	0.458209	0.244404	0.537965	0.632033	0.565193	0.518561	0.319905	0.358634	-0.360007	-0.416184	0	-0.0945166	-0.063716	-0.137156	-0.609293	-0.428988	0.458209	0.474813	-0.598534	-0.537943	-0.330941	-0.330941	0.263631	0.244404	1.66418	2.07256	0.0538916	0.083411	-0.744212	-0.609293	0.263631	-0.814014	0	-0.0471935	-0.3057	0	-0.183479	-3.26178	0.416967	0.416967	-2.62576	-3.26178
0.152054	-0.236485	0.541392	-1.90692	-0.12998	-0.0780537	-1.14738	-0.339033	0.341826	-0.735412	0.635408	0.763277	0.541392	1.00759	-1.24091	-1.21752	-0.0375172	-0.0780537	1.70369	1.63885	0.359094	0.326224	-1.90692	-0.806395	0.96909	0.976318	-0.339033	-1.26485	0.0375172	-0.193584	0.333558	-1.36663	0.835743	1.525	0.688554	0.737018	-1.06189	-0.451257	-0.0483163	-1.53759	0.201455	0.226973	-1.79149	-1.02382	0.180594	-0.0682745	1.67767	1.77277	-1.24091	-1.79149
0.646909	0.526245	0.839216	0.839216	0.101256	0.250157	0.119299	0.0569266	-1.57589	-1.47441	-1.03206	-0.993975	-0.596542	-0.643431	-0.0374437	-0.0872893	-0.810314	-0.797221	-2.53144	-2.39277	0.346184	0.101256	0.646909	0.602338	-0.369345	-0.404066	0.777806	0.777806	0.839216	0.931167	0	0.079141	-0.543232	-0.834872	0.101256	0.079141	0.561378	0.602338	-0.167514	-0.235292	0.404912	0.377759	-0.0161379	0	-0.0161379	0	-1.61411	-1.5479	0.777806	0.839216
1.14784	0.948837	0.983796	1.08702	0.0457927	0.153012	1.04796	0.983796	-1.31979	-1.10356	-0.306631	-0.570367	-0.757812	-0.887498	-1.15572	-1.20948	-0.137579	-0.111747	-1.71392	-1.34859	-1.00286	-1.23342	0.559711	0.58117	-0.726124	-1.10356	0.133261	0.145862	-0.0457927	0.314351	1.3498	0.870741	-0.726124	-0.688936	-0.149773	-0.250486	1.52585	1.57687	1.40737	-0.45488	-0.604001	-0.528476	2.4517	2.38312	1.72001	1.24084	0.482569	0.211349	-1.05847	-0.887498
1.14977	1.22894	1.33552	1.41911	-0.0761115	-0.136116	0.956276	1.23835	-0.41114	-1.24628	-0.883755	-0.900984	-0.696225	-0.453805	-0.883755	-0.883755	-0.110576	0.0761115	-0.352917	-0.505783	-0.779196	-0.8114	1.29076	1.27743	-0.22647	-0.387102	1.22894	1.20788	0.157367	0.196051	1.03126	1.16709	-0.900984	0.34482	0.163847	0.111619	1.49816	1.47492	-1.28124	-0.169121	0.333549	0.51545	2.36943	2.21905	1.32474	1.23835	-0.214832	-0.326828	-0.276228	-0.883755
-1.56185	-4.84592	-1.22415	-1.30964	1.06503	0.975667	-0.222754	0.0748985	-0.802402	-0.742373	0.626076	0.599583	0	-0.0793472	0	-0.0278129	1.33502	1.38284	-0.930648	-0.895096	0.188661	0.0267116	-0.201393	-0.312842	0.523988	0.599583	-0.417962	-0.507743	-0.397226	-0.486352	0.212143	0.40993	1.60803	1.84136	-0.291865	-0.18145	-0.18145	-0.105616	0.291844	0.378037	-0.312842	-0.245351	0.378037	0.378037	-0.140589	-0.0793472	1.0369	0.854998	-1.10131	-1.10131
1.13038	1.13038	0.212396	0.0854108	-0.899968	-0.861029	0.0854108	0.027381	0.385635	0.436184	-2.05298	-2.00767	-0.24831	-0.24831	-0.0955243	-0.0955243	-0.480119	-0.597122	-0.832036	-0.861029	0.0854108	-0.347661	0.549624	0.495449	-0.129114	-0.129114	0.385635	0.385635	0.727468	0.803721	0.549624	1.31512	0.027381	-0.557517	-0.721768	-0.597122	-0.0611771	0.027381	-0.027381	0.0854108	0.268473	0.212396	0.886696	0.803721	0.385635	0.436184	-2.85618	-2.8166	0.601804	0.727468
-0.323574	-1.56019	-2.02484	-2.174	-3.16126	-1.78618	-2.74775	-1.28364	0.354448	0.302871	0.0883533	0.0479342	0.607831	0.607831	-0.535102	-0.515207	-0.00990267	0.140988	1.38144	1.50128	-0.23779	-1.05139	-0.972442	-0.680318	0.621059	0.581644	-0.283706	-0.410552	-0.345905	-0.488714	-0.313511	0.00990267	-0.160559	0.6486	0.198889	0.459579	-2.62834	-0.901985	0.325173	0.131522	0.0479342	0.110163	-0.132365	-0.160559	-0.362623	-1.56019	0.831034	0.845943	-0.371399	-0.515207
0.767833	-1.12657	0.200215	-2.55792	-1.51415	-1.44283	0.412954	0.992905	0.646973	0.259703	-0.12266	0.0424789	0.200215	0.321888	-0.194909	-0.630445	0.337792	0.578527	0.646973	1.12125	1.41946	1.20768	-1.41207	-0.939487	1.80995	2.08792	-0.630445	-1.33653	0.785126	0.785126	-0.387631	-0.673984	0.767833	1.98342	1.58085	0.68522	-1.10354	-0.844455	-0.194909	-2.05157	0.802727	0.68522	-0.259017	-1.26293	-1.00471	-0.366108	-0.0172249	0.155455	-0.173579	-1.55831
0.716827	0.52199	-0.286896	-0.765446	-0.812358	-0.178822	0.0939449	-0.686056	1.11192	1.28708	0.687656	0.990953	1.5101	1.18244	0.626375	0.687656	1.77236	1.80292	0.411552	-1.47803	0.275476	0.108473	-0.412832	-0.724766	0.606196	0.561603	-1.1046	-1.20777	-0.286896	-0.30191	-0.233632	-0.252642	2.3789	1.038	-0.357172	-0.532782	-1.02689	-1.05578	-0.233632	-1.98037	-0.218126	0	-0.871125	-0.105437	0.753383	-2.56708	1.44445	1.44445	-0.585084	0.258613
1.76624	1.21218	2.16027	-0.391787	2.08522	2.13109	0.953898	0.421146	0.923111	-0.732677	0.0438052	-0.328876	-0.926286	-0.960272	-0.926286	-1.18161	-0.766483	-0.506014	-1.92807	-0.528574	-0.263122	-0.391787	-0.348859	0.0438052	-0.859029	-0.889302	0.967306	0.618596	1.28015	0.499274	0.335553	1.44411	-1.84762	-0.644825	0.548641	-0.617912	0.618596	0.0075078	-0.372877	-0.0075078	0.408027	0.138867	1.76624	-0.700137	-0.144816	-0.478312	0.063058	0.0799352	1.13565	0.867904
-0.713545	0.122469	-0.522345	-1.00606	-1.52425	-2.24161	-0.331865	-0.785723	-1.15108	-1.58806	0.499762	0.509108	0.0780631	0.109566	0.229154	-0.00933424	0.303102	-1.36799	0.445154	0.261004	0.0700267	0.200889	-1.3132	-2.33858	0.179105	0.179105	0.229154	0.341571	0.0780631	-1.64499	0.0402724	-1.13717	0.782471	0.590694	0.00933424	-0.0157842	-1.4423	-1.77637	-0.331865	-1.2288	0.0402724	-2.07371	0.0402724	-1.54474	-1.4423	-0.825058	0.803999	0.782471	-0.740237	-0.960095
-0.0315426	-1.41747	-2.05714	-1.81354	-0.953069	-0.992459	-0.0670218	-2.67394	0.304897	0.732432	2.04713	2.22586	0.0546776	0.0766257	0.239836	0.179528	-2.42033	-0.749275	0.124742	0.086144	-0.280421	-0.82753	0.304897	0.261607	0.104948	0.104948	-0.200878	-0.108277	-2.37557	0.0315426	-0.0538771	0.179528	0.179528	-0.159999	-0.291407	0.280648	0.179528	-0.0538771	-1.61714	-0.55354	-0.27108	0.226851	0.280648	-1.54205	-1.09045	-0.660556	0.648328	-0.200878	-1.16866	0.957756
-1.92023	-2.05766	-1.11179	-1.00247	-0.123147	-0.280021	0.573932	-0.966126	0.100512	0.109082	1.24707	0.840663	-0.210096	-0.268872	0	-0.147437	-0.0216476	0	0.254333	-1.29883	0.223941	0.397558	0.213321	-0.0712002	-1.70814	0.0487511	0.0923001	0.00898014	-0.147437	0.0755201	-0.123147	-1.48715	0.50125	0.367898	0.204139	0.439693	0.0487511	-0.210096	-1.57891	-1.4375	-0.029653	0.0587167	0.176715	-0.0385033	-2.03767	-2.12519	0.573932	0.451607	-2.7377	0.149427
-1.21906	-1.30206	-3.60633	-2.17525	-0.0203845	-0.263442	0.357754	0.45253	0.780692	0.45253	-0.263442	-0.263442	0.51664	0.228645	0.385621	0.385621	0.149108	0.186837	1.02342	1.02342	-0.173197	0.266412	0.120466	-0.173197	0.149108	-0.173197	-0.779869	-0.848283	-0.874595	-0.513951	0.0203845	0.357754	-2.69394	2.75592	0.357754	0.186837	-0.921297	-0.825893	0.357754	0.300425	-0.139805	-0.201557	-0.114943	-0.139805	-1.86502	-1.26062	0.972598	0.972598	-1.38638	-1.16195
1.30007	1.54088	1.02595	0.473105	-1.28222	-1.38496	0.329826	0.590974	0.542132	0.203948	-0.938822	-1.23281	-0.0175979	-0.0175979	-0.400641	-0.474041	-0.743916	-2.37573	-0.805761	0.00565756	-0.154973	0.054839	0.785227	0.716059	-0.317798	-0.212554	0.861298	1.05788	1.91956	2.12835	-0.0964752	-0.386897	-1.23281	-1.21132	-0.463122	-0.317798	0.329826	0.340335	0.0120774	0.387594	0.0326692	-0.00565756	-0.317798	-0.386897	0.766612	0.0886002	-1.38496	-2.50496	1.62997	1.57848
0.639273	0.720117	2.13445	2.21496	1.56536	2.23834	3.56258	3.38214	-0.0991691	-0.358768	0.42583	-0.279674	-0.358768	-0.399771	-0.279674	-0.215363	-0.157774	-0.31429	0.615006	1.08456	0.405073	0.20946	-0.31429	0.753883	-0.242008	-0.689352	-0.126252	-0.279674	0.20946	0.797505	-0.399771	0.42583	-0.533711	-0.358768	-0.689352	-0.60279	1.18808	0.713548	-0.126252	0.0193394	-0.60279	-0.399771	0.605194	-0.0193394	0.623608	0.767852	-0.60279	0.129636	0.846097	0.415257
1.0158	0.0447397	1.56007	1.0158	2.31859	2.30376	3.27815	3.33164	0.810809	0.0910807	-0.753516	-0.66026	-0.284506	0.371108	0.414912	0.336025	-0.254693	-0.433856	-0.753516	0.128282	0.567642	0.782155	-0.949635	-0.0860791	-0.949635	-1.09446	1.04233	-0.753516	-0.0860791	-0.147456	-0.172114	-0.0710636	-1.09446	-0.433856	-0.92535	-0.535359	0.799911	1.00433	0.944319	1.00433	-0.382113	0.470136	0.214288	-2.10249	-0.0447397	-0.570081	0.273565	0.226714	0.964041	-0.341597
-3.94712	-2.60189	-1.28798	-1.28798	1.02217	1.41813	-1.12587	-1.39983	0.192211	-0.250275	0.841461	0.841461	0.670436	0.670436	0.563254	0.523466	0.929103	0.804178	0.351964	0.393996	-0.0147071	-0.208437	-0.825879	-1.08668	1.07168	1.07168	-0.825879	-0.879525	-1.22801	-1.0345	0.634068	1.07168	0.670436	0.192211	0.192211	-0.0356684	-0.268014	-0.370805	-0.370805	-0.470467	-0.23006	-1.47524	-0.100867	-0.631004	-0.490311	-0.451751	0.929103	0.929103	-1.16283	-1.16283
-2.58405	-1.86391	-1.68393	0.615169	-0.681689	-0.493648	0.0591422	-1.08368	-1.90764	0.684193	-0.256284	-0.0510645	0.00646261	-0.0629231	-2.23497	0.302415	0.00646261	0.179336	1.80216	1.14873	-0.139605	0.258974	0.657557	0.462016	0.141847	0.225727	-0.961611	-1.61758	-0.746145	0.719542	0.16662	0.302415	-1.90764	0.445502	0.00646261	0.475341	-0.209335	-1.04123	0.511077	0.64368	-0.182134	-0.00646261	-1.86391	-1.14651	-1.90764	-1.49201	0.0591422	-0.139605	0.0995942	0.258974
-1.738	-1.11187	-1.71806	-0.982198	-0.436251	-0.392788	-0.710679	-1.6722	1.15796	0.61594	-0.575452	-0.272304	0.189241	0.149735	0.717206	0.201461	-0.603425	-0.669502	1.17335	1.1896	0.84447	0.546052	0.0235479	-0.0235479	-0.516565	-0.500992	-0.186461	-0.119579	-0.378058	-1.75807	-1.12965	-0.559449	0.454116	0.674415	0.860446	0.898364	-0.935798	-2.41767	0.0814794	0.0814794	-0.378058	0.0341241	-0.436251	-1.27594	-1.25834	-2.6642	0.717206	0.758309	0.482844	-2.07346
0.891994	1.24542	0.753034	1.01902	1.17386	1.26336	1.23426	1.17386	-0.0381997	-2.70256	-0.822399	-1.99417	-1.09908	-1.12443	-0.0516665	-0.287168	0.852353	1.39349	0.459204	0.459204	-0.515577	-1.18385	0.334901	-0.780315	-0.919733	-0.655195	0.267139	-0.223107	-0.637824	0.230958	-0.386119	-1.40713	-0.287168	-0.430212	-0.861046	-0.235122	-0.780315	-0.919733	1.29604	0.322452	-0.861046	-1.45266	0.602076	0.581948	0.829297	0.891994	0.525145	0.591231	0.904635	1.31684
-2.48373	-1.72328	-2.29686	-1.26694	-0.135663	-0.085843	-1.9928	-0.764386	0.00393884	0.133588	-0.518406	-0.413015	0.041446	-0.00393884	0.0320944	0.0320944	0.133588	-0.0234467	0.698526	1.00826	0.167967	0.0805214	-0.0607684	-0.205747	0.144935	0.178215	-2.65528	-0.981616	-0.425507	-2.45475	-0.085843	0.346052	0.4963	0.418356	0.379717	0.522186	0.041446	-2.56233	0.775619	-1.16718	-0.174123	-0.152588	0.0902745	0.231412	-1.90527	0.507631	0.22214	0.154809	-2.01154	-0.950166
1.86079	1.83951	1.89197	1.89197	0.0433865	-1.09477	1.13605	0.14177	0.208783	0.389172	0.0790729	-0.226776	-0.178192	-1.01749	-1.39349	-0.178192	-0.0433865	-0.975453	-0.64469	-0.410835	-1.92901	-0.751468	0.930921	0.577164	-0.178192	-0.291643	2.25822	1.13605	-1.60581	0.0570448	-0.812085	-0.0576218	-0.242539	-0.724575	-0.410835	-0.930802	0.434083	0.520223	0.893491	0.131359	-0.0714408	0.0918769	0.44651	0.642804	0.797075	0.871608	0.423601	-1.09477	1.77083	1.64096
-2.24006	-0.921126	-1.52186	-0.800253	0.243525	0.302681	-0.874156	-0.882609	0.744387	0.618581	0.358578	0.419943	0.733491	0.763658	1.03454	0.886875	-1.07533	-0.89784	-0.690694	-0.808254	0.911424	0.886875	0.542896	0.438216	0.635668	0.251078	-1.73344	-1.55599	0.686313	0.753167	-1.61157	-1.81987	1.4024	1.52731	0.00732437	0.146983	-0.0902108	-0.00732437	-0.826199	-0.451518	-0.113339	-1.61157	-1.17381	-1.59329	-1.08466	-0.96314	0.5755	0.606016	-2.54659	0.472751
0.940553	1.07144	0.873029	0.811362	0.515629	0.617813	0.248221	0.380542	0.0744076	-0.226906	-0.783962	-1.12442	-0.80781	-0.518981	-1.16269	-0.977177	0.227255	0.188879	-1.033	-2.79084	-0.846087	-0.846087	0.59279	0.266158	-0.0416153	0.0156889	-0.145506	-0.390868	1.41387	1.31304	-1.00667	-1.68634	-1.8511	0.00519651	0.303404	0.16494	-0.952823	-0.412187	-0.364151	-0.112805	0.926257	0.998725	-0.00519651	0.119766	1.05761	1.01582	-1.76003	-1.73928	0.606495	0.483121
-0.805219	-1.28115	-1.91403	-1.20323	-0.564931	-0.518552	-0.470891	-0.518552	0.999621	0.898367	0.293703	0.371616	0.685861	0.831898	0.239434	0.329952	0.0733285	0.0733285	2.30561	2.44108	1.32446	1.17714	-0.0733285	-0.285954	0.0733285	0.101412	-1.0943	-1.05988	-0.31243	-0.212967	0.221926	0.119932	0.56698	1.11521	1.06978	1.01374	-1.54601	-1.69882	-0.0930505	-0.437122	0.119932	0.185103	-0.394162	-0.31243	-1.03398	-0.954857	1.53976	1.52467	-1.4014	-0.932876
-1.99674	-1.65558	-0.352175	-0.446393	0.812811	0.723032	1.38286	1.41945	-0.5032	-0.991171	0.972575	1.01123	-0.304593	-0.372249	0.155296	0.183604	1.5831	1.51111	-0.674903	-0.809081	-0.352175	-0.325426	-0.942692	-1.15301	0.696581	0.723032	-1.81578	-1.53193	-0.894874	-0.773828	0.30934	0.34206	2.78308	2.14262	0.0132552	-0.0637829	-1.21139	-0.858353	-0.790435	0.105051	0.257208	0.257208	-0.0132552	0.257208	-0.674903	-0.637758	0.543299	0.34206	-1.42972	-1.78836
-2.23415	-1.4704	-1.05205	-0.938636	-0.755403	-0.687934	-0.755403	0.0306787	1.03779	0.868374	2.43596	2.46157	0.666235	0.58405	0.747242	0.510711	0.317731	0.444745	-1.21998	-1.49909	0.359811	0.317731	-0.954334	0.737237	0.641396	0.716458	0.877621	0.794084	-0.382614	-0.397543	-0.467583	-0.968815	1.10818	0.985811	-0.248786	0.0454429	0.0576327	0.0454429	-0.507371	-0.0876552	-0.0273493	0.148454	-1.9829	-0.185365	-2.13451	-1.12471	0.0851506	0.205728	-0.185365	0
1.35052	1.32472	-0.979109	-0.841635	-2.56838	0.0191735	1.01728	1.26831	0.12252	0.199215	-0.684871	-0.634084	-0.252629	-0.539299	0.112844	0.00998505	-1.7283	-1.36113	-0.622121	-0.361302	0.0375045	-0.184654	0.539143	0.450724	-0.73262	-0.415399	1.28126	1.17903	1.38614	1.40223	0.161985	0.112844	-0.709802	-0.480004	-2.10488	-0.539299	0.250165	0.278442	-0.00998505	-0.109794	0.426723	0.426723	-1.38028	-0.611928	0.683995	0.857659	-2.10488	-1.65558	1.14925	1.12213
-1.70325	-1.93795	-1.96438	-1.15239	0.186595	0.186595	0.832408	0.0316384	0.534148	-0.419851	-1.71817	-0.826974	0.333014	0.0316384	0.26871	-0.557874	0.399213	0.361639	1.27338	1.33396	0.566788	0.26871	-2.63188	-0.281665	0.173287	0.160867	-0.794501	-0.673077	-2.07464	-1.51996	-0.306899	0.346387	1.23063	0.908264	0.517371	-0.138584	-0.499682	-0.33522	0.0983775	0.0983775	-0.187236	-0.0316384	0.282035	-0.682976	-0.281665	-1.27682	0.690816	0.724427	-0.093365	-1.81514
-0.11612	-2.07501	-2.49481	-0.248128	1.01031	1.15352	0.53306	-2.2767	-0.421275	-0.421275	0.915544	0.838288	1.12213	1.02994	-0.22952	0.179864	1.72867	2.10438	0.927007	1.36785	1.10822	1.20385	-0.248128	-0.0470932	0.476069	0.512069	0.476069	-0.594508	-0.0738805	0.110234	-0.700256	-0.645134	0.0643116	0.963776	-0.771645	-1.0528	-1.47216	0.00486042	0.618443	-1.35355	-1.20411	-1.09417	-0.958672	-1.14991	-1.09417	-0.855101	0.915544	-0.0738805	-1.12823	0.264359
1.18231	0.833682	0.495629	0.336019	0.0416657	-0.0598126	-0.52215	-0.729993	0.0891488	0.336019	-3.18452	-3.42376	-0.149916	-0.334749	0.545751	0.545751	-0.558433	-0.609973	0.139938	0.0416657	0.287958	-0.149916	0	0.392608	-0.475539	-0.558433	-0.287354	-0.287354	0.43474	0.664076	-0.889839	-0.334749	-1.07636	-1.40667	-1.23566	-1.00992	0.729118	0.594986	2.27776	2.36389	-0.729993	-0.729993	0	-0.101128	0.235923	0.183084	-0.52215	-0.334749	0.729118	0.776126
0.327036	0.327036	0.672831	0.672831	0.131511	0.397167	0.0758199	0.0758199	0.452812	0.593002	-2.95857	-2.86297	-0.0288736	-0.0819429	-0.319845	-0.319845	-0.360754	-0.401385	-1.91096	-1.80164	0.131511	-0.0819429	0.774299	0.672831	-0.735524	-0.783662	0.521221	0.521221	0.903464	0.903464	0.521221	0.521221	-1.30848	-1.37549	-0.243419	-0.205715	-0.0288736	0.0288736	0.198469	0.198469	0.0758199	0.0758199	-0.485169	-0.528789	0.397167	0.397167	-1.60323	-1.58218	0.774299	0.774299
1.22332	1.27503	0.217796	0	-0.535979	-0.314885	0.323056	0.423363	-0.178448	0	-1.25482	-1.06387	-0.204302	-0.341357	-0.618198	-0.781215	0.458971	0.532778	-1.86264	-1.71593	-0.0292617	-0.252791	0.778018	0.742941	-0.147261	-0.225939	1.06492	1.09923	1.55194	1.46919	-0.642148	-0.396846	-0.642148	-1.61091	-0.566943	-0.515539	0.185711	0.185711	0.323056	0.423363	0.634911	0.597842	0.489124	0.489124	0.323056	0.252447	-2.6629	-2.96183	1.01745	1.17666
-2.39683	-1.8268	-2.2772	-1.50841	-0.539593	-0.597864	-0.107407	-0.953159	0.975818	0.57454	1.47425	1.43502	0.0052861	-0.140055	0.700413	0.774502	0.611128	0.588161	-0.834787	-1.58604	0.520181	0.349566	0.399948	-0.117713	-0.383179	-0.342024	-0.265227	0.272705	0.190536	0.14041	0.160099	-1.95358	0.507907	0.339589	0.543686	0.553081	-0.140055	-0.140055	-1.23149	-0.652525	0.339589	0.488251	-2.02048	-1.16415	-1.15191	-2.02048	0.327508	0.230834	-1.66294	0.422402
0.837985	0.964211	0.291127	0.144798	-1.01282	-0.826221	-0.978089	-0.889944	0.167699	0.191509	-1.79865	-1.78753	-0.161633	-0.161633	-0.518885	-0.48416	0.215243	0.191509	-1.10291	-1.01282	0.0219579	-0.177739	0.637693	0.784519	-0.161633	-0.198057	0.837985	0.615004	0.615004	0.507721	-0.44586	-0.332358	-1.14694	-1.1913	-0.332358	-0.350129	0.215243	-0.0219579	0.191509	0.265014	0.237924	0.265014	0.694331	0.55355	0.407764	0.314134	-2.53187	-2.54389	1.51589	1.42015
1.04704	0.999782	0.31128	0.270431	-0.348574	-0.367835	-0.0303736	-0.0303736	0.107009	0.126735	-1.6038	-1.65836	0.335704	0.379856	-0.458739	-0.443994	-0.703797	-0.642221	-2.49433	-2.57496	0.400141	0.248691	0.728878	0.760873	0.0836189	0.126735	0.486715	0.52373	0.664023	0.664023	0.0100046	0.181513	0.270431	-0.0952382	0.31128	0.289623	0.594829	0.594829	-0.367835	-0.313827	-0.0100046	-0.072241	-0.578295	-0.627825	-0.0551186	0.0836189	-1.61158	-1.65836	1.27248	1.3197
1.39596	1.45685	0.91866	0.87424	-0.593952	-0.613818	-0.510119	-0.735047	-1.03363	-1.0001	-1.72861	-1.75257	0.34174	0.304644	-0.117479	-0.168933	-0.678603	-0.637165	-1.41714	-1.26144	0.597278	0.34174	0.87424	0.963387	0.0949972	0.0148143	0.623412	0.597278	0.831571	0.831571	0.0687545	0.271167	-0.366017	-0.678603	-0.0399783	-0.0148143	0.40543	0.42829	-0.168933	-0.0672233	0.304644	0.34174	0.42829	0.37525	0.540393	0.597278	-2.51455	-2.43449	1.08816	1.17372
1.76334	1.67392	1.45094	1.51558	-1.05488	-1.267	-0.0108692	0.507315	0.188679	-0.287013	-0.982939	-1.71036	-0.555653	-0.522443	-0.207018	0.0108692	-0.472426	-0.67095	-0.434739	-1.05488	0.0856781	0.0435469	1.28558	1.22105	-0.364716	-0.459051	1.3947	1.3947	1.63182	1.77974	-0.0611583	0.30147	-0.776018	-1.17273	-0.151884	-0.0378069	0.885912	0.964021	0.462994	0.507315	0.269753	0.409612	0.49935	0.0435469	1.07436	1.1399	-1.71036	-1.34254	1.8373	2.03913
-2.66325	-1.074	-1.58139	-4.32047	-0.562932	-0.535698	0.573002	0.651079	0.573002	0.323367	-1.58139	-1.46377	0.551493	0.499255	0.0211375	0.0872169	-0.259242	-0.314655	1.51441	1.31538	0.78836	0.688948	0.155025	-0.0211375	0.423897	0.389599	-1.1321	-1.03622	-0.196855	-0.0833187	0.515891	0.651079	1.70884	1.51441	0.389599	0.515891	-1.17511	-0.982782	-0.136123	0.0575935	-0.173658	-0.096215	-0.122166	-0.173658	-0.846295	-1.00326	0.551493	0.515891	-0.348514	-0.640322
0.143119	0.0846689	0.0846689	0.0229218	-0.165989	0.0637176	-2.13155	-0.800976	-2.86151	-2.96562	0.480376	0.593056	-0.152869	-0.165989	-0.0430225	0.0637176	0.102686	0.183196	-0.605573	-1.96533	0	-0.152869	-1.85121	-0.561819	0.0429094	-0.0223391	-2.38082	-0.703666	0.51541	0.480376	-0.141286	-0.572601	-0.815127	-1.23139	0	0	-2.60287	-0.455969	0.233686	-0.251496	0	0	-0.617035	-0.223909	0.206508	0.233686	0.0429094	0.0229218	-2.53371	-2.01166
0.958938	0.91584	-1.01498	-0.290474	0.484672	0.647551	0.0929357	0.843714	-0.29963	0.547261	0.52193	0.637798	-1.3908	-1.08434	0.476945	-2.0542	-1.48929	-0.804987	-1.71747	-0.503773	0.179171	0.0863014	0.877934	-2.0542	0.10512	-1.65655	-1.51012	-1.13099	1.03972	1.08883	-0.0863014	0.127196	-1.48929	-1.51012	0.409829	0.409829	-1.0612	-1.37248	-0.779968	1.11253	0.370554	0.362388	0.67419	0.602325	0.800303	1.05246	-1.35254	0.0990039	0.924718	-0.44813
1.24877	1.31969	0.857651	0.907968	0.257225	0.257225	0.656307	0.682126	-0.00751117	-0.0320216	0.326503	0.362716	-0.825786	-2.45815	0.0741237	0.0821988	-0.00751117	-1.62491	-1.09823	-2.45815	-0.285356	-0.46327	0.867511	0.664511	-0.164284	-0.344692	-0.132973	-0.0320216	0.726082	0.837351	-0.481948	-0.232454	-0.0963528	-0.221943	-0.509239	-0.386798	0.408923	0.354661	1.11159	-0.774194	0.320053	0.320053	-0.435751	-1.96321	0.79276	1.08853	-3.4703	-2.17249	0.897819	0.897819
1.31302	1.25018	1.10294	1.09266	0.315294	0.315294	0.993632	1.03034	-0.982606	-1.34605	-0.626906	-0.251615	-0.0517479	-0.289614	0.414574	-0.260614	-1.34605	-0.126387	-0.777953	-0.540079	-0.436691	0.206026	1.4964	1.75867	-0.549469	-1.60313	-1.16704	-1.41488	-0.904184	0.0517479	0.146453	0.350721	-0.777953	-0.964461	0.358305	-0.108609	-1.0241	1.24129	1.36813	1.48653	0.796089	0.696963	0.575908	0.608042	0.935321	0.925399	-1.00296	-0.317795	0.285453	-0.658491
1.64717	1.67676	1.89651	1.88491	0.336281	0.336281	-1.00488	0.673735	-1.52129	-0.518994	-1.12309	-0.47174	0.231378	-0.00493358	0.88819	1.38799	-1.2008	0.407564	-0.248827	-0.335666	0.253488	0.188683	0.987801	1.04933	-1.16313	-1.63033	0.781817	0.851024	-0.304717	-0.304717	-0.0282916	-1.2008	-1.04402	-1.16313	-0.0282916	-0.179905	-0.503567	-0.29318	1.60823	1.58979	1.56787	1.43141	0.821959	0.830702	1.33261	1.3795	-0.321529	0.00493358	0.60778	-0.152612
-0.0170924	-0.0108841	0.843124	0.70464	0.55648	0.55648	-1.19795	-1.07739	0.298427	0.306281	-1.47267	-1.40812	0.33824	0.255809	-1.58271	-1.76854	-1.45616	-1.87726	-1.63554	-1.76854	0.64481	0.75703	0.44431	0.519278	-2.18509	-1.66075	-1.19795	-1.24059	0.716564	0.716564	0.277673	-1.28207	0.0622001	-0.139272	-1.96491	-1.45616	0.817231	0.227654	-0.864082	-0.864082	0.64481	0.502151	-1.52519	0.134967	0.622059	0.602211	-1.08675	-0.864082	0.683476	0.805475
1.14772	1.01581	0.939323	0.939323	0.71209	0.87728	-0.522719	-0.557112	0.442365	0.587474	-0.775563	-0.79172	0.0373054	0.0815371	-0.646855	-0.723755	0.7452	0.797606	-2.78372	-3.56067	-0.557112	-0.507043	0.87728	0.775019	-0.0841612	-0.129595	-0.0841612	-0.0373054	1.14772	1.28212	-0.841474	-0.758754	-0.491924	-0.703809	0.563155	0.493765	-0.172076	-0.129595	-0.593548	-0.646855	0.82528	0.82528	0.71209	0.71209	1.14772	1.05698	-2.12087	-2.05765	0.108406	0.0815371
0.980896	0.980896	-0.281962	-0.281962	0.583292	1.57877	-0.281962	-0.281962	0.758366	0.758366	-0.550943	-0.428806	0.425868	0.758366	-1.34152	-1.16838	-2.49206	-2.53792	-1.16838	-1.08874	0.425868	0	1.26417	1.26417	-0.281962	0	0.583292	0.758366	0.583292	0.425868	0.275841	0.980896	1.83259	0.153806	0	-0.10747	0	0	0.275841	0.275841	-0.653901	-0.653901	-0.10747	0.275841	-0.281962	-0.428806	0.583292	0.425868	0	0.153806
0.583487	0.707211	0.065297	0.065297	-0.293597	-0.176644	-1.04796	-1.04796	0.065297	0	-1.50946	-1.66442	0.478208	0.230217	-0.628235	-0.628235	-0.447872	-0.548678	-1.95285	-1.91339	1.08171	0.478208	0.583487	0.583487	0.347715	0.137915	0.347715	0.347715	0.707211	0.707211	-0.22122	0.347715	0.230217	-0.22122	0	0	-0.0622291	-0.0622291	-0.548678	-0.628235	-0.0622291	-0.0622291	0.065297	0.065297	0.137915	0.065297	-1.46618	-1.43608	0.90018	0.90018
1.58301	1.82404	0.868805	0.51195	-0.11344	-0.0879738	-0.748996	-0.437871	0.0067719	0.0460829	-1.09779	-0.996383	0.394252	0.454018	-0.222437	-0.405348	-0.186449	-0.140049	-0.422519	-0.422519	1.09804	0.91616	0.678703	0.639277	0.0191598	-0.222437	1.26786	1.34546	1.06488	1.06488	-0.247804	0.125144	0.264652	-0.0879738	-0.0067719	-0.0539573	0.776986	0.51195	-0.140049	0.0191598	0.621817	0.776986	-0.172015	-0.359134	0.900289	1.04667	-0.345867	-0.222437	1.98868	1.77468
0.729697	0.729697	0.348752	0.348752	-1.69349	-1.52674	-0.84455	-1.12377	0.658849	0.658849	-1.29954	-1.33595	0.231603	0.231603	-0.272332	-0.299084	-0.473179	-0.312607	-1.43922	-1.31922	-0.38196	0.0732209	0.803469	0.803469	0.231603	0.278974	0.729697	0.729697	0.348752	0.392769	0.179047	-0.676384	-1.72356	-1.79707	-0.257284	-0.18332	0.371173	0.278974	-0.0870444	-0.155024	0.15503	0.15503	0.231603	0.231603	0.392769	0.371173	-1.88572	-2.48482	0.846156	0.687991
0.55749	0.55749	0.913266	0.820367	0.130271	0.342578	0.0568127	0.0779762	-1.67263	-1.58852	-1.14988	-1.07396	-0.65289	-0.681936	-0.162598	-0.179226	-0.65289	-0.66942	-2.38694	-2.82511	0.282352	0.130271	0.725407	0.634818	-0.335273	-0.353679	0.675952	0.675952	0.675952	0.675952	-0.0773928	0.0355545	-0.522534	-0.794359	0.112899	0.188251	0.600143	0.634818	-0.298257	-0.202233	0.399026	0.368562	0	0	0	0.0779762	-1.64818	-1.63808	0.784173	0.725407
1.40226	1.47571	1.73089	1.70705	-0.119922	-0.0862519	0.0387863	-0.184895	-0.58242	-0.670348	-1.2542	-1.16153	0.471931	0.261171	-1.12936	-1.1011	-0.570765	-0.633298	-0.829546	-0.935258	0.357187	0.223092	1.05333	1.11306	-0.174606	-0.0759541	1.40226	1.28899	0.928254	1.09447	-0.064048	-0.0498299	-0.561098	-0.633298	-0.993922	-1.02166	1.16756	1.07475	1.07475	1.11306	0.484087	0.577486	0.602368	0.457682	1.05333	1.22517	-1.90539	-1.84218	1.63823	1.66213
1.53364	1.68046	0.411088	0.478645	-0.726314	-0.662253	0.808579	0.857098	-1.05251	-0.971935	-0.996939	-0.941442	0.246904	-0.0299507	-0.439279	-0.405546	-0.601616	-0.571555	-0.914282	-0.780891	0.651473	0.411088	0.732491	0.732491	-0.0299507	-0.0299507	1.83924	1.78934	0.808579	0.857098	-2.06421	-1.42344	1.04231	0.605179	-1.3183	-1.34478	1.0916	0.771843	-0.571555	-0.224724	0.651473	0.523009	0.0299507	-0.0299507	0.771843	0.808579	-1.16013	-1.50794	2.05699	2.05699
-1.65974	-1.24612	1.36465	1.34389	1.85278	1.82609	2.24486	2.24486	-1.4046	-1.48917	0.558573	0.543524	0.801448	0.754193	0.314524	0.278338	-0.339979	-0.362195	0.265292	0.23783	1.20745	1.12793	-0.0144183	-0.355906	-0.192296	-0.170392	0.107846	0.0868106	-0.841398	-0.735699	-2.11561	-1.81535	-0.34554	-0.372441	-0.428362	-0.42323	1.02789	1.03888	-0.442302	-0.297227	-1.10272	-0.700121	-0.69295	-1.04427	0.44916	0.50558	0.314524	0.306863	0.172199	0.0144183
1.12536	1.12536	0.411393	0.411393	0.0844816	0.940266	-0.265503	-0.265503	0.545732	0.784501	-1.7925	-1.85662	-0.0877104	-0.183662	-0.360672	-0.455192	0.182044	-0.183662	-0.845528	-0.455192	0.182044	-0.265503	1.12536	1.12536	-0.650103	-0.545983	0.287936	0.182044	0.940266	0.940266	0.411393	0.545732	0.654945	0	-0.455192	-0.360672	-0.183662	0	-0.265503	-0.265503	0	0	1.23936	1.12536	0.784501	0.940266	-2.72129	-2.56539	1.69109	1.85808
1.15387	1.23797	0.217475	0.199792	-0.627068	-0.672768	0.159774	-0.603433	-1.7228	-1.81348	-1.53953	-1.16898	0.392741	0.421501	0.0108952	0.0284354	-0.208125	-0.217126	-2.27849	-0.955718	-0.0256654	-0.0912405	1.01101	1.01101	0.226998	0.234142	1.13689	1.18801	1.18801	1.25404	-1.98273	-2.04046	-0.419085	-0.557374	-0.627068	-0.650924	0.796293	0.796293	-0.292919	-0.174685	0.877726	0.904771	0.0867067	0.0372063	0.60098	0.622869	-1.87472	-1.01791	1.0404	1.05992
0.609139	-0.0765663	2.39459	1.8823	1.18709	1.11374	2.06453	1.91261	-0.849422	0.0134364	-0.108336	-0.700889	-1.07553	-1.07553	-0.271253	-0.700889	-0.607609	-0.64824	-0.408435	0.917778	-0.563534	-0.563534	-0.465502	-1.07553	-0.271253	-0.491905	1.8823	1.99288	0.791709	0.243625	0.223999	0.329296	-0.935201	-0.64824	2.20249	2.17499	1.2991	1.16319	0.831599	0.259174	1.02652	1.06265	-0.377197	0.508813	0.137188	-0.0615976	-0.780968	-1.07553	0.169888	0.663395
0.756439	0.611479	1.05584	1.01712	-0.251252	-0.251252	1.47922	1.61604	-1.13161	-1.04262	-0.65501	-0.58778	0.053459	0.00573928	-1.08308	-1.27336	-0.957589	-1.10688	-0.811515	-1.46842	-1.43527	-1.02294	0.96178	0.856918	-1.27336	-1.08308	0.269286	0.373843	0.806666	0.756439	2.09123	1.7715	-1.08308	-1.13161	0.383781	0.551195	0.689244	0.91131	1.29358	0.944762	-0.689542	-0.65501	1.3654	1.25184	2.07559	1.96499	-1.15329	-0.751147	-0.118466	-0.106097
1.31519	1.14193	-0.0644964	0.755216	1.01866	0.452346	1.64919	1.87497	-0.403158	-0.362488	0.0253248	-0.322448	1.91207	2.19483	-0.897814	-1.14712	-0.734591	-0.641893	0.586656	0.574838	-0.455099	-0.734591	0.511413	0.884816	-1.37716	-1.51796	-1.03	-0.609427	0.622576	0.365505	0.842234	0.563707	-0.94847	-0.572218	-0.734591	-0.205948	0.832818	0.677203	1.03663	-2.13011	-0.468609	-0.275252	0.304922	0.390116	0.668275	0.78338	-0.920557	-1.28853	-0.521558	-0.55699
0.922591	0.967793	0.303386	0.325071	-0.486074	-0.431914	-0.0497037	0.0840983	-1.81258	-1.71219	-2.30611	-1.81258	0.0177436	0.0290514	0.0900135	0.0900135	-0.206697	-0.182781	-2.30611	-2.30611	0.394618	0.368965	0.333649	0.37501	0.00679855	-0.00679855	0.741315	0.689875	0.537206	0.555085	-0.683763	-0.700656	-0.668703	-0.724063	0.0448044	0.130493	0.303386	0.346688	-0.496742	-0.729442	0.462995	0.455783	-0.27418	-0.334502	0.251166	0.162749	-1.81258	-2.30611	0.749892	0.796581
-0.0417967	-1.69976	-0.454252	-0.657342	0.594239	0.553182	-2.12064	-1.42689	0.417034	0.843519	0.681151	1.11514	-0.614344	-0.751718	0.457206	0.691589	0.226099	0.296319	-1.45634	-1.01291	-0.719568	-0.977316	0.886364	0.631703	0.0417967	0.0665976	0.777801	0.567911	0.725448	0.605355	-0.223063	-0.503782	0.567911	0.259307	-0.623557	-0.489229	0.498199	0.581465	-1.51935	-1.18718	-0.360845	-0.290875	-1.93308	-1.33944	-2.80658	-0.68088	0.207245	0.269363	-0.0716702	-0.92006
1.26534	1.05815	0.429599	0.334922	-0.7718	-0.858204	0.0715746	0	-2.23962	-2.12748	-0.609545	-0.58207	0.285088	0.199853	-0.346209	-0.336743	-1.03936	-0.904424	-0.817439	-0.858204	0.184809	0.0715746	0.583533	0.718656	0	0.0238181	1.12075	1.10091	0.834872	0.897409	-2.93928	-2.79417	-0.887325	-0.97476	-0.0639374	-0.0520977	0.319878	0.239169	-0.230613	-0.134546	0.510586	0.531661	0.565557	0.546498	0.461509	0.477008	-1.25865	-1.23254	1.41593	1.39585
-1.91353	-2.42022	-2.44889	-2.12521	0.291037	0.291037	0.950685	0.989507	0.264332	0.386844	0.487318	0.358976	-0.0157606	-0.117829	1.19521	1.15633	-0.804546	-0.708398	-0.758914	-0.787173	0.0157606	-0.201288	-1.36598	-1.02996	0.326069	0.264332	-0.708398	-0.732908	-0.0651931	0.0505243	0.233367	0.358976	1.85637	1.74418	0.233367	0.233367	-1.0484	-1.09375	-0.298817	-0.254004	-0.380667	-0.380667	-0.541642	-0.589148	-1.57275	-1.91353	1.29259	1.29259	-1.31447	-1.22486
-2.08579	-2.13788	-2.2813	-2.52437	0.233321	0.465355	-0.583923	-0.478838	0.0612176	0.233321	1.01198	1.01198	0	0.0612176	1.09457	1.01198	-0.0522145	0.379646	-0.991939	-1.26672	0.535033	0.0612176	-0.513747	-0.513747	0.535033	0.465355	-0.583923	-0.513747	-0.36233	-0.36233	0.233321	0.300881	-2.13788	2.34998	0	-0.0522145	-0.29759	-0.36233	-0.29759	-0.29759	0.233321	0.0612176	0.379646	0.465355	-1.10076	-1.2311	0.835158	0.535033	-1.82326	-1.82326
-0.229717	0.176362	-2.2836	-1.19784	-2.0589	-2.38442	-0.14692	-1.01732	0.903388	0.981139	-0.220293	-0.184596	0.452936	0.503903	1.06273	1.01827	1.11592	1.09968	1.36263	1.54911	0.238436	0.132442	-1.29152	-1.58126	0.166213	0.263132	-1.38585	-1.46838	0.337427	0.452936	-0.382275	-0.298958	1.20143	1.70435	1.46193	1.42261	-1.46838	-1.28027	-0.478764	-0.332587	0.00623457	-0.00623457	-0.548457	-0.855775	-1.28027	-1.31503	0.932127	1.01827	-0.270224	-0.619005
2.14144	2.11561	1.6062	1.36962	-0.334127	-0.334127	1.36962	1.20241	-0.0364249	-0.0798306	-0.243494	-0.243494	-0.770812	-0.915204	-0.800134	-0.72185	-0.0201389	0.0439878	-0.184579	0.296233	-0.46098	-0.0929406	0.718531	0.68566	-0.501518	-0.618938	0.989532	1.03061	1.5065	1.66684	-0.155629	0.296233	-0.227302	-1.04032	-0.54067	0.0201389	0.296233	1.04054	1.12567	-2.42012	0.128451	0.115855	1.01912	1.03061	-0.351676	-0.108945	-0.404894	-0.641183	1.9722	1.95039
1.2155	0.961937	1.9069	1.73385	1.52886	1.35017	3.03315	3.03315	0.282217	0.358096	-0.349839	-0.349839	0.162607	0.795469	-0.455369	-0.492427	-0.613483	-0.882144	-0.882144	-0.882144	0.193939	0.244202	-0.0466352	-0.220741	-0.455369	-0.455369	-0.754153	-0.492427	-0.882144	-1.51136	-0.383882	-0.754153	-0.675917	-0.675917	-0.882144	-0.19452	1.85417	1.67792	0.399149	0.871361	0.680631	-0.882144	0.589681	0.769583	0.5138	-0.0139446	0.253758	0.424736	-0.300529	0.439153
1.30841	1.43508	0.728982	0.728982	-1.28803	-1.26521	0.274352	-0.163811	0.306868	0.316836	-0.866428	-1.05593	-0.328137	-0.190638	-0.0158327	0.0158327	-0.493564	-0.0372974	-1.55811	-3.37071	-0.084347	0.0158327	0.386681	0.557233	0.0702972	-0.163811	1.20716	1.28864	1.0483	1.06424	0.0806241	0.227209	-0.935469	-1.02052	-0.948832	-1.07919	0.140405	0.0702972	-0.24547	-0.151122	0.609303	0.637673	0.530918	0.666603	0.502823	0.181529	-1.72849	-2.17052	1.85156	1.7701
-0.954416	-0.242288	1.37242	1.32708	1.97558	1.88611	2.29385	2.27234	1.76785	1.74825	0.0488019	-0.45832	0.648502	0.958943	0.363927	0.410317	-0.430789	-0.658729	0.197278	0.726996	0.376098	0.572063	1.08068	1.09162	-0.0559838	-0.17294	-0.0488019	-0.089912	-0.584656	0.221299	1.08068	1.15207	-0.492132	-0.227008	-0.512112	-0.318248	1.82973	1.76785	-0.725749	-0.711804	-0.937309	-0.986658	-0.615787	-1.11603	0.726996	1.02443	-0.089912	-0.13424	-0.326373	-0.646639
-1.77678	-0.598967	-0.607063	-1.99461	0.0909511	0.141153	-0.0231575	0.128771	1.47331	1.44248	-0.814911	-1.06054	0.393739	0.344727	0.418841	0.434847	-0.0925661	0.0231575	1.95269	2.02182	1.06962	0.943019	0.578558	0.578558	0.476678	0.460745	-1.30559	-1.29282	-0.702993	-0.856006	0.312119	0.33045	0.282553	0.823947	1.68564	1.6644	-0.607063	-0.607063	-0.52576	-0.468823	-0.0485801	0.116407	-0.437961	-0.762426	-0.740075	-0.52576	1.34805	1.39355	-0.773179	-1.01971
-0.968038	-1.36549	-0.860057	0	-1.248	-0.931193	-3.21608	-1.22261	0.548878	0.573486	1.156	1.12801	1.65485	1.72103	0	0.0728541	-0.196433	-0.167426	-0.652438	-1.38175	0.907463	0.884374	0.320483	0.602342	0.875341	0.854603	0.144179	0.191616	0.675523	0.684564	0.684564	0.714904	-0.778556	-0.737596	-0.346063	-0.444619	-1.49087	-1.20741	-0.586273	-0.61279	1.0014	0.988188	0.801948	0.724947	0	0.36738	-1.22261	-1.7422	0.337043	-0.405068
1.4281	1.40212	0.610508	0.340247	-0.757814	-0.744903	0.820312	0.742147	0.490389	0.422123	-1.32843	-1.35338	-0.322049	-0.0533981	-0.255125	-0.17607	-1.35338	-1.49001	-2.05102	-0.414339	0.0803978	0.149214	1.19334	1.0698	-0.375542	-0.348261	1.37731	1.39139	1.13905	1.23242	0.431249	0.305679	-0.977609	-1.07198	-1.01631	-0.590405	0.578391	0.809032	-1.73416	0.178033	0.742147	0.730042	0.0688687	0.163428	0.945003	0.422123	-1.30582	-1.22626	1.85069	1.85069
1.9089	1.83164	1.18209	1.31148	-0.617925	-0.597935	0.902957	0.930445	0.622335	0.723501	-1.38599	-1.14017	-0.134637	-0.199784	-0.81498	-0.501203	-0.388933	-0.501203	-1.08517	0.0254332	0.213671	0.0890704	1.18209	0.912195	-0.331236	-0.703137	1.34893	1.44809	1.70139	1.71206	-0.362154	0.0395088	-0.617925	-0.888026	-0.199784	-0.0964075	0.510027	0.723501	-1.66342	-0.134637	0.702722	0.840593	0.36312	0.382758	0.733061	0.588158	-0.852721	-1.76659	1.65473	1.59455
-1.5194	-1.37399	-1.90919	-1.94811	1.67809	1.67809	-0.489922	-0.620721	0.125917	0.257911	0.125917	0.257911	0.530964	0.530964	0	0	1.47321	1.25543	0.717093	0.849701	1.47321	0.717093	-0.251755	-0.161967	0.387039	0.387039	-0.989961	-0.989961	-1.13151	-0.908687	0	0.387039	2.43472	2.43472	0.387039	0.849701	-0.406209	-0.529989	-0.327746	-0.289038	-0.161967	-0.161967	-0.289038	-0.406209	-0.774	-0.620721	0.996976	0.996976	-1.53971	-1.53971
0.325817	0.307551	1.61426	1.33444	2.34243	2.30219	2.38406	2.2518	0.161841	0.232633	-0.260125	0.0819489	-0.0908394	0.0441504	-1.31151	-0.328963	-2.58106	-1.15825	-0.10222	-0.00783789	0.307551	0.295865	0.471056	0.543996	-0.6601	-0.63938	0.613923	0.471056	0.170182	-0.0360769	1.11813	0.576047	-0.709045	-0.940665	0.359434	0.271156	0.871167	0.848165	-0.462569	-0.595761	-2.58106	-1.56975	-0.160579	-0.739545	0.0341461	0.73854	-0.10222	-0.0908394	0.00783789	-0.016477
-2.28329	-0.422349	-0.0537966	0.141674	-0.495468	-0.401217	0.318117	0.75815	0.273176	0.52513	0.721974	0.780025	0.409619	0.230327	0.283149	0.238312	-0.165858	-0.116672	-0.529795	-0.495468	0.0596761	0.0282261	0.0682573	-0.330586	0.108126	0.117402	0.568904	0.666336	-0.302528	-1.60517	-0.330586	-0.0282261	0.507808	0.58073	0.141674	0.0282261	0.0769069	0.141674	-3.08001	-1.86504	-0.0641717	-0.0641717	-1.03948	-0.973304	-2.715	-0.107712	0.593211	0.298405	-2.28329	0.340361
-1.68826	-1.83535	-1.54188	-1.48029	0.751954	1.19976	-0.800371	-0.536363	-0.426625	-0.397678	1.10921	0.950199	0.950199	0.887084	0.160495	0.113712	0.887084	0.751954	1.02779	1.02779	0.661708	0.113712	-0.571128	-0.727511	0.469344	0.522593	-1.1785	-1.48029	-1.33221	-1.38188	0.469344	0.887084	2.37656	1.62407	0.585762	0.403844	-0.887417	-0.854342	-0.762841	-0.571128	-0.278903	-0.306017	-0.332532	-0.332532	-0.701976	-0.762841	0.887084	0.751954	-1.91901	-1.91901
0.752607	0.0407359	-1.37892	-1.78058	-0.996931	-0.704733	1.0656	1.47987	1.14562	1.78989	-0.198627	0	0.497741	0.444905	0	0.345374	0.483602	0.367447	1.98452	1.92682	0.345374	0.245731	0.181744	-0.148938	-0.744575	-0.130043	-0.618189	-0.910833	-0.385	-0.443301	-0.30253	0	1.47987	0.814024	0.313265	0.0922419	-2.3764	-2.17149	0.147957	0.019337	-0.783267	-0.666748	-0.228234	-0.212547	-0.368262	-0.685558	0.924298	0.964689	-0.648919	-0.406494
0.943108	0.82596	0.903965	0.994577	-0.851347	-0.812178	0.918914	-0.838521	0.163503	0.277286	-0.910697	-1.81017	-1.1278	-1.06396	-0.571559	-1.03768	-0.88291	-0.948814	0.176943	0	-0.0339799	-0.06592	0.780206	0.838934	-0.975291	-0.989829	1.40276	1.24785	1.28873	1.40276	-0.453948	0	-1.09597	-1.42142	-0.127755	-0.0920314	0.300253	-0.391997	-1.64723	0.0266416	0.791528	0.791528	0.740748	0.82596	0.277286	0.616396	-0.910697	-1.36533	2.16854	2.14585
0.353467	-0.192287	1.28235	1.23977	0.870959	1.02378	1.55827	1.40832	0.148257	-0.938249	-1.6582	-1.69637	0.0383344	-0.02044	-0.360858	-0.213576	-0.300369	-0.320603	0.762659	0.174548	-0.138714	-0.0451779	1.08029	1.43065	-0.14917	-0.360858	-0.646866	-0.31146	0.392945	0.679687	1.7191	1.52668	0.136421	-0.107825	0.105042	0.0933752	-2.22611	-0.162083	-0.426256	0.412184	-1.6582	-1.13906	2.26864	2.32627	1.27187	0.97108	0.239775	0.437717	-0.27826	-0.173867
-0.29703	-0.314284	-0.850991	-0.850991	-0.6335	-0.124745	0	0	1.11553	1.13569	1.07058	0.953998	0.293503	0.0680403	1.17815	1.052	-0.0547692	-0.0547692	0.802479	0.507221	0.315638	0.22911	-0.757728	-0.831736	0.0374147	-0.0177557	-0.668669	-0.831736	-0.6335	-0.536714	-0.515506	-0.0547692	1.60042	2.04553	0.918652	1.33434	-0.693061	-0.994981	0.754952	0.918652	-0.365957	-0.0547692	-0.227494	0.0374147	0.0205366	-3.64995	1.29199	1.37576	-0.124745	0
1.04497	1.06909	0.839985	0.867848	-0.740045	-0.788954	-0.185069	0	-0.279858	-0.185069	-1.88301	-1.92481	0.385085	0.337582	-0.298263	-0.223039	-0.481098	-0.513948	-2.11052	-1.7902	0.155628	0.108824	0.405941	0.527588	-0.223039	-0.202854	0.55702	0.527588	1.1313	1.02137	0.479868	0.669885	-0.580993	-0.802151	-0.0171042	0.0225899	0.479868	0.337582	0.108824	0.131774	0.337582	0.405941	0.268557	0.244974	0.244974	0.317441	-2.60298	-2.46962	0.774799	0.72043
-1.08974	0	-1.20066	-0.555982	-0.22339	-0.215926	-0.758029	0.131546	0.464389	0.110379	0	-0.24045	0.615672	0.494241	0.572943	0.494241	-0.38293	-0.341342	1.31145	1.1606	0.0792241	0.324522	0.03884	0.0194618	0.324522	0.346406	-1.7101	-2.56994	-2.69909	-1.33511	0.160506	0.356222	1.18624	0.719011	0.26776	0.26776	-0.178508	-1.3793	-1.04342	0.572943	0.0699043	0.0868766	-1.09876	-1.32012	-1.72892	-2.80996	-0.418488	-0.418488	-1.59835	0.615672
-1.73297	-0.823698	-1.2844	-1.05971	0.254035	0.261616	-0.510963	-0.637721	0.765961	0.468026	1.01261	1.02936	0.405538	0.517194	0.681053	0.718404	0.693975	0.693975	-1.60825	-1.89754	-1.96965	-2.00703	-1.64223	0.499799	0.458089	0.468026	-1.2334	-1.81345	0.405538	0.458089	0.398205	-1.37819	-1.42298	0.755144	0.413312	0.488865	-1.81345	-1.15626	-0.935413	-1.70652	-0.0602472	0.00527903	-0.50465	-1.05239	-1.32399	-0.392557	0.321196	0.321196	-0.83598	-1.35674
-0.47363	-0.320191	-3.06485	-2.72431	-0.778168	-0.806327	-2.26356	-1.50174	0.579269	0.701281	0.330984	0.110514	0.718342	0.623217	0.330984	0.330984	0.110514	0.0417234	2.01815	2.32555	-0.320191	-0.193651	-0.203833	-0.120333	0.31244	0.254038	-0.829104	-0.841022	-0.176826	-0.320191	0.122621	-0.133942	1.48085	1.2577	0.76282	0.76282	-0.923921	-1.41467	-0.332934	-0.364658	0.138248	0.283237	-0.431829	-0.47363	-0.149598	-0.203833	1.48085	1.48085	-1.14511	-1.24925
-0.694443	-0.638226	-1.86728	-1.83337	0.0110092	-0.0738351	-3.62306	-2.30642	-0.399889	-0.509315	0.153815	0.153815	0.518259	0.436097	0.600205	0.562034	0.2734	0.153815	2.12991	1.65084	0.912634	0.791579	-0.913516	-0.931293	-0.0110092	0.0379679	-0.949127	-0.949127	-0.769313	-0.839444	0.329574	0.600205	1.1214	1.1214	1.06693	1.1214	-0.75188	-0.694443	0.123837	0.201263	-0.120373	-0.0968966	-0.730994	-0.575259	-0.380537	-0.399889	1.1214	1.18689	-1.32368	-0.949127
0.944876	0.915875	0.138585	-0.212127	-1.32045	-1.55598	0.726684	1.2918	0.558347	1.07803	0	0.160813	-1.62983	-1.32045	-0.439711	-0.506118	-2.14687	-2.46554	1.3948	0.335694	0	-0.212127	0.638472	0.611915	-1.59231	-2.14687	-0.0212334	-0.166017	0.915875	1.43453	-0.275895	-0.6802	-1.34312	-1.57599	-0.0704828	0.39187	0.0682551	0.0917283	0.138585	0.532281	-0.0704828	-0.188766	0.611915	-0.0446239	0	-0.114117	-0.797446	0.421318	1.94787	2.06422
1.80042	1.81816	0.920781	0.862087	-0.599254	-1.18895	0.998784	0.961776	0.256355	0.256355	-0.722746	-0.70733	-0.410316	-0.76437	-1.27094	-0.913871	-1.32535	-1.32535	-1.59396	-1.72918	0.227311	-0.130431	0.340633	-0.0600341	-1.10622	-0.88231	1.18677	1.36385	0.986821	1.46071	0.213798	0.460971	-1.1234	-1.20972	-0.193735	-0.206722	0.792648	0.67849	0.0600341	0.179878	-0.177199	-1.02347	0.256355	0.268102	0.933514	0.780204	-1.66563	-1.68736	1.83221	1.78338
0.361008	0.382709	1.98822	1.93178	2.62954	2.56021	3.17237	3.1195	0.361008	0.939766	-0.777713	-0.777713	-0.289086	0.256089	-0.26031	-0.43692	-0.355383	0.0471359	-0.533959	-0.391069	-0.139396	-0.355383	0.148856	-0.139396	-0.533959	-0.533959	-0.289086	-0.391069	0.100684	-0.26031	0.31515	0.591942	-0.533959	-0.923698	-0.688477	-0.289086	0.852021	1.46176	1.04201	1.21241	0.337891	-0.777713	0.641974	0.63214	0.47342	0.47342	-0.479188	-0.479188	0.55681	0.939766
-1.75789	-1.33941	-1.24342	0.831852	-0.511926	-0.641342	0.786681	-2.21406	0.496707	0.566527	-0.595135	0.15184	0.0536643	0.518743	-0.704429	0.15184	-0.10111	0.247147	1.68203	1.69748	0.798382	0.658476	-0.848466	-0.863896	0.470433	0.496707	-1.13845	0.38747	0.831852	-1.18154	-0.0409253	0.532269	0.483922	1.61483	0.884164	1.01699	-0.687626	-1.15727	-0.0728057	-0.848466	-0.759734	-0.433132	0.27552	0.831852	-0.418491	-1.15727	1.15209	1.34142	-1.62246	-1.58795
1.30651	1.17333	1.44599	1.43628	1.04298	1.09418	0.285693	-0.165988	-0.350607	-0.742573	-0.651767	-1.1094	-0.219499	0.121091	-0.512751	-0.593316	-0.579382	-0.624086	-0.434132	-0.449306	-0.579382	0.174704	-0.204308	-0.0264084	-1.03955	-0.8998	0.806311	0.884408	1.21477	1.17333	2.93773	2.74701	-0.609322	-0.783038	0.0385763	0.235302	1.8482	1.92902	-2.23951	0.907831	-0.512751	-0.337705	0.710498	1.29359	0.0501745	0.335813	-0.727489	-0.593316	-0.708952	0.839255
0.623246	0.779147	2.16148	2.0234	2.32856	2.41778	2.65397	2.65397	0.0887315	0.416219	0.542296	0.594505	0.160615	0.471789	-0.730944	-0.730944	-0.730944	-0.623981	0.299573	-0.156289	1.62873	1.58738	0.0196172	-0.374283	-0.730944	-0.730944	-1.25679	-0.623981	-0.244882	0.671057	-0.222468	0.299573	-0.730944	-0.623981	-0.506422	-0.730944	1.44189	1.42286	-0.222468	-0.0196172	-0.506422	-0.558598	0.729159	0.390414	0.487835	-0.0326999	-0.0886898	-0.340688	0.959232	0.548157
-0.979163	-1.26829	-2.38732	-1.8457	0.890585	0.915805	-1.97136	-1.11219	0.0164632	-0.283876	-0.229124	-0.209382	0.547438	0.692739	0.446953	0.498922	0.901594	0.854671	1.39057	1.7271	0.738307	0.680664	-0.0273623	-0.357335	0.82803	0.943017	-0.966478	-0.627218	-1.34112	-0.857719	-0.671619	-0.627218	0.994509	1.16711	0.42121	0.604732	-0.209382	-0.469398	-1.07097	-1.32415	-0.0164632	0.0824584	0.231557	0.42121	-0.0715909	-0.156107	1.07421	1.15058	-1.03422	-3.17132
-1.27451	-1.63951	-2.48683	-1.20205	-1.09727	-2.04181	-2.64124	-1.56585	0.208258	0.00660514	0.151276	0.0917341	1.90244	2.05587	-0.751353	-0.727147	-0.429623	-0.195579	0.299631	0.222655	0.928735	0.806709	-0.158289	-0.282389	1.15628	1.13595	-0.912879	-1.0322	0.6141	0.6141	0.134895	0.179269	0.55883	0.67408	0.0329135	0.00660514	-2.16361	-2.01573	-0.330694	-0.273581	0.951675	1.04429	0.928735	0.910878	-0.405926	-0.330694	0.465006	0.478789	-0.00660514	-0.145738
0.484737	-1.73757	-1.58674	-2.68434	-0.572063	-0.562204	0.408151	0.496916	1.09722	1.22187	-0.0615819	-0.107924	-0.379984	-0.107924	0.828104	0.828104	-0.320177	-0.17627	1.9273	1.86072	1.09722	1.09722	0.74935	0.646117	-0.834412	-0.920245	-0.622521	-0.488112	0	0	0.522673	0.41749	0.696466	0.327373	1.09722	1.20076	-0.973263	-0.998541	0.384028	-0.562204	-0.500392	-0.860317	-2.14283	-0.598838	-0.537557	-0.144448	1.66269	1.76682	0.142234	0.484737
-1.3978	-0.999973	-0.861111	-1.02689	-0.0860553	0.072587	-0.674541	-1.05401	0.883062	0.514464	0.445847	0.336144	0.103221	-0.021298	-0.647036	-0.201572	0.373944	0.457635	2.42008	2.5304	0.640772	0.628275	-0.530029	-1.68247	-0.772155	-0.68841	-1.55499	-1.09207	-0.71009	-0.574813	0.021298	0.466226	0.432807	0.413839	0.303337	0.597222	-1.44848	-0.233926	0.021298	0.263946	0.130041	0.121527	-0.519535	-1.30348	-1.84871	-0.772155	0.514464	0.228781	-0.473567	-2.43541
0.864709	-0.722951	-0.564597	-1.83344	-0.64064	-0.750693	-3.11567	-0.51692	0.0365291	-0.0693452	-0.54379	-0.418548	-0.0258787	-0.204762	-0.194354	0.18697	-0.397333	0.0924739	1.40421	1.48738	0.0568851	0.290819	0.113225	0.0258787	0.137628	0.0455227	-0.338945	-0.472274	0.32674	0.207385	-0.289939	-0.0258787	0.726599	0.853408	0.0258787	0.0455227	-0.685514	-0.51692	0.391569	-1.60409	0.207385	-2.1869	-1.93639	-2.66443	0.776346	-1.81289	0.887073	0.938472	-0.854975	0.123045
1.54097	1.49173	1.19104	1.2784	-1.01297	-1.03387	-0.580736	-0.654889	-0.406187	-0.406187	-1.87469	-1.83986	0.214774	0.177033	-0.0237994	0.0362269	-0.0729779	-0.173696	-1.89579	-1.82856	0.0237994	0.431947	1.19104	1.1418	0.0362269	0.177033	1.23258	1.36971	1.25461	1.2784	-0.230356	0.13877	-0.537659	-0.917032	-0.654889	-0.654889	0.475719	0.490376	-0.19638	-0.713881	0.401029	0.539559	0.374689	0.401029	1.00398	0.964819	-1.40546	-1.43703	1.51552	1.54097
-0.50583	-2.61245	-1.64924	-2.55612	0.412529	0.439957	0.747016	0.45979	0.383399	0.257455	0.167751	0.127649	-0.623856	-0.290754	0.879066	0.856087	0	0	-0.817628	-0.421989	0.0451338	-0.112093	-3.01026	-0.900955	0.412529	0.419589	-0.0843575	-0.0681563	0.470652	0.0774013	0.276648	0.249898	0.0280958	0.177841	0.294509	0.238627	-0.700173	-2.12157	-1.23189	-1.40328	-0.169837	-0.0760927	-1.64924	-1.64924	-1.18508	-1.3197	0.40368	0.352673	-1.36395	-2.12157
-1.86445	-2.39325	-0.700757	-2.57772	0.159225	0.123547	0.123547	0.108953	0.878028	0.84042	-0.812027	-0.681879	-0.228591	-0.121773	0.64711	0.633675	0.365501	0.323192	1.38185	1.38185	0.735482	0.602834	0.0058616	0.075896	0.556808	0.556808	-0.356174	-0.523897	-0.259294	-0.345802	0.296344	0.45883	1.98687	1.55475	0.64711	0.754678	-0.700757	-0.990557	-1.18282	-0.0667032	-0.270103	-0.259294	-0.781556	-0.537189	-0.593206	-4.11009	1.22198	1.20299	-0.490072	-0.429026
0.325238	0.210833	1.27569	1.25748	0.545421	1.1277	1.49314	1.53335	-0.863196	-0.645952	-0.587494	0.101409	-0.936455	-1.3895	-1.22121	-1.24315	-1.73961	-1.72434	-0.427978	-0.502764	-1.28437	-1.37709	0.777472	1.1277	-1.24315	-1.27326	0.355419	0.315729	0.845254	-0.0278569	0.698389	1.01028	-0.330541	-1.48531	-0.596502	-0.678804	0.594696	0.617128	1.1277	1.01028	-0.0132763	0.0132763	0.504431	0.545421	0.830304	0.444168	0.897745	0.949206	-0.0777304	-0.211836
0.0692138	-1.02605	0.817312	-2.63954	0.0339251	0.0960119	-0.59484	-2.52506	0.85823	0.792529	0.105165	0.349329	0.284689	-0.174369	0.756846	0.726453	-1.34698	0.66322	-0.934799	-1.06146	-0.0719939	-1.14103	-1.57817	0.828744	0.386896	0.0218745	-0.122107	0.66322	-0.653215	0.437827	0.427913	-1.51501	1.02821	0.59946	0.568487	-0.0583734	-0.743475	-0.305374	-1.60848	-0.811476	0.558305	0.545228	-1.34698	-1.07854	-1.37084	-2.30308	-0.0218745	-0.152042	0.545228	-0.187089
2.11421	2.1908	1.06598	0.824335	-0.420008	-0.495605	-1.13246	-0.16591	0.093396	0.322569	-1.44084	-1.21551	-0.484739	-0.495605	-0.233777	0.0347049	-0.145097	-0.362967	-0.474903	-0.824255	0.0172121	-0.0734762	0.506811	0.67491	0.322569	0.30514	1.10525	1.03412	1.10525	1.1273	-0.300916	-0.0172121	-0.870695	-1.14941	-0.960306	-0.942841	0.91471	0.685177	-2.20665	-0.515184	0.612285	0.806754	0.475796	0.579362	1.44709	1.43023	-1.67018	-1.4866	1.5887	1.76266
-1.16925	-1.16925	-2.46471	-2.48389	0.0959186	0.23794	-0.67415	-0.691648	0.612292	0.783089	0.206561	0.075592	0.660068	0.783089	0.0251044	0	0.828177	0.698462	0.867494	0.311804	0.985077	0.612292	0.0251044	-0.0937183	0.34265	0.376832	-0.792463	-0.859581	-1.51939	-1.53086	0.311804	0.407709	-0.142676	-2.08917	0.206561	0.376832	-0.543118	-0.543118	-0.874648	-0.760096	0	0	-1.38571	-1.49514	-1.7191	-1.90131	1.06461	0.908424	-1.26965	-1.5443
-1.27955	-1.88495	-1.12324	-1.40036	-0.549677	-0.529899	-2.68928	-0.270495	0.801249	0.728303	-0.529899	0.34405	-0.282924	0.0988	0.668055	0.537942	-0.424883	-0.645552	2.29961	2.24387	0.233738	0.0724673	-0.0461646	0	0.409348	0.59411	-0.493121	-0.57853	0.169533	0.181215	-0.387483	0	1.42444	0.409348	0.447496	0.537942	-0.666772	0	-0.258383	0.306516	0.59411	-0.964234	-0.207891	-0.258383	-1.81883	-1.7892	1.93964	1.90568	-0.493121	-0.0924986
-0.00911964	2.37092	1.58764	1.3038	2.63734	2.13636	0.341567	-1.4718	-0.300651	-0.546636	-1.89047	0.0942343	0.00911964	-0.522177	-0.752206	-0.771245	-0.546636	0.18981	-0.612953	-0.283928	-0.879919	0.023733	1.11289	1.11289	-0.45976	-0.654011	1.12597	0.98966	0.248641	-0.352087	0.853644	0.659749	-0.122285	-0.102678	-1.37026	-0.522177	1.13682	0.716982	0.405054	0.341567	-0.82359	-0.480697	-0.546636	1.63185	-0.0381455	-1.89047	0.341567	0.248641	1.79636	0.899718
0.488497	0.442124	1.16166	1.12426	0.313576	1.19414	1.03549	0.817302	0.301651	0.453917	-0.493171	-0.817454	-0.597062	-0.283342	-0.209112	-0.0548038	-0.94598	-1.07137	-2.6832	-0.493171	-0.906917	-1.046	1.00286	1.33211	-1.70875	-1.16864	0.2795	0.256229	0.442124	0.465291	2.04905	2.09773	-1.50273	-1.45727	-0.15263	0.00699579	0.817302	0.427844	0.941001	1.06503	-0.535888	-0.283342	1.43221	1.37067	-0.0288982	-0.017947	-0.412183	-0.233164	0.0344841	-0.253572
-1.76477	-1.38515	-2.7226	-3.5192	-0.366087	-0.216733	0.109345	0.240515	0.306674	0.156795	0.65873	0.76649	0.726857	0.894096	0.34755	0.34755	0.44	0.422414	0.533095	-0.168538	0.34755	0.240515	-0.409985	-0.664161	0.422414	0.45761	-1.2516	-1.09391	-0.633265	-0.743055	0	0.0916428	1.66047	1.12002	-0.122846	0	-2.38182	-1.21067	-0.606609	-0.782283	-0.183581	-0.136725	-0.595093	-0.648513	-0.490968	-1.13418	1.03114	1.0981	-0.986495	-0.769921
0.223522	-0.244568	1.23986	1.30144	-0.0264555	-0.506936	0.815271	0.981891	-0.19187	-0.0703236	0	-1.25286	-0.934011	-1.04744	-0.714992	-0.756783	-0.803666	-0.959917	0.6065	-0.19187	-0.714992	-0.781809	1.52587	0.872277	-1.0867	-1.0867	1.87506	1.77	0.407614	0.375345	2.04691	1.40589	-0.444466	-1.2924	0.497051	0.58397	-0.167021	0.234513	0.618763	1.55668	-0.444466	-0.266156	2.66246	2.53121	1.0055	1.0248	-0.477828	-0.830369	0.465017	1.01497
1.54263	1.54263	-0.0661383	-0.0816901	-0.514313	-0.388193	0.323716	0.604669	0.723437	0.8554	-2.23394	-2.16292	0.0353642	-0.13485	0.815412	0.751938	-0.256189	-0.370133	1.03731	0.67626	-0.0988218	-0.298899	0.880002	0.955442	-0.35088	-0.334143	0.815412	0.62591	0.931077	0.880002	0.126249	0.323716	-2.00434	-1.88945	-0.388193	-0.451011	-0.256189	-0.256189	1.3849	1.36053	0.162158	0.382042	0.508909	0.401493	-0.117761	-0.256189	-1.06666	-0.893812	1.73567	1.76366
0.127528	-0.454305	-4.10392	-1.33623	0.0833267	0	-1.33623	1.14774	0.756661	0.626305	1.47189	1.74967	1.10403	0.910974	-0.0136676	-0.0763779	0	-0.118428	-1.30553	-1.02399	0.167432	0.0346161	-0.0763779	-0.655106	0.700534	0.756661	-0.322776	-0.535723	-0.469263	-0.214561	0.313162	0.0833267	1.19388	1.22085	0.581611	0.367682	-1.04216	-0.353439	-1.77393	-1.54017	-0.439951	-0.322776	-0.595418	-0.975509	0.355578	0.313162	0.804833	0.742162	-0.873388	-1.42869
2.01616	0.346596	1.28082	1.40737	-2.63791	0.380287	0.526317	0.117856	-0.705262	-0.160077	-1.15145	-0.538417	-1.96482	-1.08004	-0.633049	-0.729213	-0.609867	-1.96482	0.55938	0.428194	-0.9459	-0.880549	0.203808	-0.141247	-0.654383	-1.15145	0.248062	0.137032	0.488691	-0.981791	-0.101101	0.57243	-0.321793	-0.47335	0.526317	0.0853882	0.526317	0.0853882	1.21765	0.68475	-0.0505502	-0.633049	2.179	2.12542	0.635736	1.40737	-1.38149	0.0505502	1.69073	-0.231927
-1.03326	-1.48201	-1.09875	-2.81114	0.409194	0.570521	-0.530696	-0.7066	-1.04146	0.0361804	1.81328	1.60863	0.337564	0.24784	1.01525	1.12556	1.20939	1.35051	-2.73046	-2.21287	-0.282748	-0.274255	-0.624941	-0.557674	0.789502	0.735883	-0.565014	-0.634998	-0.0361804	0.174796	0.553676	0.751848	1.27093	1.12556	-0.253488	-0.475497	-0.496096	-0.575961	-0.263294	-0.0822007	0.210999	0.233807	-1.39729	-0.742236	-0.274255	-0.224628	0.131632	0.378869	-1.50853	-1.4352
-4.88319	-1.17588	-0.611552	-0.916988	0.333965	0.319785	-1.24935	-2.36478	0.0857519	-0.0644819	0.885935	0.902173	-0.35825	-0.423675	0.170242	0.153891	0.423201	0.453277	-1.5428	-1.53363	-0.863482	-0.892376	-0.625239	-0.618274	0.114177	0.114177	-0.665467	-2.29007	-0.473506	-0.530328	0.0308131	0.206658	0.218336	0.75068	-0.122061	-0.147519	-0.0535137	0.0407399	0.138861	0.181036	-0.158041	-0.108523	0.258389	0.0717466	0.114177	-0.0308131	0.623873	0.586587	-2.08014	-0.378419
0.147686	-0.0444147	0.893775	0.313651	0.907582	1.2223	2.65186	2.45981	-0.847346	-1.69954	-1.69954	-1.2709	-0.033409	-0.154026	-1.42123	-2.48503	-0.375162	-0.279643	-0.76259	-1.36866	-0.241699	-0.485113	0.667106	0.342222	-0.76259	-0.771288	1.20831	1.37907	0.235442	0.313651	0.824298	1.20831	0.667106	0.24813	-0.647736	-0.230712	0.536857	0.638844	-0.818884	-0.192457	-1.22522	-1.13095	-0.375162	0.122993	0.423858	-0.549046	-0.0695683	0.221488	0.342222	0.271432
-0.0158047	-0.185354	1.36373	1.19213	1.93183	2.13566	0.940963	1.31881	-0.460985	-0.623987	-1.30721	-1.39944	0.664511	0.588709	-1.54416	-1.41995	-1.39944	-1.54416	-0.33795	-0.623987	0.243509	0.0158047	0.588709	0.588709	-0.623987	-0.515986	-1.04849	-0.9065	0.150122	-0.0410292	1.45405	1.68836	0.417764	0.112732	-0.727654	-0.975804	0.274084	0.112732	0.150122	0.112732	-2.1342	-1.95025	0.112732	0.186165	0.548374	0.485118	0.274084	0.379277	-0.93185	-1.08831
-0.651687	1.05386	2.1115	2.09405	1.86103	1.87643	2.45748	2.4242	-0.982296	0.14557	1.01552	0.818678	0.918071	0.725977	-0.273549	-0.234241	-0.784595	-0.402833	0.250545	0.00774987	1.40912	1.33909	-0.623586	-0.080092	-0.784595	-0.245217	0.0811091	-1.04784	0.5796	0.971171	-0.00774987	-0.340174	0.300926	-0.0622171	-0.108029	-0.431988	1.60059	1.60059	-0.422359	-0.0885295	-0.318001	-0.299648	0.212223	-0.070731	0.381891	-0.982296	-0.215	-0.368466	1.35788	-0.651687
-0.498059	0.789436	-0.430996	-0.660836	0.135809	0.522412	-0.179558	-0.421318	-0.689174	-1.0652	-0.0106992	-2.53061	0.750892	0.660392	-0.257215	-0.23381	0.380673	0.545789	0.818873	0.254807	0.380673	0.442643	-0.595644	-0.561971	0.802628	0.952751	0.0329159	-0.326537	0.15527	-1.74624	-0.925248	0.111096	1.37123	1.71807	0.0106992	0.164605	-0.573733	-0.268189	-2.00489	-1.27103	-1.50086	-1.28353	-1.20124	0.392705	-0.377984	-1.4237	2.14383	2.07223	-1.48627	-1.75848
-0.194517	-0.0803341	1.48682	1.36696	1.48682	1.44614	-0.443723	0.0328264	-0.988299	-1.32029	-1.03455	-1.21164	0.749502	0.953743	0.360942	0.620203	-0.216288	-0.278687	-1.79094	-0.165136	0.17988	-0.0328264	0.982109	0.858989	0.283112	0.187687	-0.604547	0.543311	-0.788965	-0.154467	0.510374	1.10095	-0.433381	-0.695608	-0.615256	-1.84119	1.54012	1.60563	-1.1468	-1.1468	0.326796	0.445417	1.355	1.18165	1.43402	1.4201	0.953743	-0.381554	-1.94671	-0.585169
0.700933	1.17393	1.94108	1.99344	-0.0624721	0.700933	1.25021	1.85993	-0.905956	-0.116621	-2.20615	-0.714278	-0.315555	0.287818	-1.00704	-0.953716	-0.383142	-1.25026	0.496972	0.580894	0.167503	-0.383142	0.482015	0.482015	0.427848	-0.0318192	1.64437	1.61656	0.219823	-0.251225	-0.46029	-0.102837	-0.239349	-0.474192	-1.31528	-0.935436	0.313315	0.313315	0.482015	0.427848	-2.25749	-2.54834	0.648574	-0.166663	1.15837	1.71803	-0.116621	0.0213495	-0.69696	1.15837
-0.960624	-2.13927	1.01468	1.23413	1.56653	1.30455	1.20875	0.743881	-1.89273	-0.916809	-0.479649	-0.106032	-0.012237	0.340138	-0.493704	-0.119334	-0.44452	-0.603227	-0.168111	0.160959	-0.0942314	0	1.22105	1.08015	-0.493704	-0.393901	0.711738	0.902385	-0.288991	0	0.582613	0.851993	-0.353936	-0.603227	-0.808123	-0.44452	0.304455	-0.432995	0.968007	1.09306	-1.47187	-0.88862	1.22105	-1.47187	1.65492	1.34891	-0.168111	0.149907	1.22105	0.427441
0.2219	0.248115	1.63946	1.67652	1.99635	2.08452	2.69444	2.78645	-0.135879	-0.324321	0.872233	0.872233	0.518392	0.434733	-0.444739	-0.428689	-1.39063	-1.66221	-0.0343957	0.2219	1.08073	0.984968	-0.844606	-0.777525	-1.06567	-0.717348	-0.082509	-0.277012	0.0048731	0.282232	1.03206	1.09423	0.588758	0.256181	-0.308142	-0.444739	1.26132	1.26132	-0.816656	-0.397134	-0.888146	-0.476752	-0.338048	-1.6509	0.4168	-0.0048731	-0.114837	-0.0912105	-0.259959	-0.18692
0.176718	-1.09403	1.51731	1.24049	2.34847	2.38863	2.60268	2.828	-0.0824901	-0.0465877	1.38174	1.33326	-0.903981	-1.05076	-0.85088	-0.876945	-0.85088	-0.825775	-0.0112185	0.135116	-0.825775	-1.70497	0.217428	0.03116	-0.85088	-0.903981	-0.157641	0.272092	-0.383691	0.123822	-0.749115	-0.613526	-0.773456	0.0199243	-1.05076	-1.20967	0.390875	1.31208	-1.61014	-0.106571	-0.903981	-0.546804	0.36741	0.337084	0.686768	0.623904	0.355579	0.284137	0.64529	0.550673
-1.80202	-1.85353	-0.684176	-0.684176	-0.0238212	0.0509638	-1.97515	-2.83876	0.44765	0.519683	1.65786	1.59572	0.155752	0.102259	-0.0238212	0.0740212	0.519683	0.44765	-1.19294	-0.999737	-0.963582	-1.11667	-0.866606	-0.963582	0.722446	0.780508	-1.38816	-1.37645	-0.866606	-0.775568	0.48182	0.661849	1.28155	1.0632	-0.103938	-0.0778655	-0.177387	-0.131695	-0.455643	-0.41394	-0.374774	-0.374774	0.331071	0.294148	0.0238212	0.0509638	0.608023	0.519683	-2.01604	-2.22658
-0.343331	-0.260603	-2.03702	-2.03702	-0.887778	-0.817308	0.0981245	0.26705	1.43021	1.3078	-0.155151	-0.0889475	-0.155151	0.581715	0.93572	0.93572	0.449692	0.391152	2.21488	2.23925	1.09847	1.03887	0.323022	-0.0544549	0.00530979	0.391152	-0.395479	-0.733154	-1.17767	-0.992703	-0.468398	-0.404675	0.487562	1.08595	0.692	0.820687	-2.30846	-1.90019	0.0601508	-0.0994292	-0.549871	-0.436435	-0.00530979	-0.249977	-1.05647	-0.37355	1.46841	1.54121	-0.949839	-0.817308
-2.11961	0.691118	-0.035981	-2.21017	1.42698	1.41328	-1.45196	0.83524	-0.375279	0	1.03852	1.08199	-0.286198	-0.171462	1.15277	1.02688	1.8119	1.78969	0.93233	0.603514	0.359766	0.517921	-1.24787	-0.71521	-0.0473821	-0.136292	-0.955777	-0.588111	0	0.0245798	-0.240418	-0.182494	0.0352395	0.468419	-0.273416	-0.428821	-0.387582	-0.470907	0.346666	-2.01893	-0.195136	-0.195136	-0.251251	-1.38363	-0.251251	-2.88507	0.773992	0.551591	0.579119	-2.33297
0.27375	0.106313	0.0477348	1.15939	-1.05409	-1.05409	1.03138	0.11721	-1.05409	-1.05409	0.27375	0.089362	-1.05409	0.0106	-1.05409	-1.05409	-1.05409	-1.05409	0.29094	0.075999	-1.05409	-1.05409	-0.114978	0.0308538	-1.05409	-1.05409	0.373038	0.348925	2.07534	2.05433	-1.05409	-1.05409	-1.05409	-1.05409	-1.05409	-1.05409	0.0477348	-1.05409	0.11721	0.843045	-1.05409	-1.05409	0.490589	-1.05409	-1.05409	0.43386	0.484997	-0.0106	0.237852	1.04952
-1.89713	-1.75527	-3.00967	-2.39484	-0.226205	-0.332094	0.250719	0.156096	-0.197941	-0.197941	-0.79434	-0.725482	0.856121	0.856121	1.47536	1.47536	0	-0.0338846	0.950873	0.467843	1.08349	0.758762	0.0278924	0.0278924	0.561749	0.589526	-0.226205	-0.226205	0.0937404	0.129936	-0.144526	-0.435728	0.438187	1.03968	0.0278924	0.0937404	-1.27773	-1.39716	-0.0338846	0	0.290147	0.467843	-1.02129	-1.21273	-1.46399	-1.75527	1.17443	1.22732	-1.9483	-1.82535
-1.62952	-0.793581	0.599256	-0.933474	1.50269	1.6836	-0.522307	-1.46633	0.399479	0.286913	-0.777684	-0.19051	0.0512029	-0.275209	0.0719208	0.1727	1.15975	0.958089	0.970533	0.812262	0.447629	0.869175	-0.347106	-0.32196	0.0191971	-0.406987	-2.05981	-1.48644	-0.992555	-1.30853	0.414434	-0.19051	0.422202	0.55509	-0.0191971	-0.0351289	0.687454	0.745909	-1.0231	-0.218186	0.895786	0.375347	0.323537	0.706043	-0.477485	-0.653482	0.447629	-0.467692	-1.30853	-1.37745
-0.153827	-0.479193	-2.17567	-2.24977	-0.113937	-0.0785255	0.772333	0.414197	0.540639	0.540639	-0.869149	-0.839065	0.540639	0.367243	-0.406856	-0.406856	0.957157	0.865834	1.76121	1.90849	1.25194	0.772333	-0.33113	-0.194483	0	0	-0.660571	-0.767754	0.0742091	0.107875	-0.2914	0.235897	3.21216	2.16467	0.732691	0.732691	-0.839065	-1.03569	-0.153827	0.152338	-0.839065	-0.767754	0	-0.0361005	-0.633925	-0.570673	2.11823	2.0613	-0.869149	-0.798976
-1.56506	-1.67281	-1.81147	-1.9224	1.54803	1.86991	-0.176531	-0.176531	0.0724778	0.170526	-0.120947	0.123702	0.771297	0.589331	0.672486	0.672486	0.589331	0.672486	0.589331	0.589331	0.919252	0.771297	-0.605014	-0.719501	0.215626	0.170526	-1.31781	-1.28223	-1.31781	-1.28223	-0.0724778	0.26771	2.03882	2.5501	0.26771	0.32424	-0.487449	-0.547232	0.215626	0.32424	-0.757528	-0.757528	-0.957646	-0.820629	-0.487449	-0.605014	0.832155	0.832155	-1.90052	-2.13652
2.46551	2.22584	-1.28395	0.835078	-0.293864	-0.34036	0.84871	0.427134	0.0927036	0.0927036	-0.951683	-0.222864	-0.437455	0.156366	-0.657233	-0.763766	-0.222864	-0.466683	0.75885	-0.359191	-0.657233	-0.997342	0.231017	0.3191	-0.694488	-0.79324	1.7839	1.52811	0.928776	1.84408	-0.466683	0.50985	-0.359191	-0.79324	-0.79324	-1.10947	1.50444	0.897405	1.09846	0.804304	-0.383856	-0.137027	1.00122	1.09846	-0.202622	-1.10947	-1.16299	-0.243233	2.26927	2.29648
-0.994568	-1.10825	-2.49574	-3.08352	-0.671274	-0.739003	-0.519329	-0.326089	0.966849	1.21877	-0.625131	-0.657224	0.419759	0.472717	0.448371	0.472717	0.107294	0.221603	1.57396	1.2458	0.498443	0.522764	0.341556	0.0878513	0.198331	0.149546	-0.902577	-0.976501	-0.436888	-0.345304	0.522764	0.720389	-1.92475	1.69747	1.18246	1.15162	-1.92475	-1.5586	-0.690004	-0.519329	0	0	-0.935706	-0.706426	-0.902577	-1.04454	1.28487	1.2458	-1.04454	-1.10825
0.140175	-1.98944	-0.771057	-0.942559	0.0266179	-0.0266179	0.718748	-1.68042	0.531994	1.09287	-0.410209	-0.382961	-0.0439456	-0.199697	-0.105797	-0.112719	0.163558	0.306026	1.31522	1.36817	0.543272	0.44717	-1.31116	-1.60332	0.44717	0.45567	-1.2665	-1.32331	0.147994	0.525168	0.379143	-0.855526	1.14333	0.689771	0.352664	0.379143	-0.682984	-0.0983357	-0.0671473	-2.25834	-0.502916	-0.512667	0.344316	-1.63289	0.417363	-0.664007	0.473146	0.408861	-1.00079	-3.62807
-2.99004	-2.72797	-1.77801	-1.33685	0.101741	0.415704	0.434389	0.135768	0.57524	0.715233	0.457718	0.776173	0.351948	0.370864	0.228544	0.228544	0.228544	-0.231304	0.57524	1.02509	0.557756	0.415704	-0.64458	-0.414703	0.737244	0.619929	-1.16638	-1.10674	-0.796605	-0.631466	-0.0101546	0.066736	1.61926	1.61926	1.02509	1.10098	-0.982548	-1.39012	-0.689124	-0.484127	-0.185619	-0.140557	-1.16638	-0.814156	-1.26037	-1.63141	1.61926	1.68568	-0.730465	-1.12153
1.13105	1.042	0.651804	0.570514	-0.94908	-0.963052	-1.67917	-1.419	0.319737	0.347375	-2.73985	-2.14035	-0.231264	-0.114884	0.00577908	-0.0145391	-0.22243	-0.125908	-1.419	-1.74765	0.319737	0.332332	0.665552	0.651804	-0.00577908	-0.0145391	0.619403	0.602267	0.942259	0.886613	0.198862	0.125002	-1.71649	-1.09346	0.02553	-0.00577908	0.212403	0.319737	-0.134861	-0.134861	0.43957	0.523831	0.15101	0.125002	0.58578	0.619403	-1.86389	-1.71649	1.11103	1.14621
-0.974128	-1.0562	-1.78645	-1.19786	0.0106619	0.0106619	-4.02751	-2.32849	0.501017	0.919974	-0.43838	-0.3299	0.528662	0.501017	0.23419	0.23419	0.327262	0.303917	1.20421	1.13897	0.528662	0.47542	-0.642651	-0.642651	0.349331	0.327262	-1.64766	-1.51072	-0.997607	-0.5804	0.0760491	0.23419	1.04089	1.83478	0.164272	0.184898	-0.868958	-0.957905	-0.387053	-0.348085	-0.0667427	-0.0840309	-0.471497	-0.471497	-1.21342	-1.31564	0.947958	0.889676	-1.26831	-1.19786
-2.12495	-0.0733177	-1.2647	-1.99191	-0.814501	0.0603781	-0.360136	-0.198307	0.709199	0.818012	0.518579	0.636347	1.43871	1.35207	0.667033	0.653018	0.911651	0.963197	0.180391	-0.511124	0.722936	0.490381	-0.127609	-0.311169	0.77196	0.818012	-0.415746	-0.238265	-0.391466	-1.69588	0.881085	0.477023	0.0863533	1.53483	0.946796	1.03603	-1.03633	-1.0206	-0.251384	-0.0603781	0.804765	0.755099	-0.93957	-0.522426	-0.849662	-2.16345	2.67255	2.50691	-0.474025	-0.474025
-0.334967	-0.389936	-2.99859	-1.44538	0.816157	0.85661	-0.975362	-2.63315	0.835826	0.894601	-0.466363	-0.452346	1.32993	1.30757	0.711501	0.696133	0.655413	0.67706	0.160211	-0.0208119	1.32993	1.1826	-0.375079	0.0343726	0.816157	0.729864	-0.452346	-0.275245	-0.143098	-0.131608	0.711501	1.10986	2.15153	2.10781	0.343442	0.453928	-0.501194	-0.311286	-0.794038	-0.842905	-0.403872	-0.375079	-1.36873	-1.49547	0.0208119	-0.489831	0.793043	0.85661	-0.632921	-0.927414
0.0373517	-1.85832	-1.78576	-0.648549	-0.551975	-1.85832	-0.979014	-0.0373517	-1.217	-0.932397	1.00508	0.297054	1.0428	1.01761	0.147304	0.130981	0.713703	0.844397	0.377365	-1.29669	-1.43761	0.734082	0.338999	0.297054	1.00508	0.981975	0.0420271	-1.01771	-0.826766	-0.63684	0.297054	0.49335	-0.781115	1.45836	1.17605	0.51489	0.259054	0.224817	-0.611983	-1.41273	-1.85832	-0.959273	-0.89714	-1.05588	-0.39191	-0.648549	1.51734	1.47892	-0.445134	-0.744619
-2.69044	-1.0681	-1.68281	-0.30111	-0.0596376	0.410607	-0.828726	-0.811557	0.648865	0.366473	0.426563	0.366473	0.967868	1.07187	0.535936	0.648865	-0.285586	-0.0432525	1.34568	1.48465	0.903114	0.845777	-0.900373	-0.929032	0.679578	0.366473	-1.0681	-1.34451	0.0432525	-0.0432525	0.153618	-0.384053	1.12258	0.932903	0.951764	0.736869	-1.5301	-0.746241	-1.35812	-0.473662	-0.0997446	-0.087508	-0.485786	-0.249399	-0.618511	-0.501355	1.92515	2.00598	-0.866668	-3.02951
-0.663714	-0.941905	-1.31898	-1.07711	-0.304269	-0.330904	-2.36944	-1.95686	-0.228243	-0.477984	0.709759	0.390697	1.49431	1.49431	-0.276843	-0.713216	0.688353	0.528668	1.6527	1.42356	1.16408	0.859537	0.071545	0.156617	1.2779	1.1799	-0.622233	-1.01742	-0.366342	-0.353879	-0.540048	-0.250695	0.834895	2.36057	0.78204	0.726345	-1.25492	-1.30363	-0.844338	-0.071545	-0.450748	-0.343283	-0.569472	-0.418717	-0.464773	-0.569472	1.44038	1.45787	-0.158595	-0.250695
-0.429339	0.173469	-1.40118	-0.83484	0.790828	0.838178	1.08915	0.864291	-0.626702	-1.02643	0.930473	0.890909	0.283106	0.0235757	-0.170504	-0.388773	0.790828	0.85381	2.50128	3.22911	0.271695	0.132695	-0.478247	-0.711045	-0.566534	-0.891336	-0.347444	-0.668787	-1.84374	-1.06201	-0.287956	0.283106	0.25781	0.132695	0.146661	0.069996	-0.683409	-0.964742	0.518253	-0.0907269	0.518253	0.546201	-0.372378	-0.388773	-0.594139	-0.317551	1.54324	0.902814	-0.304532	0.0813494
-0.938615	-0.706494	-0.953058	-1.06744	0.0164665	-1.32984	-1.06744	-3.93683	1.19989	1.14446	0.441132	0.441132	0.120449	0.441132	0.542676	0.441132	-0.0399357	-0.0638269	1.34573	1.5197	-0.187621	0.542676	0.288992	0.311503	0.288992	0.365552	-1.20092	-1.23282	-0.348282	-0.396295	0.63064	-0.139908	-1.41658	-2.13893	0.987436	1.09774	-0.907227	-0.566265	0.311503	0.336905	0.41734	0.441132	0.215206	-0.300078	-0.998097	-1.08752	0.987436	0.94213	-1.5673	-1.5673
1.22037	0.93573	0.269592	0.107981	-0.235047	-0.235047	-0.0193584	0.0898932	-0.518226	-0.701322	-1.61666	-1.51667	-0.27254	-0.470254	-0.305849	-0.340058	0.654264	0.67282	-1.3791	-0.659361	-0.366776	-0.674817	0.193138	0.414563	-0.254299	-0.203526	0.529962	0.654264	0.327999	0.600316	0.692493	0.83095	-0.643981	-0.96895	-1.05799	-1.08837	0.350414	0.0371428	1.81532	1.68359	-0.0670053	0.0193584	0.626153	0.350414	0.308618	0.250736	-2.80833	-3.17403	1.27856	1.16596
-2.57887	0.179197	-2.42974	-1.63052	-0.483378	-0.291391	0.448558	0.748272	0.773175	0.89063	0.431924	0.365012	0.488046	0.748272	0.448558	0.383563	-0.483378	-0.121289	0.406725	-0.187251	-0.759519	0.0185522	-0.882201	-0.823393	0.795281	0.748272	-1.32255	-1.03602	-0.631682	-0.838584	-0.0185522	-0.337034	1.6551	1.38482	0.545154	0.301714	-1.03602	-1.27425	-0.291391	0.25723	-0.121289	-0.398901	-0.365291	-0.121289	-0.442878	-0.714907	0.506043	0.523402	-2.48104	-2.65612
-3.33653	-0.0609987	-1.23623	-0.422727	-0.350831	-1.64563	-1.97094	0	-1.66515	-2.84231	-0.558561	-0.798914	0.624288	0.48711	-0.466537	-0.518348	0.21239	0.156015	0.169148	0.169148	0	0.57576	0.287973	0.231805	0.588262	0.893468	-1.74899	-1.41537	-0.448069	-2.05621	-0.715984	-0.145169	0.817064	0.904866	-0.435659	-0.769989	0.21239	0.114834	-1.06897	0.665938	-0.192273	-0.810326	-1.77423	0.699807	0.472938	0.345552	0.949935	0.550756	-0.810326	-0.0417466
-1.83972	0.128128	-0.318453	-1.55629	0.221857	-0.251617	-1.69187	0	0.342854	-0.0634854	0.6376	0.652012	-0.162008	0.353986	0.149541	0.236719	0.697756	0.592798	0.312765	0	-0.329462	-0.489604	-2.22405	-2.11768	0.770932	0.757192	-1.30574	-1.67256	0.286099	0.539492	0.221857	0.622799	0.985734	1.00546	-0.0135279	-0.538905	-1.92813	-1.74169	-2.80198	-1.27424	-0.0368365	0	-0.275387	-0.204369	-0.989882	-1.04784	0.494235	0.582399	-0.526801	-1.75452
0	0.233681	1.85922	0.117388	1.73646	1.94319	2.96165	2.92489	0.947319	-0.719271	0.176756	0.307463	-0.964254	-1.0222	-1.07562	-1.4529	-0.205692	-0.205692	0.577499	-0.162125	-1.07562	-1.25012	-0.760339	-0.505765	-0.475543	-0.433015	-0.646189	-0.554325	-0.131393	0	-0.646189	-1.14484	0.536106	0.117388	-0.760339	-1.07562	-0.342775	-0.205692	0.515865	0.164642	-0.683987	-0.505765	0.328882	-1.25012	0.319355	0.328882	1.7264	1.77613	1.6725	-0.835368
-0.615873	0.426857	-2.51455	-0.360325	0.253035	0.193127	1.30153	-0.371668	0.253035	0.0168849	0.350671	0.272461	-0.00853855	-0.0492862	0.601147	0.636594	0.67607	0.479296	-2.51455	-0.62541	0.165609	0.245489	-2.93852	-1.39073	0.00853855	0.309839	-0.62541	-0.281935	-1.03985	-1.13104	-0.171363	0.262568	0.49694	0.488984	0.0430392	-0.00853855	-2.39929	-0.250995	-1.66658	-1.66658	-0.322675	0.221052	-1.54643	-0.12827	-1.13104	-0.690373	0.563008	0.543377	-1.22451	0.504562
-0.822103	-1.67444	0.502396	0.170463	-0.441118	-0.922445	0.86358	-2.31408	-2.59908	-0.648035	-1.08652	-0.46795	0.912642	0.502396	0.881737	0.766172	0.777924	0.670985	1.03458	1.5053	0.170463	0.201892	-1.08652	-1.73207	0.466027	0.371825	0.0357232	-0.982429	-1.22768	0.250823	-0.0357232	0.750076	0.567953	0.647959	-0.508503	-0.46795	-0.347779	-1.01772	-0.328473	-0.846432	-0.866706	-0.719939	-1.26454	1.26834	-1.92168	0.702581	1.26834	1.13965	0.0549123	0.702581
-1.25194	-0.0675692	-0.695343	-1.25194	-1.98145	-1.85753	-1.85753	-0.0675692	-0.00512361	-0.129878	0.251321	0.0271725	0.261063	0.071522	0.147764	0.523383	0.00512361	-0.0242126	-0.902718	1.14888	0.291014	0.513005	-0.478367	-4.19818	0.0991927	0.137164	-0.247332	-0.733828	-0.105695	0.330346	-0.0138956	0.56733	0.858294	1.32474	0.555031	0.69359	-1.10128	-1.55255	-1.98145	0.389574	0.016807	0.451465	-2.20319	-0.872801	-1.23265	-0.612603	0.826346	0.773681	-0.270383	-0.0377199
-0.75703	-0.985187	-3.05653	-1.83243	0.117228	0.211274	0.385921	0.267025	0.799558	0.867158	-1.03708	-1.02372	0.614509	0.644433	-0.0672926	-0.0122458	-0.51903	-0.423106	1.32591	1.2558	0.699132	0.586191	-0.379436	-0.293025	0.035556	0.035556	-1.11033	-1.05382	-0.888912	-0.888912	-0.379436	-0.314635	1.94832	1.63334	0.413382	0.672723	-1.59304	-1.17038	-0.221244	0.0646606	-0.443513	-0.423106	-0.869926	-0.794924	-1.55497	-0.848884	1.99609	2.18664	-1.21051	-1.44415
[truncated: 14 more columns]

## Sheet: Fig 2B_Times 1-2
Significant	-Log(P-value)	Difference	Protein IDs	Majority protein IDs	Protein names	Gene names	T1_JB_215.1	T1_JB_215.2	T1_JB_229.1	T1_JB_229.2	T1_JB_299.1	T1_JB_299.2	T1_JB_395.1	T1_JB_395.2
+	3.0991	2.59832	A0A024R6I7;A0A0G2JRN3;G3V2B9;G3V544;G3V5R8;G3V387;A0A0B4J278	A0A024R6I7;A0A0G2JRN3		SERPINA1	25.0949	25.2389	22.5545	22.5827	22.4586	21.9199	21.4986	21.6158
	0.17043	-1.38727	P80748;A0A075B6K5;A0A075B6K2	P80748;A0A075B6K5;A0A075B6K2	Ig lambda chain V-III region LOI	IGLV3-9;IGLV3-12	22.3305	16.6135	20.8728	20.8457	14.4661	16.5805	15.2378	16.0375
	0.462718	0.969048	A0A087WSY5;Q96IY4;Q96IY4-2	A0A087WSY5;Q96IY4;Q96IY4-2	Carboxypeptidase B2	CPB2	17.7237	17.8466	16.0289	17.6033	18.1178	13.8592	17.8493	14.4764
	0.860525	-0.116463	A0A087WT59;P02766	A0A087WT59;P02766	Transthyretin	TTR	21.2717	21.3072	21.3609	21.451	18.6113	18.1022	19.5646	19.8649
+	1.38228	-2.06751	A0A087WTA8;P08123	A0A087WTA8;P08123	Collagen alpha-2(I) chain	COL1A2	15.882	15.0865	17.3764	17.727	16.8386	16.7559	16.5025	16.668
+	2.79117	-0.58748	P13591-4;A0A087WTE4;P13591;P13591-1;P13591-3;A0A087WWD4;A0A087WX77;H7BYX6;A0A087WV75;A0A087WTF6;P13591-6;P13591-5;A0A087WZS4;A0A087X1V2;A0A0D9SF98;A0A087WVU1;A0A087WWJ5	P13591-4;A0A087WTE4;P13591;P13591-1;P13591-3;A0A087WWD4;A0A087WX77;H7BYX6;A0A087WV75;A0A087WTF6;P13591-6;P13591-5	Neural cell adhesion molecule 1	NCAM1	17.227	17.2343	17.7947	17.8415	20.0425	19.1173	17.9816	18.067
	0.47468	-2.14921	A6NNI4;A0A2R8Y478;A0A7I2V3T0;A0A7I2V3T7;G8JLH6;A0A087WU13;F5GXT1;P21926	A6NNI4;A0A2R8Y478;A0A7I2V3T0;A0A7I2V3T7;G8JLH6;A0A087WU13;F5GXT1;P21926	Tetraspanin;CD9 antigen	CD9	14.3526	13.6215	14.4681	17.8044	17.714	17.5878	17.4329	18.4944
+	2.0669	-3.02422	A0A087WV17;A0A0A0MR14;A0A0A0MRF2;A0A087X1R2;A0A087X0P3;Q8IYS5-4;Q8IYS5-5;Q8IYS5;Q8IYS5-7;A0A0G2JMM7;Q8IYS5-6;Q8IYS5-2;Q8IYS5-3	A0A087WV17;A0A0A0MR14;A0A0A0MRF2;A0A087X1R2;A0A087X0P3;Q8IYS5-4;Q8IYS5-5;Q8IYS5;Q8IYS5-7;A0A0G2JMM7;Q8IYS5-6;Q8IYS5-2;Q8IYS5-3	Osteoclast-associated immunoglobulin-like receptor	OSCAR	16.4144	15.866	19.0994	19.2294	20.139	20.234	19.4845	20.0334
	0.0112424	0.0267301	A0A087WYF5;A0A0A0MT31;A0A087WYT0;A0A087WV42;A0A087WZY1;P02810	A0A087WYF5;A0A0A0MT31;A0A087WYT0;A0A087WV42;A0A087WZY1;P02810	Salivary acidic proline-rich phosphoprotein 1/2;Salivary acidic proline-rich phosphoprotein 1/2;Salivary acidic proline-rich phosphoprotein 3/4;Peptide P-C	PRH1	14.2076	15.0565	15.2108	13.9999	17.3517	16.7553	18.576	18.8237
+	0.531204	-3.89412	P15941-2;P15941-4;A0A087WWM1;A0A087X2A4;A0A0C4DGW3;A0A0A0MSH4;A0A087WVJ0;P15941;P15941-3;P15941-8;P15941-11;P15941-17;P15941-7;B1AVQ7;P15941-13;A0A0A0MRB3;A0A087X061;P15941-6;A0A087WZZ6;A0A087X0L2;Q7Z536;P15941-15;P15941-16;A6ZIE4;A6ZIE3;P15941-9;P15941-10;P15941-12	P15941-2;P15941-4;A0A087WWM1;A0A087X2A4;A0A0C4DGW3;A0A0A0MSH4;A0A087WVJ0;P15941;P15941-3;P15941-8;P15941-11;P15941-17;P15941-7;B1AVQ7;P15941-13;A0A0A0MRB3;A0A087X061;P15941-6;A0A087WZZ6;A0A087X0L2;Q7Z536;P15941-15	Mucin-1;Mucin-1 subunit alpha;Mucin-1 subunit beta	MUC1	17.7554	12.2284	18.8085	18.9636	19.5271	19.2963	19.4273	19.6073
+	0.730215	0.989588	A0A087WW43;E7ET33;Q06033-2;Q06033	A0A087WW43;E7ET33;Q06033-2;Q06033	Inter-alpha-trypsin inhibitor heavy chain H3	ITIH3	17.928	18.9189	17.3699	17.4979	13.4496	16.4091	15.6648	17.4931
+	0.873417	-1.38605	Q9Y6R7;A0A087WXI2;A0A087WUZ2	Q9Y6R7;A0A087WXI2	IgGFc-binding protein	FCGBP	15.2439	16.3384	17.0346	17.3198	16.5772	15.6419	21.0066	20.8605
	0.107468	0.203102	P50895;A0A087WXM8;K7ENU8	P50895;A0A087WXM8;K7ENU8	Basal cell adhesion molecule	BCAM	14.9022	16.0183	14.9455	15.5688	17.9703	17.9098	17.4365	17.6621
	0.375468	-0.699089	A0A087WY82;Q9Y624	A0A087WY82;Q9Y624	Junctional adhesion molecule A	F11R	16.4726	15.0804	16.4505	16.5007	14.1094	13.8885	16.716	17.3072
+	1.29914	-4.45136	A0A087WYI3;P41439;F5H2G8;A0A452Q700;F5H5L8;F5GXV3;F5H4Z6;F5GZ45;F5H3Z4;E7EU04;J3KR13;A0A087WWY2;J3KQP4;P41439-4;P14207	A0A087WYI3;P41439;F5H2G8;A0A452Q700	Folate receptor gamma	FOLR3	13.3887	15.4299	19.0443	18.677	16.6005	16.3845	17.0723	16.9588
+	2.7885	-3.99794	A0A087WZR4;H0Y4U3;A0A3B3ISU3;O75015;E9PNY5;A0A087WU90	A0A087WZR4;H0Y4U3;A0A3B3ISU3;O75015;E9PNY5;A0A087WU90	Low affinity immunoglobulin gamma Fc region receptor III-B	FCGR3B	14.9109	14.6576	18.682	18.8824	19.3625	19.0812	14.7165	18.1789
	0.266345	-1.44281	P09668;A0A7I2V4X5;A0A087X0D5;A0A7I2V673;A0A7I2YQX6;E9PKT6;A0A7I2V3E8;A0A7I2V2L7;A0A7I2YQ92;A0A7I2V3T9;A0A7I2YQH4;A0A7I2V314;A0A7I2V439;A0A7I2V2E4;A0A7I2V2T8;A0A7I2YQL6;A0A7I2YQE6;A0A3B3IRM7;A0A7I2YQL1	P09668;A0A7I2V4X5;A0A087X0D5;A0A7I2V673;A0A7I2YQX6;E9PKT6;A0A7I2V3E8;A0A7I2V2L7;A0A7I2YQ92;A0A7I2V3T9	Pro-cathepsin H;Cathepsin H mini chain;Cathepsin H;Cathepsin H heavy chain;Cathepsin H light chain	CTSH	14.9047	14.389	14.1287	18.0506	20.5297	20.1153	16.4636	18.9193
+	1.71004	-0.757582	A0A087X0K0;P39059	A0A087X0K0;P39059	Collagen alpha-1(XV) chain;Restin;Restin-2;Restin-3;Restin-4	COL15A1	20.4217	20.5332	21.1433	21.3268	22.825	22.499	21.237	21.4392
+	0.774979	-3.57267	A0A087X0Q4;A0A087WW87;P01614	A0A087X0Q4;A0A087WW87;P01614	Ig kappa chain V-II region Cum	IGKV2-40	15.6193	12.2539	17.4491	17.5693	19.1207	19.0074	16.2734	18.1192
+	2.66302	-2.02259	A0A087X0S5;P12109	A0A087X0S5;P12109	Collagen alpha-1(VI) chain	COL6A1	18.5872	18.4	20.5041	20.5283	20.8634	20.7629	20.3804	20.4667
+	1.0062	0.379914	A0A087X1J7;P22352;H0YBE4;E5RG32;H0YC19	A0A087X1J7;P22352	Glutathione peroxidase;Glutathione peroxidase 3	GPX3	18.9775	19.2234	18.7597	18.6813	19.769	19.4898	18.1339	18.1988
+	0.951348	1.14779	A0A087X232;P09871;F8WCZ6;H0Y5D1;F5H7T4;B5MCV4	A0A087X232;P09871;F8WCZ6	Complement C1s subcomponent;Complement C1s subcomponent heavy chain;Complement C1s subcomponent light chain	C1S	18.9532	19.0344	17.428	18.264	16.3284	16.1956	16.5491	16.8381
+	1.7293	4.9808	B9ZVX7;A0A0A0MR85;Q03013;P09488;Q03013-2;P09488-2;H3BQT3;F6XZQ7;E9PHN6;E9PHN7;E9PLF1;E7EWW9;P28161-2;Q03013-3;P28161;A0A3B3IRM5;H3BRM6;Q5T8R1;P46439	B9ZVX7;A0A0A0MR85;Q03013;P09488;Q03013-2;P09488-2;H3BQT3;F6XZQ7;E9PHN6;E9PHN7;E9PLF1;E7EWW9;P28161-2;Q03013-3;P28161	Glutathione S-transferase Mu 4;Glutathione S-transferase Mu 1;Glutathione S-transferase Mu 2	GSTM1;GSTM4;GSTM2	18.7277	18.5629	12.9795	14.3494	17.4416	16.3614	16.6148	14.9756
+	0.572297	-1.9246	A0A0A0MRA3;A0A0A0MTS7;Q8WZ42-3;Q8WZ42-10;Q8WZ42-9;Q8WZ42-5;Q8WZ42-2;Q8WZ42;Q8WZ42-8;Q8WZ42-13;Q8WZ42-12;Q8WZ42-11;Q8WZ42-4;Q8WZ42-7;Q8WZ42-6	A0A0A0MRA3;A0A0A0MTS7;Q8WZ42-3;Q8WZ42-10;Q8WZ42-9;Q8WZ42-5;Q8WZ42-2;Q8WZ42;Q8WZ42-8;Q8WZ42-13;Q8WZ42-12;Q8WZ42-11;Q8WZ42-4;Q8WZ42-7	Titin	TTN	14.6123	13.0534	16.7546	14.7603	21.1476	22.5284	15.2828	21.0399
+	1.14304	0.379784	P01857;A0A0A0MS08;A0A0A0MS07	P01857;A0A0A0MS08;A0A0A0MS07	Ig gamma-1 chain C region	IGHG1	26.4234	26.5863	26.0546	26.1956	24.5278	24.2584	24.95	24.5776
	0.370283	-2.80698	A0A0A0MS15	A0A0A0MS15		IGHV3-49	18.4158	12.7484	18.3718	18.4063	18.0961	18.0402	17.8826	15.1233
	0.422162	-2.54644	A0A0A0MSA9;A0A0C4DG49;P15151-3;P15151-2;P15151-4;P15151	A0A0A0MSA9;A0A0C4DG49;P15151-3;P15151-2;P15151-4;P15151	Poliovirus receptor	PVR	13.5322	18.0692	18.3402	18.3541	20.6623	20.5122	18.2092	19.8194
	0.267928	-0.724918	A0A0A0MSI0;Q06830;A0A0A0MRQ5;P32119	A0A0A0MSI0;Q06830;A0A0A0MRQ5	Peroxiredoxin-1	PRDX1	14.5501	16.2428	15.611	16.6318	17.5885	17.6362	16.5957	16.1571
	0.330223	0.157445	A0A0A0MSV6;D6R934;P02746	A0A0A0MSV6;D6R934;P02746	Complement C1q subcomponent subunit B	C1QB	18.9671	19.2533	18.8487	19.0568	14.6939	17.0701	14.1177	18.4086
+	1.61837	-4.39243	A0A0A0MT66;P05060	A0A0A0MT66;P05060	Secretogranin-1;PE-11;GAWK peptide;CCB peptide	CHGB	14.4235	15.8053	19.574	19.4397	15.6825	14.655	16.8384	15.275
	0.332555	-0.306239	A0A0A0MT71;Q6UX73-2;Q6UX73	A0A0A0MT71;Q6UX73-2;Q6UX73	UPF0764 protein C16orf89	C16orf89	17.4061	18.0805	18.1062	17.9929	18.9168	18.2661	17.9784	15.4029
+	0.888121	-0.518475	A0A0A6YYA0;Q86XR7-2;Q9Y3B3-2;Q9Y3B3;G3V2Y2	A0A0A6YYA0;Q86XR7-2;Q9Y3B3-2;Q9Y3B3;G3V2Y2	Transmembrane emp24 domain-containing protein 7	TMED7-TICAM2;TMED7	15.8686	16.2677	16.5309	16.6423	18.4057	18.2693	16.6623	17.1008
+	2.13941	-3.69219	A0A0B4J1R6;P29401;P29401-2;E9PFF2	A0A0B4J1R6;P29401;P29401-2;E9PFF2	Transketolase	TKT	14.0174	13.3931	17.3468	17.4481	16.6662	16.3398	17.1993	15.7832
+	1.31399	0.188076	A0A0B4J1V0	A0A0B4J1V0		IGHV3-15	17.661	17.7442	17.5035	17.5255	16.6416	17.1717	16.5403	17.5565
+	1.57117	0.638004	A0A0B4J1X5;A0A0C4DH42;A0A075B7E8;P01767	A0A0B4J1X5;A0A0C4DH42;A0A075B7E8;P01767	Ig heavy chain V-III region BUT	IGHV3-74;IGHV3-66;IGHV3OR16-13	22.193	22.2648	21.4905	21.6914	22.4528	21.8599	20.3581	20.4128
	0.244051	0.129091	A0A0B4J231;B9A064;A0A5H1ZRQ4;P0CG04	A0A0B4J231;B9A064;A0A5H1ZRQ4;P0CG04	Immunoglobulin lambda-like polypeptide 5;Ig lambda-1 chain C regions	IGLL5;IGLC1	21.3224	21.6999	21.3485	21.4156	21.6005	21.4377	21.2576	21.3363
	0.00574555	-0.00549221	A0A0B4J2B5;S4R460;A0A075B7F0;A0A0C4DH32	A0A0B4J2B5;S4R460		IGHV3OR16-9	22.2728	22.8432	22.4863	22.6407	21.9757	21.7208	21.1083	21.0626
+	0.897396	-1.97487	A8MXZ4;A0A0C4DFY5;Q9NQ84;Q9NQ84-2;J9JIE0	A8MXZ4;A0A0C4DFY5;Q9NQ84;Q9NQ84-2;J9JIE0	G-protein coupled receptor family C group 5 member C	GPRC5C	16.0168	14.4691	17.1299	17.3058	17.296	17.1219	15.523	18.1858
+	2.45509	-3.39681	A0A0C4DFZ2;P15289-2;P15289	A0A0C4DFZ2;P15289-2;P15289	Arylsulfatase A;Arylsulfatase A component B;Arylsulfatase A component C	ARSA	14.5108	14.1288	17.6518	17.7814	20.5907	20.1953	18.5429	18.5491
+	0.719876	-2.8707	A0A0C4DGN4;Q96DA0;I3L1H9;I3L3X0	A0A0C4DGN4;Q96DA0	Zymogen granule protein 16 homolog B	ZG16B	17.4281	14.4903	18.723	18.9368	18.8486	18.8653	19.6234	20.5034
+	1.82563	-2.17499	F8WAA0;A0A0C4DH07;Q8N2S1-4;Q8N2S1-2;Q8N2S1-3;Q8N2S1;A0A087WVR1;M0QZX0	F8WAA0;A0A0C4DH07;Q8N2S1-4;Q8N2S1-2;Q8N2S1-3;Q8N2S1;A0A087WVR1;M0QZX0	Latent-transforming growth factor beta-binding protein 4	LTBP4	15.2296	14.6962	17.1036	17.1722	16.6247	16.6076	18.0847	17.4183
+	2.61081	2.06598	A0A0C4DH36	A0A0C4DH36		IGHV3-38	17.5585	17.6815	15.472	15.6359	16.0844	15.5742	15.9538	15.5061
	0.296739	0.0550079	A0A0C4DH38;A0A0J9YXX1	A0A0C4DH38;A0A0J9YXX1		IGHV5-51	19.7557	19.8001	19.6583	19.7874	19.5034	19.1013	18.913	19.2395
	0.308396	-2.17908	A0A0C4DH43;A0A0J9YVU5;P01814	A0A0C4DH43;A0A0J9YVU5;P01814	Ig heavy chain V-II region OU		19.062	13.8425	18.6226	18.64	14.4701	15.3398	17.5124	15.9344
+	0.866384	-0.873201	A0A0C4DH67	A0A0C4DH67		IGKV1-8	16.4114	15.6938	16.8979	16.9537	18.77	18.2265	17.7872	17.8303
+	1.60595	3.19345	A0A0C4DH72;A0A0C4DH73;P04432;P01611;P01597	A0A0C4DH72;A0A0C4DH73;P04432;P01611;P01597	Ig kappa chain V-I region Daudi;Ig kappa chain V-I region Wes;Ig kappa chain V-I region DEE	IGKV1-6;IGKV1-12	18.4372	19.1701	15.2522	15.9681	19.6448	19.0846	16.9442	15.2601
+	1.92628	4.15158	A0A0D9SG88;P08603-2;Q5TFM2	A0A0D9SG88;P08603-2;Q5TFM2	Complement factor H	CFH	20.2388	19.6202	16.113	15.4428	15.1874	16.8175	17.7575	15.7529
+	2.75304	-2.87785	Q6GTX8-4;A0A0G2JLV7;Q6GTX8;Q6GTX8-2;A0A0G2JP18;A0A0G2JQ50;Q6GTX8-3;A0A140T8W3;A0A0G2JNU6;A0A0G2JMI0;A0A0G2JM94;A0A0G2JNK8;D3YTC8;A8MZ84;F8WC07;W4VSQ5;A0A0G2JMC3;C9IZB2;A0A0G2JMB1;C9JFQ0;A0A0G2JPH6;A0A0G2JN10;A0A0G2JLQ0;Q6ISS4;Q6ISS4-2;A0A087X1V4	Q6GTX8-4;A0A0G2JLV7;Q6GTX8;Q6GTX8-2;A0A0G2JP18;A0A0G2JQ50;Q6GTX8-3;A0A140T8W3;A0A0G2JNU6;A0A0G2JMI0;A0A0G2JM94;A0A0G2JNK8;D3YTC8;A8MZ84;F8WC07	Leukocyte-associated immunoglobulin-like receptor 1	LAIR1	18.1971	18.4162	21.2362	21.1328	22.7732	22.6404	22.0075	22.0837
+	2.14014	0.425104	A0A0G2JMB2;A0A286YEY5;P01877	A0A0G2JMB2;A0A286YEY5;P01877	Ig alpha-2 chain C region	IGHA2	22.2705	22.2393	21.7969	21.8627	20.6766	20.8146	22.3107	22.4071
+	2.2929	-1.0955	A0A0G2JP44;A0A0G2JMW3;Q9HBB8-2;Q9HBB8-4;Q9HBB8	A0A0G2JP44;A0A0G2JMW3;Q9HBB8-2;Q9HBB8-4;Q9HBB8	Cadherin-related family member 5	CDHR5	16.2422	16.0945	17.2372	17.2905	17.523	17.2288	17.3525	18.1294
+	0.673871	-2.60872	A0A0G2JN42;A0A0G2JNJ8;Q6W4X9	A0A0G2JN42;A0A0G2JNJ8;Q6W4X9	Mucin-6	MUC6	16.6485	13.7691	17.7615	17.8735	15.218	16.1833	16.95	14.5571
+	2.50255	0.995481	A0A0G2JPR0;A0A140TA49;CON__ENSEMBL:ENSBTAP00000007350;CON__P01030;A0A3B3ISD7	A0A0G2JPR0;A0A140TA49			22.2843	22.2262	21.2119	21.3076	19.0422	19.0834	18.7762	19.0276
+	1.50006	-2.586	A0A0J9YVZ3;E7ER45;A0A0J9YX77;O43451;Q2M2H8	A0A0J9YVZ3;E7ER45;A0A0J9YX77;O43451	Maltase-glucoamylase, intestinal;Maltase;Glucoamylase	MGAM	15.0656	15.9664	17.9639	18.2401	20.5072	20.3072	18.338	18.9361
+	3.17179	2.0036	G5E9F8;A0A3B3ISJ1;A0A0S2Z4L3;P07225;A0A3B3IRK9;A0A3B3IUA6;CON__P07224	G5E9F8;A0A3B3ISJ1;A0A0S2Z4L3;P07225;A0A3B3IRK9	Vitamin K-dependent protein S	PROS1	18.7354	18.7428	16.6836	16.7874	14.8921	15.1362	15.8777	15.7013
+	2.53533	-2.36727	A0A3B3ISX9;A0A140T9C0;P22105-4;P22105;P22105-1;A0A140TA33;A0A140TA41;A0A140TA52;A0A140T8Y3;A0A140T902;A0A140T956;A0A087WWA5;C9J7W4;A0A140T8Z8;A0A140T9L7;A0A087X0I0;P22105-2;Q16473;A0A140T923	A0A3B3ISX9;A0A140T9C0;P22105-4;P22105;P22105-1;A0A140TA33;A0A140TA41;A0A140TA52;A0A140T8Y3;A0A140T902;A0A140T956	Tenascin-X	TNXB	16.1808	16.1209	18.3936	18.6427	19.0733	18.9151	18.8062	18.846
+	0.871967	-0.527617	Q13510-2;Q13510;A0A1B0GUH5;A0A1B0GTZ5;A0A1B0GTM3;A0A1B0GUA4;A0A1B0GW68;E7EMM4;A0A1B0GTP7;A0A1B0GUW4;A0A1B0GUE3;A0A1B0GUG1;Q13510-3;A0A1B0GV06;A0A1B0GVG2;A0A1B0GUB3;A0A1B0GU06;A0A1B0GU62;A0A1B0GVJ1;A0A1B0GW48;A0A1B0GV95;A0A1B0GVA3;A0A1B0GVE7;A0A1B0GUJ3;A0A1B0GW66;A0A1B0GV88	Q13510-2;Q13510;A0A1B0GUH5;A0A1B0GTZ5;A0A1B0GTM3;A0A1B0GUA4;A0A1B0GW68;E7EMM4;A0A1B0GTP7;A0A1B0GUW4;A0A1B0GUE3;A0A1B0GUG1;Q13510-3;A0A1B0GV06	Acid ceramidase;Acid ceramidase subunit alpha;Acid ceramidase subunit beta	ASAH1	18.2335	17.8042	18.5678	18.525	19.713	19.8523	19.6977	20.1231
+	2.28608	-1.08171	A0A1B0GW44;A0A1B0GVD5;A0A1B0GWE8;P07339;F8W787;A0A1B0GV23;C9JH19;A0A1B0GU92;A0A1B0GU03;H7C469;A0A1B0GVP3;F8WD96;A0A1B0GVF1	A0A1B0GW44;A0A1B0GVD5;A0A1B0GWE8;P07339;F8W787;A0A1B0GV23;C9JH19;A0A1B0GU92;A0A1B0GU03;H7C469;A0A1B0GVP3;F8WD96	Cathepsin D;Cathepsin D light chain;Cathepsin D heavy chain	CTSD	18.6939	18.5991	19.6662	19.7903	20.9062	20.5981	20.1309	20.2269
+	1.25647	-2.26834	A0A1W2PPB5;Q13873-2;Q13873	A0A1W2PPB5;Q13873-2;Q13873	Bone morphogenetic protein receptor type-2	BMPR2	14.6111	13.5478	16.5152	16.1804	18.2649	18.2915	13.022	17.9155
+	1.72603	-3.35323	A0A1W2PS52;P04080	A0A1W2PS52;P04080	Cystatin-B	CSTB	13.1275	14.0596	16.9328	16.9607	16.9149	17.2809	14.1734	15.7541
+	2.09081	1.1076	A0A286YES1;A0A4W9A917;P01860	A0A286YES1;A0A4W9A917;P01860	Ig gamma-3 chain C region	IGHG3	24.2215	24.1451	22.9829	23.1686	20.9625	20.9117	22.6424	22.7514
+	0.912447	0.293249	A0A286YEY1;P01876	A0A286YEY1;P01876	Ig alpha-1 chain C region	IGHA1	24.4088	24.3696	23.9844	24.2075	23.4256	23.2833	23.5603	23.6799
+	2.00493	0.357224	A0A286YEY4;P01859	A0A286YEY4;P01859	Ig gamma-2 chain C region	IGHG2	24.452	24.492	24.0851	24.1444	24.0889	23.8475	23.2513	23.3782
+	2.07331	2.11642	A0A286YFJ8;P01861	A0A286YFJ8;P01861	Ig gamma-4 chain C region	IGHG4	23.4975	23.8787	21.5269	21.6164	19.5768	19.6771	20.2293	20.1162
+	2.151	-0.756744	A0A2Q2TTZ9;P01594;P01593	A0A2Q2TTZ9;P01594;P01593	Ig kappa chain V-I region AU;Ig kappa chain V-I region AG		22.1793	22.128	22.8518	22.9689	23.9507	23.7641	22.9987	23.1828
	0.0413728	-0.0294986	G3V5V4;A0A2R8Y3T0;A0A2U3TZE7;O43405-2;O43405;H0YJJ0;G3V5G6	G3V5V4;A0A2R8Y3T0;A0A2U3TZE7;O43405-2;O43405;H0YJJ0;G3V5G6	Cochlin	COCH	14.3056	14.708	14.6448	14.4278	19.0568	19.1825	18.8595	18.8868
+	3.32851	-3.20314	A0A2R8Y4Z1	A0A2R8Y4Z1			14.6187	14.4894	17.7318	17.7824	19.8964	19.6784	19.3073	19.4356
+	1.11128	-0.464887	P06733;A0A2R8Y6G6;P06733-2;K7EM90;A0A2R8Y879;K7ERS8;A0A2R8YEM5;A0A2R8Y798;A0A2R8YEG5;P13929-3;P13929-2;P13929;E5RG95;K7EPM1;K7EKN2;E5RGZ4;E5RI09	P06733;A0A2R8Y6G6;P06733-2	Alpha-enolase	ENO1	18.0198	18.2896	18.5935	18.6457	18.4646	18.5932	18.8707	18.9251
+	0.99886	-3.44428	A0A2R8Y7C0;P69905	A0A2R8Y7C0;P69905	Hemoglobin subunit alpha	HBA1	16.9204	14.8893	18.7456	19.9526	20.0269	19.7907	18.7963	18.7656
+	1.99581	-1.9085	A0A2R8YGD1;O14773-2;O14773;A0A2R8Y7U1;A0A2R8YD45;A0A2R8Y7I4;A0A2R8YD72;A0A2R8YDY1	A0A2R8YGD1;O14773-2;O14773;A0A2R8Y7U1;A0A2R8YD45	Tripeptidyl-peptidase 1	TPP1	17.2221	17.1049	18.8879	19.2562	20.6396	20.5515	21.0198	21.0445
+	3.24447	-2.50805	E9PNW4;A0A2U3TZL5;P13987;P13987-2;H0YET2;A0A494C0W4;A0A499FJN7;A0A494C059;E9PI80	E9PNW4;A0A2U3TZL5;P13987;P13987-2;H0YET2	CD59 glycoprotein	CD59	23.0329	23.0312	25.4803	25.6	26.8244	26.4822	26.0369	25.8558
+	2.36391	-3.31495	A0A3B3IS80;P05062;A0A087WXX2;A0A3B3ITZ0	A0A3B3IS80;P05062;A0A087WXX2	Fructose-bisphosphate aldolase B;Fructose-bisphosphate aldolase	ALDOB	14.5202	14.6304	17.6786	18.102	18.8481	18.6059	16.5497	17.9249
	0.215603	-1.31852	A0A3B3IS95;A0A5F9ZHM4;P07195;A8MW50;C9J7H8;F5H5G7;F5H155;A0A087WUM2;G3XAP5;F5H245;Q6ZMR3;P07864	A0A3B3IS95;A0A5F9ZHM4;P07195;A8MW50	L-lactate dehydrogenase B chain;L-lactate dehydrogenase	LDHB	17.6514	13.804	18.0983	15.9941	14.2854	17.9569	18.5908	18.6664
	0.503451	0.669806	A0A3B3ISR2;B4DPQ0;F5H2D0;P00736;A0A3B3ITU4;F5H1V0;F5H6Y3	A0A3B3ISR2;B4DPQ0;F5H2D0;P00736;A0A3B3ITU4	Complement C1r subcomponent;Complement C1r subcomponent heavy chain;Complement C1r subcomponent light chain	C1R	18.8039	19.3958	18.0246	18.8355	19.029	19.7631	17.3541	17.8733
	0.176678	0.0409365	A0A3B3IUC4;P06280;A0A6Q8PFA9;A0A6Q8PHD1;A0A6Q8PGG0;V9GYN5;A0A6Q8PHM8	A0A3B3IUC4;P06280;A0A6Q8PFA9;A0A6Q8PHD1;A0A6Q8PGG0	Alpha-galactosidase A	GLA	16.735	16.6478	16.5815	16.7195	18.3662	18.2748	17.3073	17.4532
+	2.27903	-3.77637	A0A494C0F5;Q9Y279-3;Q9Y279-2;Q9Y279;H7C062	A0A494C0F5;Q9Y279-3;Q9Y279-2;Q9Y279;H7C062	V-set and immunoglobulin domain-containing protein 4	VSIG4	13.8084	14.3546	17.8255	17.8902	19.1693	18.5913	17.8482	17.9523
+	1.64172	-0.628504	A0A494C0G5;O00468-6;O00468-3;A0A087X208;A0A494C1I6;O00468-2;O00468-5;O00468-4;O00468-7;O00468	A0A494C0G5;O00468-6;O00468-3;A0A087X208;A0A494C1I6;O00468-2;O00468-5;O00468-4;O00468-7;O00468	Agrin;Agrin N-terminal 110 kDa subunit;Agrin C-terminal 110 kDa subunit;Agrin C-terminal 90 kDa fragment;Agrin C-terminal 22 kDa fragment	AGRN	18.1734	18.0277	18.6656	18.7925	20.4669	20.0289	20.2853	20.9593
+	1.09244	0.772468	A0A4W8ZXM2;A0A0B4J1Y9	A0A4W8ZXM2;A0A0B4J1Y9		IGHV3-72	20.9604	21.1111	20.0417	20.4848	20.3331	20.0156	19.2442	19.5903
+	2.15861	-1.96257	A0A5F9ZHR7;P11117;E9PHY0;E9PQY3;A0A5F9ZH82;B7Z7D2;A0A5F9ZI20;A0A5F9ZH40;B7Z6U3;P11117-2	A0A5F9ZHR7;P11117;E9PHY0;E9PQY3;A0A5F9ZH82;B7Z7D2	Lysosomal acid phosphatase	ACP2	16.1563	16.198	17.9767	18.3027	20.7559	20.1225	18.252	18.4044
+	3.94905	-0.798237	A0A5H1ZRS2;A0A075B6P5;P01615	A0A5H1ZRS2;A0A075B6P5;P01615	Ig kappa chain V-II region FR	IGKV2D-28	22.2295	22.2409	23.0272	23.0397	24.4796	24.4782	23.8875	23.9753
+	0.748268	-2.90225	Q6PID9;A0A5K1VW97;H0YMF1;P16112-3;P16112-2;P16112	Q6PID9;A0A5K1VW97;H0YMF1;P16112-3;P16112-2;P16112	Aggrecan core protein;Aggrecan core protein 2	ACAN	15.9362	13.0874	17.3873	17.4407	17.9054	17.7142	17.9115	17.9957
	0.226376	-0.18403	A0A6I8PIP2;O75071	A0A6I8PIP2;O75071	EF-hand calcium-binding domain-containing protein 14	EFCAB14	16.1529	16.7315	16.5816	16.6708	16.6102	16.4072	16.7749	17.4962
+	1.98646	-1.93306	C9JMH2;A0A6Q8PF58;C9J126;P19022-2;P19022;A0A6Q8PHJ8;A0A6Q8PG20	C9JMH2;A0A6Q8PF58;C9J126;P19022-2;P19022;A0A6Q8PHJ8	Cadherin-2	CDH2	16.0097	15.8833	17.6921	18.0671	19.6165	19.4664	18.7959	18.8208
+	0.802966	-0.873551	A0A7I2U302;P08473;A0A6Q8PFY6;C9JDZ3;C9IYX7	A0A7I2U302;P08473;A0A6Q8PFY6	Neprilysin	MME	16.8871	16.1946	17.2248	17.6041	17.6064	17.1573	17.1292	17.4706
+	1.67389	0.860082	A0A7I2V2D2;E9PGN7;P05155-2;P05155;P05155-3;H9KV48;A0A087WUD9;A0A7I2V5R3;A0A7I2V2X2;A0A7I2V4I9	A0A7I2V2D2;E9PGN7;P05155-2;P05155;P05155-3;H9KV48;A0A087WUD9;A0A7I2V5R3	Plasma protease C1 inhibitor	SERPING1	21.8915	22.074	21.034	21.2113	21.4348	21.4273	20.9103	21.0286
+	5.34982	-1.56453	A0A7I2V466;A0A7I2V2Q8;P53634;A0A7I2YQT5;A0A7I2V6E3;A0A7I2V5C5;H0YCY8;A0A7I2V2V5;A0A7I2V5L5;A0A7I2V2F3;A0A7I2V4Z3;A0A7I2V3A2;A0A7I2V5J2;A0A7I2V3M6;P53634-2;P53634-3	A0A7I2V466;A0A7I2V2Q8;P53634;A0A7I2YQT5;A0A7I2V6E3	Dipeptidyl peptidase 1;Dipeptidyl peptidase 1 exclusion domain chain;Dipeptidyl peptidase 1 heavy chain;Dipeptidyl peptidase 1 light chain	CTSC	17.7932	17.788	19.3531	19.3572	20.9274	20.698	20.2495	20.3284
+	2.13381	-3.07174	A0A7I2V2R5;A0A7I2V2X8;P27487;A0A7I2V5R8;A0A7I2V2I2	A0A7I2V2R5;A0A7I2V2X8;P27487;A0A7I2V5R8	Dipeptidyl peptidase 4;Dipeptidyl peptidase 4 membrane form;Dipeptidyl peptidase 4 soluble form	DPP4	14.3528	14.6629	17.7942	17.365	17.3224	17.0904	18.1437	17.7271
+	0.75586	-2.16038	A0A7I2V484;A0A7I2V5M3;P07711-3;P07711;Q5T8F0;A0A7I2YQA2	A0A7I2V484;A0A7I2V5M3;P07711-3;P07711	Cathepsin L1;Cathepsin L1 heavy chain;Cathepsin L1 light chain	CTSL	16.1652	14.291	16.9188	17.8581	19.7344	19.5028	18.6607	18.8945
+	2.11411	-1.96226	P10619;P10619-2;X6R8A1;X6R5C5;A0A7I2V4K5;A0A7I2V4D1;Q5JZH0;A0A7I2V3B2;A0A7I2YQT8;A0A7I2V4R8;U3KQF1;A0A7I2V2E2;U3KQU6;A0A7I2V4Q9;A0A7I2V3M2;U3KQ41;A0A7I2V504	P10619;P10619-2;X6R8A1;X6R5C5;A0A7I2V4K5;A0A7I2V4D1;Q5JZH0;A0A7I2V3B2;A0A7I2YQT8	Lysosomal protective protein;Lysosomal protective protein 32 kDa chain;Lysosomal protective protein 20 kDa chain;Carboxypeptidase	CTSA	16.826	16.548	18.5462	18.7523	19.7803	19.406	20.2337	20.4598
+	0.933154	-3.10324	A0A7I2V4U5;Q6UXB4	A0A7I2V4U5;Q6UXB4	C-type lectin domain family 4 member G	CLEC4G	15.0636	13.2039	17.9377	16.5364	18.8899	19.6323	18.1217	15.8608
+	1.80962	-1.22604	P07858;E9PHZ5;A0A7I2V668;A0A7I2V440;A0A7P0NGZ6;A0A7I2YQK9;E9PQM1;E9PR21;A0A7I2V4Z9;E9PSG5;A0A7I2V367;R4GMQ5;E9PLY3;E9PNL5;E9PKQ7;A0A7I2V4S6;E9PCB3;A0A7I2V2J1;A0A7I2V302	P07858;E9PHZ5;A0A7I2V668;A0A7I2V440;A0A7P0NGZ6;A0A7I2YQK9;E9PQM1;E9PR21;A0A7I2V4Z9;E9PSG5	Cathepsin B;Cathepsin B light chain;Cathepsin B heavy chain	CTSB	18.4472	18.714	19.7289	19.8844	21.2354	20.9319	20.292	20.5795
+	2.49957	1.32872	A0A7P0TBH1;A0A7P0T8D1;P01019;A0A7P0TAP4;A0A7P0Z441;A0A7P0T9S6;A0A7P0TA52	A0A7P0TBH1;A0A7P0T8D1;P01019;A0A7P0TAP4;A0A7P0Z441;A0A7P0T9S6;A0A7P0TA52	Angiotensinogen;Angiotensin-1;Angiotensin-2;Angiotensin-3;Angiotensin-4;Angiotensin 1-9;Angiotensin 1-7;Angiotensin 1-5;Angiotensin 1-4	AGT	21.0867	21.1153	19.6987	19.8458	19.5402	19.3297	18.2523	18.735
+	1.51042	-3.21314	Q9UBR2;A0A7P0T989;A0A7P0T8I6;A0A7P0TBB5;A0A7P0T8X2;A0A7P0TBM7;A0A7P0T900;A0A7P0TA25;A0A7P0TB41;A0A7P0T9U1;A0A7P0Z4R9;A0A7P0TAD4;A0A7P0TAT6;A0A7P0T926;A0A7P0T9G9;A0A7P0Z469;A0A7P0T9U4;A0A7P0Z4L7	Q9UBR2;A0A7P0T989;A0A7P0T8I6;A0A7P0TBB5;A0A7P0T8X2;A0A7P0TBM7;A0A7P0T900;A0A7P0TA25;A0A7P0TB41	Cathepsin Z	CTSZ	15.6303	14.5048	18.1485	18.4128	20.2883	19.9949	18.6434	18.6983
+	1.00183	-1.44587	Q15375-5;A0A7P0T9V9;Q15375-2;Q15375-4;Q15375;Q15375-3;A0A7P0TB85;A0A7P0T9L5;A0A7P0TBL4;A0A7P0T9G1;A0A7P0TA58;B7ZKJ3;B7ZKW7;F8W9W0;P54756;J3KQG3;F8VP57;P54756-2;Q5JZY3;Q5JZY3-2;Q5JZY3-3;P54756-3	Q15375-5;A0A7P0T9V9;Q15375-2;Q15375-4;Q15375;Q15375-3;A0A7P0TB85;A0A7P0T9L5;A0A7P0TBL4;A0A7P0T9G1;A0A7P0TA58	Ephrin type-A receptor 7	EPHA7	14.807	15.7926	16.7122	16.7791	17.2492	16.9014	15.4609	17.1276
	0.340885	-1.74139	I3L192;A0A7P0TB04;A0A7P0TA85;P35613-2;P35613;R4GMX5;A0A2R8YDZ0;A0A087WUV8;A0A7P0T8A7;P35613-3;P35613-4	I3L192;A0A7P0TB04;A0A7P0TA85;P35613-2;P35613;R4GMX5;A0A2R8YDZ0;A0A087WUV8;A0A7P0T8A7;P35613-3;P35613-4	Basigin	BSG	15.138	13.7485	17.9531	14.4161	19.4979	19.4662	16.7259	15.5657
	0.325017	-0.306048	P08195-4;F5GZS6;P08195;P08195-3;P08195-2;A0A7P0Z4P5;J3KPF3;A0A7P0TAN7;A0A7P0Z4A0;F5GZI0;A0A7P0T9F7;F5H056;A0A7P0TBF8;A0A7P0TAS6;A0A7P0T8U7;A0A7P0T8F1;H0YH36;A0A7P0TAT7;H0YFS2;H0YFX4	P08195-4;F5GZS6;P08195;P08195-3;P08195-2;A0A7P0Z4P5;J3KPF3;A0A7P0TAN7;A0A7P0Z4A0;F5GZI0;A0A7P0T9F7;F5H056;A0A7P0TBF8;A0A7P0TAS6;A0A7P0T8U7;A0A7P0T8F1	4F2 cell-surface antigen heavy chain	SLC3A2	15.3622	16.0487	16.0753	15.9477	18.2093	18.2951	17.5695	15.7763
	0.160303	-0.383562	A0A7P0Z463;H0YC24;Q9H6X2-3;Q9H6X2-4;Q9H6X2-6;Q9H6X2-2;Q9H6X2-5;Q9H6X2;A0A7P0T9B0	A0A7P0Z463;H0YC24;Q9H6X2-3;Q9H6X2-4;Q9H6X2-6;Q9H6X2-2;Q9H6X2-5;Q9H6X2;A0A7P0T9B0	Anthrax toxin receptor 1	ANTXR1	15.7075	14.6136	16.1761	14.9121	19.1364	19.3213	17.8083	18.1396
+	1.24023	-1.91183	P04156;A2A2V1;X6RKS3	P04156;A2A2V1;X6RKS3	Major prion protein	PRNP	18.4183	18.4579	19.8709	20.829	22.042	21.809	21.1187	20.4728
+	2.23224	-0.590335	A6NI73-4;A6NI73-3;A6NI73-2;A6NI73	A6NI73-4;A6NI73-3;A6NI73-2;A6NI73	Leukocyte immunoglobulin-like receptor subfamily A member 5	LILRA5	15.3161	15.2315	15.8477	15.8806	18.4676	18.1985	15.9777	15.1
+	2.80311	-1.31776	A6XND1;A6XND0;P17936;P17936-2;C9JMX4;H0Y5K2;B3KWK7	A6XND1;A6XND0;P17936;P17936-2	Insulin-like growth factor-binding protein 3	IGFBP3	18.1483	18.1302	19.4054	19.5085	17.6137	17.8014	19.9343	19.7569
+	0.594181	-0.814298	A8MTF8;P58499-3;P58499;P58499-2	A8MTF8;P58499-3;P58499;P58499-2	Protein FAM3B	FAM3B	14.8457	13.8417	15.2726	15.0435	17.1859	17.0303	14.1842	16.5523
+	2.00162	1.41866	B0YIW2;P02656	B0YIW2;P02656	Apolipoprotein C-III	APOC3	18.86	19.1202	17.513	17.6299	15.867	13.9983	17.8085	15.891
	0.540769	-0.731818	Q6NVW1;B1AKC9;P29323-2;P29323-3;P29323	Q6NVW1;B1AKC9;P29323-2;P29323-3;P29323	Receptor protein-tyrosine kinase;Ephrin type-B receptor 2	EPHB2	15.3486	15.3495	16.5911	15.5707	16.9009	16.8669	16.9753	17.8999
+	1.11396	-3.31527	H3BLV0;B1AP13;H7BY55;P08174-4;P08174;P08174-3;P08174-5;P08174-2;P08174-6;P08174-7;B1AP15;A0A2R8YEC5;A0A2R8YDY3	H3BLV0;B1AP13;H7BY55;P08174-4;P08174;P08174-3;P08174-5;P08174-2;P08174-6;P08174-7;B1AP15	Complement decay-accelerating factor	CD55	17.1067	15.1556	19.3973	19.4956	21.706	21.6574	21.5922	21.7075
	0.094564	-0.0618477	B4DNK4;P14618;H3BTN5;P14618-2;H3BQ34;P14618-3;H3BUW1;H3BTJ2;H3BU13;H3BT25;H3BN34;H3BQZ3;H3BR70	B4DNK4;P14618;H3BTN5;P14618-2;H3BQ34;P14618-3;H3BUW1;H3BTJ2	Pyruvate kinase;Pyruvate kinase PKM	PKM	17.7929	17.9666	17.7404	18.1429	16.4748	16.4802	18.2209	17.6839
	0.125815	-0.92015	B4DPG6;J3KPJ0;Q6P531-2;Q6P531	B4DPG6;J3KPJ0;Q6P531-2;Q6P531	Gamma-glutamyltransferase 6;Gamma-glutamyltransferase 6 heavy chain;Gamma-glutamyltransferase 6 light chain	GGT6	16.7793	12.8576	17.2955	14.1817	17.7799	17.6841	17.3955	15.3081
+	1.82449	-0.774106	P0CG48;F5H6Q2;F5H388;B4DV12;F5H265;J3QKN0;F5H2Z3;F5GYU3;Q5PY61;F5H747;J3QTR3;J3QS39;Q96C32;P62979;P62987;P0CG47;F5GXK7;M0R2S1;A0A2R8Y422;M0R1M6;M0R1V7;F5GZ39;J3QSA3	P0CG48;F5H6Q2;F5H388;B4DV12;F5H265;J3QKN0;F5H2Z3;F5GYU3;Q5PY61;F5H747;J3QTR3;J3QS39;Q96C32;P62979;P62987;P0CG47;F5GXK7;M0R2S1;A0A2R8Y422;M0R1M6;M0R1V7;F5GZ39;J3QSA3	Polyubiquitin-C;Ubiquitin;Ubiquitin-40S ribosomal protein S27a;Ubiquitin;40S ribosomal protein S27a;Ubiquitin-60S ribosomal protein L40;Ubiquitin;60S ribosomal protein L40;Polyubiquitin-B;Ubiquitin	UBC;UBB;RPS27A;UBA52	18.6399	18.5911	19.2969	19.4822	19.1001	18.9328	19.8008	19.7884
+	1.99219	0.930996	B4E1Z4;E7ETN3;P00751;H7C5H1;A0A0G2JH38;P00751-2;P06681-3;P06681-2;H0Y3H6;A0A0G2JIE7;E9PDZ0;B4DQI1;A0A0G2JK28;H7C526;C9JRT3;F2Z3N2;A0A0G2JI59;H0Y868;A2ABG0;A0A0G2JHM4;C9JYQ5;A0A0G2JJ82	B4E1Z4;E7ETN3;P00751;H7C5H1	Complement factor B;Complement factor B Ba fragment;Complement factor B Bb fragment	CFB	23.4139	23.5198	22.4574	22.6143	21.2216	21.2374	21.5659	21.4771
	0.134433	-0.127006	B5A977;P20333-2;P20333	B5A977;P20333-2;P20333	Tumor necrosis factor receptor superfamily member 1B;Tumor necrosis factor receptor superfamily member 1b, membrane form;Tumor necrosis factor-binding protein 2	TNFR1B;TNFRSF1B	16.5258	16.5985	16.366	17.0123	20.342	20.2732	18.4009	18.4799
+	2.52387	-1.04422	B7Z3L6;O00337	B7Z3L6;O00337	Sodium/nucleoside cotransporter 1	SLC28A1	17.5047	17.4637	18.475	18.5819	18.6015	18.3348	18.7393	19.7813
	0.151724	0.495657	B7Z7Q6;E9PNF7;P42785;P42785-2;E9PLY4;E9PQB5;E9PL85;E9PKN6;A0A7P0TB23;B3KR26;E9PNJ1;A0A7P0Z451	B7Z7Q6;E9PNF7;P42785;P42785-2;E9PLY4;E9PQB5;E9PL85;E9PKN6;A0A7P0TB23	Lysosomal Pro-X carboxypeptidase	PRCP	16.5588	15.9888	14.6787	16.8776	18.315	19.3336	17.6201	17.7221
+	2.13684	-1.42229	B7ZKJ8;Q14624-3;Q14624-2;Q14624;H7C0L5;Q14624-4	B7ZKJ8;Q14624-3;Q14624-2;Q14624;H7C0L5;Q14624-4	Inter-alpha-trypsin inhibitor heavy chain H4;70 kDa inter-alpha-trypsin inhibitor heavy chain H4;35 kDa inter-alpha-trypsin inhibitor heavy chain H4	ITIH4	22.308	22.546	23.8769	23.8216	24.311	24.0063	23.5845	23.7984
	0.0722393	0.191025	B8ZZQ6;P06454-2;P06454;B8ZZA1;B8ZZW7;H7C2N1	B8ZZQ6;P06454-2;P06454;B8ZZA1;B8ZZW7;H7C2N1	Prothymosin alpha;Prothymosin alpha, N-terminally processed;Thymosin alpha-1	PTMA	17.8595	16.1387	16.6724	16.9437	19.5966	18.7488	14.6989	17.5773
+	4.66992	-2.46354	F6UPZ7;B9A034;F6Q0M4;Q92956;Q92956-2	F6UPZ7;B9A034;F6Q0M4;Q92956	Tumor necrosis factor receptor superfamily member 14	TNFRSF14	16.8556	16.8355	19.3037	19.3145	20.4651	20.7518	20.3519	20.4347
+	1.96139	-5.30594	H7BYC3;C9IY66;Q8WVV5-3;Q7KYR7-6;Q7KYR7-4;Q8WVV5-2;Q8WVV5;Q7KYR7;Q7KYR7-1;C9JNC3;Q7KYR7-5;C9JAJ6	H7BYC3;C9IY66;Q8WVV5-3;Q7KYR7-6;Q7KYR7-4;Q8WVV5-2;Q8WVV5;Q7KYR7;Q7KYR7-1;C9JNC3;Q7KYR7-5	Butyrophilin subfamily 2 member A2;Butyrophilin subfamily 2 member A1	BTN2A1;BTN2A2	14.3982	13.2833	19.1013	19.1921	21.1803	20.9242	19.4796	19.7193
+	2.06067	-2.65202	C9IZ46;F8WFD9;Q8N114-2;Q8N114;Q8N114-5	C9IZ46;F8WFD9;Q8N114-2;Q8N114;Q8N114-5	Protein shisa-5	SHISA5	19.4036	19.8989	22.2781	22.3285	22.3282	22.2541	22.4842	22.5241
+	3.0042	2.32875	F8WE65;C9J5S7;P62937;A0A7I2V5J5;E5RIZ5;A0A7I2V4V1;A0A7P0S768;P0DN26;A0A0H2UH34;A0A0B4J2A2;A0A075B767;A0A075B759;P62937-2;Q9Y536;F5H284	F8WE65;C9J5S7;P62937	Peptidyl-prolyl cis-trans isomerase;Peptidyl-prolyl cis-trans isomerase A;Peptidyl-prolyl cis-trans isomerase A, N-terminally processed	PPIA	16.9063	16.8465	14.6146	14.4807	17.6107	18.2879	16.9732	17.4722
+	1.3185	-5.27714	C9J8Z4;Q969P0-3;Q969P0	C9J8Z4;Q969P0-3;Q969P0	Immunoglobulin superfamily member 8	IGSF8	15.0182	12.6319	19.2322	18.9721	20.8144	20.5124	19.1586	19.2895
+	1.3451	0.531333	C9JEU5;C9JC84;P02679-2;P02679;C9JPQ9;C9JU00	C9JEU5;C9JC84;P02679-2;P02679	Fibrinogen gamma chain	FGG	24.403	24.6011	23.9086	24.0329	18.8183	18.524	20.9071	21.0105
+	0.778917	-3.71387	C9JD84;E7EV71;Q14766-3;Q14766-2;Q14766-5;Q14766;Q14766-4	C9JD84;E7EV71;Q14766-3;Q14766-2;Q14766-5;Q14766;Q14766-4	Latent-transforming growth factor beta-binding protein 1	LTBP1	15.2467	11.7682	17.1719	17.2708	18.6888	18.4948	17.0327	18.2858
+	3.30343	-1.11255	C9JF17;P05090;C9JX71;F8WBT9	C9JF17;P05090;C9JX71	Apolipoprotein D	APOD	22.7688	22.818	23.903	23.9089	25.5115	25.2466	24.6	24.7804
+	0.773896	-3.02636	C9JQS6;P98095;P98095-2	C9JQS6;P98095;P98095-2	Fibulin-2	FBLN2	17.1852	14.3317	18.7118	18.8578	16.429	13.3163	20.395	20.4923
	0.434103	-1.5548	Q04756;D6RAR4;CON__ENSEMBL:ENSBTAP00000023055	Q04756;D6RAR4	Hepatocyte growth factor activator;Hepatocyte growth factor activator short chain;Hepatocyte growth factor activator long chain	HGFAC	14.3274	15.4581	17.6716	15.2235	18.5178	17.8518	17.7764	18.3217
	0.111377	-0.536958	D6RAX3;Q08174;Q08174-2;D6RBG2;H0Y9F5	D6RAX3;Q08174;Q08174-2;D6RBG2	Protocadherin-1	PCDH1	15.323	14.846	17.2389	14.004	17.672	17.7059	14.1019	14.0832
+	2.2845	-0.968551	D6RBV2;Q12907;D6RIU4;D6RDX1;D6RBH1	D6RBV2;Q12907;D6RIU4;D6RDX1	Vesicular integral-membrane protein VIP36	LMAN2	20.3768	20.3063	21.2495	21.3707	23.6077	23.4763	21.5845	21.6576
+	1.9113	0.997351	D6RF35;P02774;P02774-3;P02774-2;D6RBJ7;D6RF20;CON__Q3MHN5;CON__ENSEMBL:ENSBTAP00000018229	D6RF35;P02774;P02774-3;P02774-2;D6RBJ7	Vitamin D-binding protein	GC	23.2832	23.2247	22.149	22.3642	20.6387	20.4708	21.2826	21.3192
	0.443218	0.195006	D6RF86;P55285-2;P55285;D6RJG0;Q9Y6N8;Q9ULB4	D6RF86;P55285-2;P55285	Cadherin-6	CDH6	15.0209	15.2931	14.8675	15.0565	17.359	16.7684	16.3029	15.9491
+	2.13238	-1.5511	D6RGG3;Q99715-4;Q99715;Q99715-2;H0Y4P7	D6RGG3;Q99715-4;Q99715	Collagen alpha-1(XII) chain	COL12A1	16.8366	16.6517	18.1984	18.3922	18.8296	18.6079	19.328	19.3034
+	1.24776	-0.693326	D6RHI9;O00584;D6REQ6;A0A087WZM2;H0YAE9;J3QQ64;A0A087WWI1;O00584-2	D6RHI9;O00584;D6REQ6;A0A087WZM2;H0YAE9	Ribonuclease T2	RNASET2	15.6624	15.9993	16.4885	16.5599	20.2894	20.0837	17.5562	17.6106
	0.5621	-0.205049	D6RIU5;P00995	D6RIU5;P00995	Pancreatic secretory trypsin inhibitor	SPINK1	18.3703	18.6401	18.6844	18.7362	20.0152	19.721	15.5728	17.4019
+	2.62841	-2.85197	E5RHN3;Q8TDQ0-2;Q8TDQ0	E5RHN3;Q8TDQ0-2;Q8TDQ0	Hepatitis A virus cellular receptor 2	HAVCR2	17.8182	17.9098	20.8467	20.5852	21.5816	21.2096	21.2287	21.3252
+	0.997129	-2.76887	J3KMY5;G3V3E8;E7EMS2;G3V3D1;P61916;G3V2V8;H0YIZ1;P61916-2	J3KMY5;G3V3E8;E7EMS2;G3V3D1;P61916;G3V2V8;H0YIZ1;P61916-2	Epididymal secretory protein E1	NPC2	17.6979	15.7955	19.5526	19.4785	20.1746	20.1396	19.8822	19.6549
+	2.16808	-2.37106	E7ENL6;P12111-4;P12111-2;P12111;P12111-3;P12111-5	E7ENL6;P12111-4;P12111-2;P12111;P12111-3;P12111-5	Collagen alpha-3(VI) chain	COL6A3	16.8546	16.9734	19.4723	19.0979	20.4504	20.2079	19.4024	19.5208
+	2.93638	-4.99122	E7EQB2;E7ER44;P02788-2;P02788;C9JCF5	E7EQB2;E7ER44;P02788-2;P02788	Lactotransferrin;Lactoferricin-H;Kaliocin-1;Lactoferroxin-A;Lactoferroxin-B;Lactoferroxin-C	LTF	16.7295	16.4257	21.4925	21.6451	18.1918	17.9838	20.3582	20.4214
	0.121735	-0.72878	E7EQR4;P15311	E7EQR4;P15311	Ezrin	EZR	16.2097	13.7057	14.0705	17.3023	14.7139	16.2455	18.4926	18.5403
+	0.633401	-4.51601	E7EQR8;Q9GZM5	E7EQR8;Q9GZM5	Protein YIPF3;Protein YIPF3, 36 kDa form III	YIPF3	21.932	16.5995	23.6852	23.8784	24.2994	24.2164	23.1808	23.3258
+	2.36973	-2.22735	E7ET40;P00749-2;P00749;S4R3G7	E7ET40;P00749-2;P00749	Urokinase-type plasminogen activator;Urokinase-type plasminogen activator long chain A;Urokinase-type plasminogen activator short chain A;Urokinase-type plasminogen activator chain B	PLAU	16.9472	17.1849	19.2086	19.3782	18.0056	17.6796	19.0232	19.2453
+	1.22702	-0.508972	E7ET76;P19440;B5MCK8;P19440-2;P36268-2;A6NGU5;P36268;P36268-3;E7ETR7	E7ET76;P19440;B5MCK8;P19440-2;P36268-2;A6NGU5;P36268;P36268-3	Gamma-glutamyltranspeptidase 1;Gamma-glutamyltranspeptidase 1 heavy chain;Gamma-glutamyltranspeptidase 1 light chain;Inactive gamma-glutamyltranspeptidase 2;Putative gamma-glutamyltranspeptidase 3;Putative gamma-glutamyltranspeptidase 3 heavy chain;Putative gamma-glutamyltranspeptidase 3 light chain	GGT1;GGT2;GGT3P	18.0269	18.0169	18.4012	18.6605	18.9536	18.679	18.2073	18.2816
+	1.08562	0.406481	G3XAM2;E7ETH0;P05156;A0A2R8Y3M9;D6R9Z8;CON__Q32PI4	G3XAM2;E7ETH0;P05156;A0A2R8Y3M9	Complement factor I;Complement factor I heavy chain;Complement factor I light chain	CFI	20.2071	20.2939	19.7276	19.9604	19.9525	19.8242	19.6728	19.8057
	0.14149	-0.963479	E7EX29;P63104;E7ESK7;B0AZS6;E5RGE1;E5RIR4;E9PD24;E7EVZ2	E7EX29;P63104;E7ESK7;B0AZS6	14-3-3 protein zeta/delta	YWHAZ	17.2265	13.0157	17.1366	15.0325	17.3569	17.2415	15.5415	14.5392
+	1.66908	-1.75917	F5H7V9;E9PC84;J3QSU6;P24821-6;P24821-5;P24821-2;P24821-3;P24821-4;P24821;H0YGZ3	F5H7V9;E9PC84;J3QSU6;P24821-6;P24821-5;P24821-2;P24821-3;P24821-4;P24821	Tenascin	TNC	16.5804	16.0826	18.0097	18.1716	19.3933	19.0714	19.4601	19.5897
	0.194873	-0.639287	H0YA68;E9PCD7;Q9Y2E5-2;Q9Y2E5	H0YA68;E9PCD7;Q9Y2E5-2;Q9Y2E5	Alpha-mannosidase;Epididymis-specific alpha-mannosidase	MAN2B2	15.1714	17.4982	17.0476	16.9005	17.7765	17.2314	17.4054	16.4994
+	0.622655	-3.46053	H7C0V9;E9PG40;P05067-7;P05067-11;P05067-8;P05067-9;P05067	H7C0V9;E9PG40;P05067-7;P05067-11;P05067-8;P05067-9;P05067	Amyloid beta A4 protein;N-APP;Soluble APP-alpha;Soluble APP-beta;C99;Beta-amyloid protein 42;Beta-amyloid protein 40;C83;P3(42);P3(40);C80;Gamma-secretase C-terminal fragment 59;Gamma-secretase C-terminal fragment 57;Gamma-secretase C-terminal fragment 50;C31	APP	13.5968	17.7612	19.1195	19.1596	20.7204	20.541	18.1784	18.2272
+	2.57266	-4.17837	E9PHH3;H7C1K4;P18827	E9PHH3;H7C1K4;P18827	Syndecan-1	SDC1	15.413	15.0073	19.3127	19.4644	20.9109	20.8838	19.6941	19.7635
+	1.18114	-0.30312	E9PHK0;P05452	E9PHK0;P05452	Tetranectin	CLEC3B	19.5328	19.5831	19.7831	19.9391	20.1083	19.8904	19.472	19.6058
+	1.3247	-2.95201	E9PIF4;Q99519	E9PIF4;Q99519	Sialidase-1	NEU1	13.2289	14.5574	16.7939	16.8965	18.1647	17.8706	17.5011	17.8073
	0.194977	0.699955	E9PIM6;E9PNQ8;P04216	E9PIM6;E9PNQ8;P04216	Thy-1 membrane glycoprotein	THY1	16.2462	15.0515	13.8217	16.0761	19.8429	19.5065	16.2504	16.1294
	0.530787	-0.481762	E9PRU1;O95967;E9PRQ8;E9PKA3;H0YEU0;E9PI47;H0YET5	E9PRU1;O95967;E9PRQ8;E9PKA3	EGF-containing fibulin-like extracellular matrix protein 2	EFEMP2	17.2474	16.5789	17.4688	17.321	20.0958	19.9263	17.4294	18.4773
+	2.14643	2.03613	F5GY80;F5H7G1;P07358	F5GY80;F5H7G1;P07358	Complement component C8 beta chain	C8B	19.5879	19.7218	17.4592	17.7782	15.175	11.1679	14.6936	17.9041
+	2.47321	-2.12284	F5H5Q2;P36896-5;P36896-2;P36896-3;P36896;P36896-4	F5H5Q2;P36896-5;P36896-2;P36896-3;P36896;P36896-4	Activin receptor type-1B	ACVR1B	17.5919	17.7083	19.6641	19.8817	21.3835	21.1851	20.2873	20.2934
+	1.42458	-2.50923	H7C3P4;F6S8M0;P15586-2;P15586;H0YFA9;F5H4C6	H7C3P4;F6S8M0;P15586-2;P15586;H0YFA9;F5H4C6	N-acetylglucosamine-6-sulfatase	GNS	16.2714	15.3005	18.4188	18.1716	21.0375	21.413	18.8042	19.4768
+	1.02025	-2.23359	F6WFR7;F8W8Y1;Q9P121-3;Q9P121-2;Q9P121;Q9P121-4	F6WFR7;F8W8Y1;Q9P121-3;Q9P121-2;Q9P121;Q9P121-4	Neurotrimin	NTM	13.4208	14.9088	16.4239	16.3728	16.3925	16.9191	17.1374	17.383
+	1.96874	-1.91654	Q96AP7;F8WDW9;C9JIE7	Q96AP7;F8WDW9	Endothelial cell-selective adhesion molecule	ESAM	15.3786	15.3331	17.4714	17.0734	19.398	19.1829	18.5742	18.7378
	0.0580296	-0.144156	G3V3X5;Q14767;G3V511;H0YJ20	G3V3X5;Q14767;G3V511	Latent-transforming growth factor beta-binding protein 2	LTBP2	19.3439	17.7299	18.6308	18.7314	21.9042	21.8489	21.9829	21.9511
+	0.636268	-3.73001	G3V4U0;Q9UBX5;G3XA98;G3V3Y2	G3V4U0;Q9UBX5;G3XA98	Fibulin-5	FBLN5	17.7829	13.3977	19.3575	19.2831	21.3685	21.1572	19.6868	19.5873
+	0.862141	-0.387667	G3XAK1;P26927;Q2TV78-2;Q2TV78	G3XAK1;P26927;Q2TV78-2;Q2TV78	Hepatocyte growth factor-like protein;Hepatocyte growth factor-like protein alpha chain;Hepatocyte growth factor-like protein beta chain;Putative macrophage stimulating 1-like protein	MST1;MST1L	16.6811	16.6422	16.8898	17.2089	16.6141	14.935	17.5011	17.6084
+	1.48736	-0.429107	G3XAP6;P49747;P49747-2	G3XAP6;P49747;P49747-2	Cartilage oligomeric matrix protein	COMP	17.6622	17.5035	18.0091	18.0149	19.7728	19.6975	18.8322	19.5174
+	2.96621	-2.36048	P16070;P16070-9;H0Y5E4;H0YCV9;P16070-8;P16070-7;H0YDW7;P16070-3;P16070-4;P16070-6;P16070-17;P16070-5;P16070-18;P16070-15;P16070-10;P16070-11;P16070-13;P16070-14;P16070-12;P16070-16;H0YDX6;H0Y2P0;H0YD13;E9PKC6;H0YD17;P16070-19;Q86UZ1;H0YEU1;H0YEV3;H0YF08;H0YD90	P16070;P16070-9;H0Y5E4;H0YCV9;P16070-8;P16070-7;H0YDW7;P16070-3;P16070-4;P16070-6;P16070-17;P16070-5;P16070-18;P16070-15;P16070-10;P16070-11;P16070-13;P16070-14;P16070-12;P16070-16;H0YDX6;H0Y2P0;H0YD13;E9PKC6;H0YD17	CD44 antigen	CD44	20.631	20.5776	22.8919	23.0378	23.6131	23.5725	23.3601	23.0017
+	0.922116	0.648144	H0Y8L3;Q15582;H0YAB8;H0Y9D7;S4R3C6	H0Y8L3;Q15582;H0YAB8;H0Y9D7;S4R3C6	Transforming growth factor-beta-induced protein ig-h3	TGFBI	17.3214	16.8361	16.3848	16.4765	14.4173	13.7349	13.6973	16.0194
+	2.08768	2.92499	H0YAC1;P03952;E9PBC5;C9J075;C9JCT1	H0YAC1;P03952;E9PBC5	Plasma kallikrein;Plasma kallikrein heavy chain;Plasma kallikrein light chain	KLKB1	19.6546	19.2864	16.3535	16.7375	15.1826	15.155	15.4274	15.6847
+	0.636433	-1.97423	H0YL33;H0YMW4;P07355;P07355-2;H0YM50;H0YNA0;H0YN28;H0YNP5;H0YMD0;H0YMU9;H0YN42;A6NMY6	H0YL33;H0YMW4;P07355;P07355-2;H0YM50	Annexin;Annexin A2	ANXA2	15.4927	13.2152	16.1051	16.5512	13.7217	15.2204	18.098	18.1833
+	0.652249	-2.01442	H3BQF7;H3BMU1;H3BUI0;J3KR23;P53990-2;P53990-3;P53990;P53990-4;P53990-5;F5GXM3	H3BQF7;H3BMU1;H3BUI0;J3KR23;P53990-2;P53990-3;P53990;P53990-4;P53990-5	IST1 homolog	IST1	14.6274	14.2034	17.5631	15.2965	18.1435	15.7486	14.4906	14.3151
+	1.84207	-3.03701	H3BS10;H3BP20;P06865;A0A087WUJ7;H3BU85;H3BTD4	H3BS10;H3BP20;P06865	Beta-hexosaminidase;Beta-hexosaminidase subunit alpha	HEXA	14.0259	14.3159	16.8694	17.5464	18.3895	17.7876	17.6797	17.6391
+	2.31299	1.51659	H3BPS8;H3BQN4;P04075;P04075-2;J3KPS3;H3BUH7;H3BR04;H3BMQ8;H3BU78;P09972	H3BPS8;H3BQN4;P04075;P04075-2;J3KPS3;H3BUH7;H3BR04	Fructose-bisphosphate aldolase;Fructose-bisphosphate aldolase A	ALDOA	19.0149	19.2261	17.5931	17.6147	18.1102	18.0072	18.3735	18.7373
+	0.948928	-2.1567	H3BTD9;J9JII2;H3BRH7;P24394-2;P24394-3;P24394	H3BTD9;J9JII2;H3BRH7;P24394-2;P24394-3;P24394	Interleukin-4 receptor subunit alpha;Soluble interleukin-4 receptor subunit alpha	IL4R	15.7305	14.1478	17.0717	17.12	17.1319	17.0088	17.3087	17.7702
+	0.980248	1.72859	H7C4L0;Q9NQS3-2;Q9NQS3-3;Q9NQS3;C9J795;C9JMW3	H7C4L0;Q9NQS3-2;Q9NQS3-3;Q9NQS3;C9J795;C9JMW3	Nectin-3	PVRL3	17.0031	16.3318	14.4319	15.4458	17.4392	17.2528	16.2994	15.6986
+	1.5135	-2.75313	J3KNB4;P49913	J3KNB4;P49913	Cathelicidin antimicrobial peptide;Antibacterial protein FALL-39;Antibacterial protein LL-37	CAMP	15.8084	16.7935	19.0834	19.0247	19.5934	19.8725	19.2353	19.2935
+	1.20245	-2.35161	J3KPA1;P54108;P54108-2;P54108-3	J3KPA1;P54108;P54108-2;P54108-3	Cysteine-rich secretory protein 3	CRISP3	16.0334	16.1164	17.8094	19.0437	17.4378	17.261	18.7079	18.7725
	0.00916173	-0.0704579	J3KS52;Q8TDQ1-3;Q8TDQ1-4;Q8TDQ1-2;Q8TDQ1-5;Q8TDQ1;Q8TDQ1-6	J3KS52;Q8TDQ1-3;Q8TDQ1-4;Q8TDQ1-2;Q8TDQ1-5;Q8TDQ1;Q8TDQ1-6	CMRF35-like molecule 1	CD300LF	13.5488	18.0223	16.6871	15.0249	15.827	14.9817	17.8764	18.1298
+	3.29026	-3.22797	J3KSN0;J3QQU6;J3QKK2;J3KTR4;Q8WVN6	J3KSN0;J3QQU6;J3QKK2;J3KTR4;Q8WVN6	Secreted and transmembrane protein 1	SECTM1	19.9745	19.8332	23.113	23.1507	25.0831	24.7883	23.3721	23.264
+	3.08353	-4.81337	J3QLM0;P09564	J3QLM0;P09564	T-cell antigen CD7	CD7	14.5431	14.2665	19.2153	19.221	20.7162	20.632	19.512	19.509
	0.450665	-1.82891	J3QQR8;J3QQX6;J3QRQ1;J3QRT5;P13598;J3QKR4	J3QQR8;J3QQX6;J3QRQ1;J3QRT5;P13598;J3QKR4	Intercellular adhesion molecule 2	ICAM2	14.4856	17.5409	17.7735	17.9109	19.2532	18.9836	18.0005	18.6403
	0.158343	-0.342948	J3QT83;Q05707-3;Q05707-2;Q05707	J3QT83;Q05707-3;Q05707-2;Q05707	Collagen alpha-1(XIV) chain	COL14A1	15.9278	15.1449	15.2328	16.5258	15.3503	13.4185	14.6545	16.9476
+	0.827246	-3.77691	K4DIA0;O75144;O75144-2;A0A087X1L8;O75144-3	K4DIA0;O75144;O75144-2	ICOS ligand	ICOSLG	13.5858	16.8777	18.9481	19.0692	19.5867	19.3594	19.2428	19.3632
+	2.47905	-1.46752	K7EKV5;K7EPE8;K7EPP8;P48960-2;P48960-3;P48960;B4DWB8;M0R0K5;Q9UHX3-5;Q9UHX3-4;Q9UHX3-6;Q9UHX3-3;Q9UHX3-2;Q9UHX3	K7EKV5;K7EPE8;K7EPP8;P48960-2;P48960-3;P48960;B4DWB8;M0R0K5;Q9UHX3-5;Q9UHX3-4;Q9UHX3-6;Q9UHX3-3;Q9UHX3-2;Q9UHX3	CD97 antigen;CD97 antigen subunit alpha;CD97 antigen subunit beta;EGF-like module-containing mucin-like hormone receptor-like 2	ADGRE5;CD97;ADGRE2;EMR2	15.4472	15.3007	16.7988	16.8842	18.4759	18.3192	17.422	17.4406
+	1.81763	-1.52524	K7ERI9;P02654;K7EKP1;K7EJI9;K7ELM9;K7EPF9	K7ERI9;P02654	Apolipoprotein C-I;Truncated apolipoprotein C-I	APOC1	19.8636	19.7311	21.501	21.1441	15.3843	15.6039	14.0582	16.1038
+	1.31583	-4.45125	K7ES44;K7ESC2;Q9H665;S4R3Z9;K7EL86;Q9H665-2	K7ES44;K7ESC2;Q9H665	IGF-like family receptor 1	IGFLR1	12.8374	14.7655	17.9329	18.5725	19.4107	19.115	18.6453	18.0305
+	1.3624	-3.6079	M0R2E9;M0R0H5;M0QYR6;M0R1I2;Q03405-2;Q03405-3;Q03405;M0QX27;M0R0Y4;M0QYS6	M0R2E9;M0R0H5;M0QYR6;M0R1I2;Q03405-2;Q03405-3;Q03405;M0QX27;M0R0Y4	Urokinase plasminogen activator surface receptor	PLAUR	14.0182	15.5255	18.1895	18.57	19.4055	19.4297	18.6542	19.1179
	0.333267	-1.07875	O00115;O00115-2;K7ENE5	O00115;O00115-2;K7ENE5	Deoxyribonuclease-2-alpha	DNASE2	13.4299	15.8054	15.8822	15.5106	19.635	19.2894	16.9878	17.398
+	0.824219	-0.547544	O00187-2;O00187	O00187-2;O00187	Mannan-binding lectin serine protease 2;Mannan-binding lectin serine protease 2 A chain;Mannan-binding lectin serine protease 2 B chain	MASP2	21.1613	20.6895	21.4297	21.5162	23.1188	23.417	22.6519	22.7413
	0.497972	-2.53548	O00241;H3BRP9;H3BV43;H3BML4;H9KV29;O00241-2;H3BUW0	O00241;H3BRP9;H3BV43;H3BML4;H9KV29;O00241-2	Signal-regulatory protein beta-1	SIRPB1	15.8838	12.0452	16.4179	16.5821	18.7405	18.55	17.3192	17.1713
+	1.69956	-1.33001	O00391;O00391-2;A8MXT8	O00391;O00391-2	Sulfhydryl oxidase 1	QSOX1	17.1964	16.8164	18.3187	18.3541	19.2903	19.1661	19.2254	19.4471
+	0.748039	-0.812139	O00560-3;O00560;G5EA09;O00560-2;B4DHN5;E9PBU7	O00560-3;O00560;G5EA09;O00560-2;B4DHN5;E9PBU7	Syntenin-1	SDCBP	17.3846	16.6122	17.7112	17.91	17.6799	17.6891	17.6281	18.4929
	0.139113	-0.509748	O00592-2;O00592	O00592-2;O00592	Podocalyxin	PODXL	14.7048	14.6935	16.4736	13.9442	17.6325	17.461	17.5602	17.6683
+	0.672928	-2.50556	O14498;H0YN67;H0YL90	O14498;H0YN67;H0YL90	Immunoglobulin superfamily containing leucine-rich repeat protein	ISLR	17.5466	14.7791	18.5909	18.746	19.2892	19.2773	18.0329	18.8723
+	1.57164	-0.770974	O43653	O43653	Prostate stem cell antigen	PSCA	20.1134	20.086	20.7425	20.9988	21.0854	21.0024	20.7117	20.9272
+	0.938859	-0.257659	O43866	O43866	CD5 antigen-like	CD5L	19.6405	19.762	19.8847	20.0331	18.4198	18.7718	18.3623	18.3665
+	2.94164	-2.4721	O60494	O60494	Cubilin	CUBN	17.691	17.7001	20.0841	20.2512	20.7909	20.5401	20.4756	20.5681
	0.029134	-0.192446	O60635	O60635	Tetraspanin-1	TSPAN1	16.2004	17.0025	14.7398	18.848	18.0079	18.3129	18.949	19.0977
	0.18597	0.0516243	Q5QNW6;U3KQK0;P06899;P23527;P33778;P57053;P58876;P62807;Q16778;O60814;Q8N257;Q93079;Q99877;Q99879;Q99880;Q5QNW6-2;Q96A08;A0A2R8Y619	Q5QNW6;U3KQK0;P06899;P23527;P33778;P57053;P58876;P62807;Q16778;O60814;Q8N257;Q93079;Q99877;Q99879;Q99880;Q5QNW6-2;Q96A08;A0A2R8Y619	Histone H2B type 2-F;Histone H2B;Histone H2B type 1-J;Histone H2B type 1-O;Histone H2B type 1-B;Histone H2B type F-S;Histone H2B type 1-D;Histone H2B type 1-C/E/F/G/I;Histone H2B type 2-E;Histone H2B type 1-K;Histone H2B type 3-B;Histone H2B type 1-H;Histone H2B type 1-N;Histone H2B type 1-M;Histone H2B type 1-L;Histone H2B type 1-A	HIST2H2BF;HIST1H2BN;HIST1H2BJ;HIST1H2BO;HIST1H2BB;H2BFS;HIST1H2BD;HIST1H2BC;HIST2H2BE;HIST1H2BK;HIST3H2BB;HIST1H2BH;HIST1H2BM;HIST1H2BL;HIST1H2BA	18.8018	18.8435	18.675	18.867	16.1943	16.6554	13.2677	16.8341
+	2.89199	-1.16558	O60888-3;O60888;O60888-2;C9IZG4;C9IZQ5	O60888-3;O60888;O60888-2;C9IZG4	Protein CutA	CUTA	16.8774	16.7939	17.9996	18.0028	18.2508	18.2423	18.5133	19.1269
	0.290082	-1.34273	O75339	O75339	Cartilage intermediate layer protein 1;Cartilage intermediate layer protein 1 C1;Cartilage intermediate layer protein 1 C2	CILP	13.1321	15.743	16.8719	14.6887	17.4253	17.2724	17.29	17.2986
+	1.71175	-1.71132	O75594	O75594	Peptidoglycan recognition protein 1	PGLYRP1	18.9329	19.0525	20.4695	20.9385	21.9961	21.9603	21.3849	21.4784
+	1.65891	-1.09418	O75882;O75882-2;O75882-3	O75882;O75882-2;O75882-3	Attractin	ATRN	17.9742	18.223	19.0847	19.3008	20.3972	20.1484	19.4476	19.6207
+	0.568698	-1.13001	O76076;O76076-2	O76076;O76076-2	WNT1-inducible-signaling pathway protein 2	WISP2	16.8065	18.1698	18.9262	18.3101	19.5085	19.0548	19.0941	19.4523
	0.296221	-1.32966	O94772;O94772-2	O94772;O94772-2	Lymphocyte antigen 6H	LY6H	15.1915	13.9	17.397	14.3539	18.2243	18.3521	17.8635	17.8924
+	2.76588	-4.69118	O94910-2;O94910	O94910-2;O94910	Latrophilin-1	LPHN1	12.718	13.1069	17.6014	17.6059	18.9468	18.787	18.2082	18.2558
+	1.98888	-3.14372	O94919	O94919	Endonuclease domain-containing 1 protein	ENDOD1	14.8173	15.4566	18.2521	18.3092	21.2049	21.0893	19.6399	19.7551
	0.027755	-0.191677	O95274	O95274	Ly6/PLAUR domain-containing protein 3	LYPD3	18.5604	14.338	16.0775	17.2043	18.7146	18.6128	16.3434	16.8748
+	0.796899	-0.522966	O95336;M0R1L2;M0R261;M0R0U3	O95336;M0R1L2;M0R261;M0R0U3	6-phosphogluconolactonase	PGLS	17.9899	18.3476	18.8495	18.534	21.0923	20.5569	18.9412	19.2227
	0.521643	1.66151	Q5SRP5;O95445-2;O95445	Q5SRP5;O95445-2;O95445	Apolipoprotein M	APOM	19.3302	19.1978	18.8022	16.4028	17.6311	14.088	16.4015	15.6511
	0.277091	1.79539	O95998;G3V1C5;O95998-4;O95998-3	O95998;G3V1C5;O95998-4;O95998-3	Interleukin-18-binding protein	IL18BP	19.2689	19.3083	19.8665	15.1199	21.0641	22.4501	20.2167	20.3151
+	2.88458	-1.14028	O96009;M0QXC5	O96009;M0QXC5	Napsin-A	NAPSA	16.697	16.6331	17.7792	17.8314	20.1111	19.906	19.844	19.9697
+	2.11174	0.629546	P00450;E9PFZ2;H7C5R1;D6RE86;H7C5N5	P00450;E9PFZ2;H7C5R1	Ceruloplasmin	CP	21.8786	21.9015	21.206	21.315	21.3049	21.0275	20.1652	20.3217
+	0.571215	1.83859	P00558-2;P00558	P00558-2;P00558	Phosphoglycerate kinase 1	PGK1	17.4486	17.5459	14.4482	16.8692	15.4288	14.9726	17.3304	17.3117
+	1.08338	0.745877	P00734;E9PIT3;C9JV37;CON__P00735	P00734;E9PIT3;C9JV37	Prothrombin;Activation peptide fragment 1;Activation peptide fragment 2;Thrombin light chain;Thrombin heavy chain	F2	23.4175	23.8392	22.794	22.971	22.64	22.5778	23.5053	23.3832
+	1.04679	0.463393	P00738;A0A0C4DGL8;J3QR68;H0Y300;P00738-2;J3QLC9;A0A087WU08;H3BS21;J3KTC3;J3KRH2;J3KSV1;J3QQI8;H3BMJ7	P00738;A0A0C4DGL8;J3QR68;H0Y300;P00738-2;J3QLC9;A0A087WU08;H3BS21	Haptoglobin;Haptoglobin alpha chain;Haptoglobin beta chain	HP	24.6932	24.9381	24.2672	24.4373	22.1617	21.9782	21.7952	22.0089
+	2.8884	4.51153	P00739-2;P00739;A0A0A0MRD9	P00739-2;P00739;A0A0A0MRD9	Haptoglobin-related protein	HPR	19.3625	19.686	14.9982	15.0272	18.2219	14.2857	15.6672	15.6437
+	2.40265	1.64452	P00747;Q5TEH5;A6PVI2;CON__P06868;Q02325	P00747	Plasminogen;Plasmin heavy chain A;Activation peptide;Angiostatin;Plasmin heavy chain A, short form;Plasmin light chain B	PLG	21.9872	22.0542	20.278	20.4744	18.6215	18.5321	18.8761	19.2698
+	1.70532	1.70909	P00748	P00748	Coagulation factor XII;Coagulation factor XIIa heavy chain;Beta-factor XIIa part 1;Coagulation factor XIIa light chain	F12	19.8702	20.3254	18.3021	18.4754	14.4468	16.6837	17.685	17.6991
+	2.33553	1.51366	P01008;CON__P41361	P01008	Antithrombin-III	SERPINC1	21.142	21.2492	19.5937	19.7701	18.5052	18.2522	18.2414	18.3642
+	0.734378	0.976044	P01009;P01009-2;P01009-3	P01009;P01009-2;P01009-3	Alpha-1-antitrypsin;Short peptide from AAT	SERPINA1	21.8493	20.8724	20.3524	20.4173	19.8803	20.0515	16.0436	14.7672
+	2.21136	2.02447	P01011;G3V595;G3V3A0;P01011-2;A0A087WY93;P01011-3	P01011;G3V595	Alpha-1-antichymotrypsin;Alpha-1-antichymotrypsin His-Pro-less	SERPINA3	21.948	22.0377	19.8153	20.1214	21.407	21.2185	20.0445	20.1391
	0.500728	0.100877	P01023;P20742-2;P20742;CON__ENSEMBL:ENSBTAP00000024146;H0YFH1;F8W7L3	P01023	Alpha-2-macroglobulin	A2M	23.4505	23.5101	23.3095	23.4493	19.5403	19.4109	20.5828	20.6725
+	1.8249	0.66255	P01024;M0QYC8;M0QXZ3;M0R0Q9;M0R1Q1;O95568	P01024	Complement C3;Complement C3 beta chain;C3-beta-c;Complement C3 alpha chain;C3a anaphylatoxin;Acylation stimulating protein;Complement C3b alpha chain;Complement C3c alpha chain fragment 1;Complement C3dg fragment;Complement C3g fragment;Complement C3d fragment;Complement C3f fragment;Complement C3c alpha chain fragment 2	C3	22.9936	23.031	22.27	22.4296	18.8026	18.6379	19.8511	20.0674
+	1.89463	3.13068	P01031	P01031	Complement C5;Complement C5 beta chain;Complement C5 alpha chain;C5a anaphylatoxin;Complement C5 alpha chain	C5	19.997	19.7656	16.413	17.0882	13.9262	12.7211	13.1978	13.798
+	1.21366	-2.24804	Q5H9A7;P01033;H0Y789;Q5H9B5	Q5H9A7;P01033;H0Y789	Metalloproteinase inhibitor 1	TIMP1	15.3036	15.8391	18.3372	17.3015	17.1257	16.5038	15.3306	15.079
+	1.62056	-1.23191	P01034	P01034	Cystatin-C	CST3	19.4467	19.2643	20.416	20.7588	20.5469	20.3434	20.062	20.2454
+	2.45579	-0.99306	P01042-2;P01042;P01042-3	P01042-2;P01042;P01042-3	Kininogen-1;Kininogen-1 heavy chain;T-kinin;Bradykinin;Lysyl-bradykinin;Kininogen-1 light chain;Low molecular weight growth-promoting factor	KNG1	23.472	23.3938	24.3819	24.47	25.1536	25.1294	24.1372	24.1009
+	2.68796	-2.06071	P01133-3;P01133;P01133-2;A0A494C018	P01133-3;P01133;P01133-2;A0A494C018	Pro-epidermal growth factor;Epidermal growth factor	EGF	19.1865	19.2022	21.1619	21.3482	21.7141	21.4957	21.2766	21.362
+	2.59643	-1.71313	P01591;D6RD17;D6RHJ6;C9JA05	P01591;D6RD17;D6RHJ6	Immunoglobulin J chain	IGJ;JCHAIN	19.4917	19.5312	21.1405	21.3087	21.3968	21.2288	21.8103	21.898
	0.204232	0.767107	P01602	P01602	Ig kappa chain V-I region HK102	IGKV1-5	16.4821	14.4509	13.8248	15.574	19.6533	19.4265	19.6776	20.0587
	0.0192553	0.0020752	P01619	P01619	Ig kappa chain V-III region B6		23.8682	23.9326	23.9086	23.888	24.6346	24.0834	23.21	23.2753
	0.182444	-0.0759001	P01624;A0A0C4DH55;A0A0C4DH90	P01624;A0A0C4DH55;A0A0C4DH90	Ig kappa chain V-III region POM	IGKV3D-7;IGKV3OR2-268	22.2146	22.0423	22.3234	22.0852	22.2338	22.2011	21.7734	21.7952
+	1.3109	3.8855	P01699	P01699	Ig lambda chain V-I region VOR		18.6017	18.7342	13.8928	15.672	18.3931	18.0552	18.3457	18.3417
+	2.58636	0.572661	P01700	P01700	Ig lambda chain V-I region HA		20.5011	20.475	19.8892	19.9415	19.8444	19.8224	19.4253	19.4609
+	1.59781	-0.857854	P01701	P01701	Ig lambda chain V-I region NEW		17.3111	17.2892	18.2965	18.0194	17.7101	17.4599	15.415	16.509
	0.258173	-1.03263	P01703	P01703	Ig lambda chain V-I region NEWM		18.0039	15.0913	17.5532	17.6073	18.5933	17.9583	14.1286	14.3136
+	2.79121	1.51008	P01714	P01714	Ig lambda chain V-III region SH		20.1542	20.1182	18.6842	18.5681	18.3958	18.6174	18.0118	18.1835
+	2.30578	-1.5413	P01780	P01780	Ig heavy chain V-III region JON		20.4099	20.429	21.8524	22.0691	21.7126	21.4556	21.0005	21.091
+	1.74679	0.757385	P0DP04;P01782	P0DP04;P01782	Ig heavy chain V-III region DOB		21.0194	21.1743	20.272	20.407	16.6484	14.2658	14.7826	19.7253
+	2.49002	-2.44924	P01833	P01833	Polymeric immunoglobulin receptor;Secretory component	PIGR	19.286	19.5093	21.763	21.9308	22.3129	22.0555	22.3489	22.446
	0.507789	-0.680025	P01834;A0A5H1ZRQ3	P01834;A0A5H1ZRQ3	Ig kappa chain C region	IGKC	24.8496	25.8583	26.0034	26.0646	26.2893	26.195	26.4519	26.5091
+	0.935935	0.269874	P01871;P01871-2	P01871;P01871-2	Ig mu chain C region	IGHM	23.1217	23.0988	22.7402	22.9406	19.9826	19.9247	21.2762	21.2762
+	2.64394	1.66271	P02647;F8W696;CON__P15497	P02647;F8W696	Apolipoprotein A-I;Proapolipoprotein A-I;Truncated apolipoprotein A-I	APOA1	25.7131	25.7942	24.0228	24.1592	20.7829	20.5249	21.3199	21.3331
	0.319912	-0.119493	P02649;E9PEV4;E7ERP7;H0Y7L5;CON__Q03247	P02649;E9PEV4;E7ERP7;H0Y7L5	Apolipoprotein E	APOE	19.9106	20.1518	20.0829	20.2185	18.5185	18.3925	18.5797	18.6746
+	1.44773	1.5661	V9GYM3;P02652;V9GYG9;V9GYE3;V9GYC1;V9GYS1	V9GYM3;P02652;V9GYG9;V9GYE3;V9GYC1;V9GYS1	Apolipoprotein A-II;Proapolipoprotein A-II;Truncated apolipoprotein A-II	APOA2	23.1359	23.2299	21.9171	21.3165	18.3869	17.9541	19.3882	19.5837
+	1.79817	0.75502	P02671;P02671-2;A0A087WUA0	P02671;P02671-2	Fibrinogen alpha chain;Fibrinopeptide A;Fibrinogen alpha chain	FGA	23.9354	24.0942	23.2051	23.3145	20.2929	19.8919	20.6667	20.8808
+	1.30686	0.461551	P02675;CON__P02676	P02675	Fibrinogen beta chain;Fibrinopeptide B;Fibrinogen beta chain	FGB	24.0999	24.2622	23.6505	23.7885	18.6407	18.4191	21.0015	20.9267
+	3.61851	-6.74071	P02743	P02743	Serum amyloid P-component;Serum amyloid P-component(1-203)	APCS	13.1478	13.0858	19.9574	19.7576	18.8347	15.2255	16.0055	15.744
+	2.48813	1.37157	P02747	P02747	Complement C1q subcomponent subunit C	C1QC	20.5629	20.581	19.1225	19.2783	15.3158	14.422	16.5779	16.6528
+	2.93136	1.25594	P02748;CON__Q3MHN2	P02748	Complement component C9;Complement component C9a;Complement component C9b	C9	20.5538	20.4715	19.2443	19.2692	17.5792	17.2139	17.4232	17.6302
+	2.01496	1.03676	P02749;J3QRN2;J3QLI0;J3KS17;CON__P17690	P02749;J3QRN2;J3QLI0	Beta-2-glycoprotein 1	APOH	23.1258	23.3239	22.1611	22.215	22.2984	22.2777	21.8759	21.975
+	2.21241	1.26366	P02750	P02750	Leucine-rich alpha-2-glycoprotein	LRG1	20.8217	20.678	19.5549	19.4174	22.6855	22.751	21.1505	21.2364
+	2.07976	-0.989579	P02751-1;P02751-3;P02751-17;P02751;P02751-8;P02751-14;P02751-7;P02751-10;P02751-6;P02751-5;P02751-9;P02751-13;P02751-11;P02751-4;P02751-12;H0Y7Z1;P02751-16;P02751-2;H0Y4K8	P02751-1;P02751-3;P02751-17;P02751;P02751-8;P02751-14;P02751-7;P02751-10;P02751-6;P02751-5;P02751-9;P02751-13;P02751-11;P02751-4;P02751-12	Fibronectin;Anastellin;Ugl-Y1;Ugl-Y2;Ugl-Y3	FN1	21.1947	21.2455	22.1224	22.2969	20.7303	20.6173	21.1305	21.2519
	2.67564	0.0882301	Q5VY30;P02753	Q5VY30;P02753	Retinol-binding protein 4;Plasma retinol-binding protein(1-182);Plasma retinol-binding protein(1-181);Plasma retinol-binding protein(1-179);Plasma retinol-binding protein(1-176)	RBP4	21.5398	21.5467	21.4528	21.4572	21.6822	21.385	21.1162	21.0536
+	2.97028	-1.48005	P02760;S4R3Y4	P02760	Protein AMBP;Alpha-1-microglobulin;Inter-alpha-trypsin inhibitor light chain;Trypstatin	AMBP	23.7049	23.7506	25.1651	25.2506	27.3624	27.1954	26.2955	26.3314
	0.335699	-0.159416	P02763	P02763	Alpha-1-acid glycoprotein 1	ORM1	23.4345	23.7568	23.6832	23.827	24.1533	23.8896	24.1841	24.03
+	1.1687	0.216609	P02765;C9JV77;CON__P12763	P02765;C9JV77	Alpha-2-HS-glycoprotein;Alpha-2-HS-glycoprotein chain A;Alpha-2-HS-glycoprotein chain B	AHSG	22.46	22.5786	22.2981	22.3073	22.2725	22.2664	22.6173	22.2974
+	1.82151	0.881764	P02787;H7C5E8;C9JVG0;F8WCI6;C9JB55;F8WEK9;F8WC57;CON__Q2HJF0	P02787	Serotransferrin	TF	24.7139	24.8299	23.7972	23.983	21.8852	21.7102	22.4536	22.4245
+	2.02568	0.912525	P02790;Q9BS19	P02790;Q9BS19	Hemopexin	HPX	23.6658	23.8152	22.7792	22.8768	21.4429	21.2377	21.392	21.4805
+	1.2485	1.34766	P04003;A6PVY5;F2Z2V7	P04003	C4b-binding protein alpha chain	C4BPA	21.5768	21.9049	20.1017	20.6847	14.6382	15.6448	13.6535	14.5263
+	2.37816	1.16477	P04004;F5GX75;H0YJW9;CON__Q3ZBS7	P04004	Vitronectin;Vitronectin V65 subunit;Vitronectin V10 subunit;Somatomedin-B	VTN	23.1797	23.206	21.9536	22.1025	22.298	21.7836	21.3193	21.5012
+	2.80316	-3.22894	P04083;Q5T3N1;Q5T3N0	P04083;Q5T3N1	Annexin A1;Annexin	ANXA1	16.1544	16.3986	19.4663	19.5446	15.248	14.8631	17.1151	18.1671
+	1.41311	0.32785	P04114;A8MUN2;A0A669KB70;CON__ENSEMBL:ENSBTAP00000032840	P04114	Apolipoprotein B-100;Apolipoprotein B-48	APOB	20.5265	20.5784	20.1635	20.2857	15.4619	15.708	17.5462	18.1521
+	2.31425	-2.69809	P04155	P04155	Trefoil factor 1	TFF1	20.2273	20.5962	23.0707	23.149	24.4349	24.1281	23.2842	23.3778
+	0.919722	-0.776619	P04180;J3QSE5;I3L1Q6;J3QKT0	P04180	Phosphatidylcholine-sterol acyltransferase	LCAT	17.2676	17.1484	17.6938	18.2754	18.9436	18.8512	17.633	18.5187
+	2.67364	1.20951	P04196	P04196	Histidine-rich glycoprotein	HRG	21.967	21.8588	20.6899	20.7169	17.6735	17.5189	18.5416	18.7202
+	2.37903	1.45496	P04217;P04217-2;M0R009	P04217;P04217-2;M0R009	Alpha-1B-glycoprotein	A1BG	22.1551	22.2879	20.6996	20.8336	21.9497	21.7031	20.3775	20.5194
+	3.02901	-3.4719	P04279;P04279-2	P04279;P04279-2	Semenogelin-1;Alpha-inhibin-92;Alpha-inhibin-31;Seminal basic protein	SEMG1	21.5172	21.3049	24.8879	24.8781	16.0239	15.3984	16.6589	15.1555
	0.214353	0.0586329	P04406;P04406-2;E7EUT5	P04406;P04406-2;E7EUT5	Glyceraldehyde-3-phosphate dehydrogenase	GAPDH	18.7824	18.5867	18.62	18.6318	16.7653	16.5666	18.5561	18.8792
+	0.786889	-5.16024	P04433;A0A0A0MRZ8	P04433;A0A0A0MRZ8	Ig kappa chain V-III region VG	IGKV3D-11	12.9584	17.7276	20.3621	20.6444	21.094	21.055	21.1104	21.1977
+	2.58164	-1.41618	P04746;P04746-2;H7BZQ8	P04746;P04746-2	Pancreatic alpha-amylase	AMY2A	20.8488	20.7576	22.1628	22.2759	23.2052	23.0689	22.4819	22.5668
+	1	-5.78681	P05109	P05109	Protein S100-A8;Protein S100-A8, N-terminally processed	S100A8	14.6306	18.3362	21.567	22.9735	18.3701	18.4169	18.8463	19.0052
+	2.80408	-1.92758	P05154;G3V2M1;G3V264;G3V482;G3V265;G3V5I3;G3V4B4;G3V3F5	P05154;G3V2M1	Plasma serine protease inhibitor	SERPINA5	19.3537	19.4245	21.2489	21.3845	20.4207	20.2299	20.1417	20.2342
+	1.50861	1.57799	P05160;A0A3B3IS66	P05160;A0A3B3IS66	Coagulation factor XIII B chain	F13B	18.5012	17.9358	16.6085	16.6725	15.5734	15.3332	15.726	15.387
+	2.56026	-9.64953	P05164-2;P05164;P05164-3;J3QSF7;P11678	P05164-2;P05164;P05164-3	Myeloperoxidase;Myeloperoxidase;89 kDa myeloperoxidase;84 kDa myeloperoxidase;Myeloperoxidase light chain;Myeloperoxidase heavy chain	MPO	10.454	11.4108	20.4131	20.7507	12.8228	12.7541	15.5109	17.0281
	0.288021	-0.791109	S4R3A2;S4R371;P05413	S4R3A2;S4R371;P05413	Fatty acid-binding protein, heart	FABP3	15.2332	14.2775	14.6575	16.4354	17.4238	17.1798	16.7853	16.3294
+	3.08842	-2.56722	P05451;P48304;H7BZ24	P05451	Lithostathine-1-alpha	REG1A	18.8364	18.8739	21.3514	21.4933	22.3537	22.0124	22.0022	22.0853
	0.412892	-0.0642605	P05543;CON__Q9TT36	P05543	Thyroxine-binding globulin	SERPINA7	18.4362	18.3316	18.4744	18.422	20.5956	20.5804	18.8689	19.0094
+	2.32842	2.55016	P05546;CON__ENSEMBL:ENSBTAP00000018574	P05546	Heparin cofactor 2	SERPIND1	20.4742	20.2162	17.6762	17.9138	14.8855	14.6816	15.8769	15.3868
+	1.63417	-1.24074	P06312	P06312	Ig kappa chain V-IV region	IGKV4-1	19.5768	19.1919	20.626	20.6242	21.7202	21.1594	20.6845	20.6607
+	0.878983	0.841816	P06331;P0DP08;P0DP06;A0A0C4DH41;P01825;P01824;A0A0J9YWU9;A0A087WW49;A0A075B6R2;P0DP07;A0A087WSY4	P06331;P0DP08;P0DP06;A0A0C4DH41;P01825;P01824	Ig heavy chain V-II region ARH-77;Ig heavy chain V-II region NEWM;Ig heavy chain V-II region WAH	IGHV4-61	21.5932	20.9573	20.3109	20.556	18.603	18.3831	19.4237	19.4661
+	2.47635	-6.90529	P06702	P06702	Protein S100-A9	S100A9	14.9304	15.7227	22.1762	22.2875	15.7722	15.5619	20.105	20.1853
+	1.88523	-3.76553	R4GN98;P06703	R4GN98;P06703	Protein S100;Protein S100-A6	S100A6	14.3032	15.1136	18.3186	18.6293	19.7499	18.9032	21.3673	21.274
+	1.24898	2.23907	P06727	P06727	Apolipoprotein A-IV	APOA4	20.8348	21.7938	18.795	19.3555	16.7523	16.9796	17.7551	18.1739
+	2.30875	-3.03038	P06870;P06870-2	P06870;P06870-2	Kallikrein-1	KLK1	17.9147	18.302	21.0496	21.2278	21.8277	21.5665	21.4737	21.5515
+	1.67039	-3.16665	P07204	P07204	Thrombomodulin	THBD	14.6712	13.7323	17.3981	17.3386	18.4301	18.3647	17.7571	17.9582
+	2.46631	-1.57632	P07288;M0R1F0;P07288-2;P07288-5;P07288-3;Q8NCW4;M0R294;M0R1Z7;M0QZF9;A0A0B4J1X3;M0QX57;P07288-4;P20151;P20151-2;P20151-3;M0QXQ7;M0R1T3	P07288;M0R1F0;P07288-2;P07288-5;P07288-3;Q8NCW4;M0R294;M0R1Z7;M0QZF9	Prostate-specific antigen	KLK3	20.1	20.1064	21.5871	21.7718	19.5969	19.5407	17.5372	17.5861
+	1.25976	-2.63147	P07307-3;P07307-2;P07307	P07307-3;P07307-2;P07307	Asialoglycoprotein receptor 2	ASGR2	15.1407	13.8611	17.0598	17.2049	18.873	18.6528	17.1846	17.2313
+	0.651811	1.21151	P07357	P07357	Complement component C8 alpha chain	C8A	18.6402	19.1079	17.0092	18.3158	16.4949	16.5514	17.1033	17.0033
+	1.58271	0.910214	P07360;A0A3B3ITK5	P07360	Complement component C8 gamma chain	C8G	18.7514	18.5108	17.6311	17.8107	16.317	15.5892	14.4823	16.9629
+	3.01629	-2.11908	P07602;C9JIZ6;P07602-2;Q5BJH1	P07602;C9JIZ6;P07602-2;Q5BJH1	Prosaposin;Saposin-A;Saposin-B-Val;Saposin-B;Saposin-C;Saposin-D	PSAP	22.3103	22.3657	24.3973	24.5168	25.7712	25.5492	25.3786	25.5052
+	0.911961	-1.72951	P07686;Q5URX0;H0YA83;H0Y9B6	P07686;Q5URX0	Beta-hexosaminidase subunit beta;Beta-hexosaminidase subunit beta chain B;Beta-hexosaminidase subunit beta chain A	HEXB	14.4883	14.4859	16.8849	15.5483	17.9869	14.7989	17.2891	17.8526
+	1.95532	-2.80067	P07737;K7EJ44;CON__P02584;I3L3D5	P07737	Profilin-1	PFN1	17.1459	17.7341	20.197	20.2843	17.3602	17.6388	19.452	19.6392
	0.536767	-1.56569	P07900;P07900-2;P08238;Q14568;Q58FF8	P07900;P07900-2;P08238	Heat shock protein HSP 90-alpha;Heat shock protein HSP 90-beta	HSP90AA1;HSP90AB1	16.5804	14.381	17.0337	17.0591	18.5065	15.0454	17.3131	17.8201
+	3.22937	-2.74539	X6RBG4;P07911;P07911-5;P07911-3;P07911-4;P07911-2	X6RBG4;P07911;P07911-5;P07911-3;P07911-4;P07911-2	Uromodulin;Uromodulin, secreted form	UMOD	20.9329	20.8779	23.59	23.7116	25.554	25.3858	23.1889	23.3944
+	2.5771	-3.26512	P07996;P07996-2;CON__Q28194	P07996;P07996-2	Thrombospondin-1	THBS1	16.0892	16.2994	19.3279	19.591	19.9388	19.3937	20.1946	20.2447
+	2.44103	-2.35836	P07998;G3V357	P07998;G3V357	Ribonuclease pancreatic	RNASE1	20.689	20.9708	23.2083	23.1683	24.6617	24.6336	23.9173	23.8186
+	3.28469	-2.58012	P08138;P08138-2	P08138;P08138-2	Tumor necrosis factor receptor superfamily member 16	NGFR	17.0433	17.0576	19.5722	19.689	19.7453	19.7168	20.063	20.2833
+	1.62816	0.866019	P08185;G3V350;G3V4V7	P08185	Corticosteroid-binding globulin	SERPINA6	20.1729	20.3514	19.4978	19.2945	20.9375	20.5635	18.7735	19.8926
+	1.91047	-6.52549	P08246	P08246	Neutrophil elastase	ELANE	13.3792	14.8343	20.571	20.6934	17.7717	16.1783	17.6141	16.4612
	0.193602	-0.506088	P08294;M0R1V4	P08294;M0R1V4	Extracellular superoxide dismutase [Cu-Zn]	SOD3	14.3216	14.0766	13.7849	15.6254	19.481	19.276	15.8134	14.7166
+	1.79042	-5.41503	P08311	P08311	Cathepsin G	CTSG	14.7533	13.3881	19.6304	19.3411	19.2909	15.3365	17.9147	17.8503
+	1.10784	0.6542	P08519;A0A087WWY0	P08519	Apolipoprotein(a)	LPA	20.8363	20.6791	19.9258	20.2812	20.3169	21.7383	20.1342	21.937
+	1.88733	-0.728309	P08571;D6RFL4	P08571;D6RFL4	Monocyte differentiation antigen CD14;Monocyte differentiation antigen CD14, urinary form;Monocyte differentiation antigen CD14, membrane-bound form	CD14	19.394	19.475	20.0895	20.2361	22.7686	22.5979	21.2491	21.4119
+	0.912187	-0.844471	P08582;P08582-2;C9JVN1	P08582	Melanotransferrin	MFI2	16.8433	16.2524	17.2541	17.5306	18.4374	17.8067	17.2593	17.3676
+	2.04624	0.558887	P08603	P08603	Complement factor H	CFH	22.2627	22.2871	21.6641	21.768	17.4096	17.8017	19.0756	19.4229
+	1.69649	4.02608	P08697;A0A0G2JPA8;P08697-2;C9JMH6;A0A0J9YY65;C9JPV4;A0A0J9YWQ3;CON__P28800	P08697;A0A0G2JPA8;P08697-2;C9JMH6;A0A0J9YY65;C9JPV4;A0A0J9YWQ3	Alpha-2-antiplasmin	SERPINF2	20.4382	19.8725	16.6354	15.6231	16.6007	14.5131	16.7575	16.2665
+	0.956972	0.454566	P09211;A8MX94;A0A087X2E9	P09211;A8MX94	Glutathione S-transferase P	GSTP1	18.1782	18.4051	17.7172	17.9569	18.3243	18.0102	15.4512	14.9776
+	1.77375	-1.69258	P09603;E9PJA2;P09603-2;P09603-3;E9PKP4;E9PQ08;H7BY18	P09603;E9PJA2;P09603-2;P09603-3;E9PKP4	Macrophage colony-stimulating factor 1;Processed macrophage colony-stimulating factor 1	CSF1	17.261	17.3748	18.7954	19.2255	21.05	20.8313	19.3788	19.7944
+	3.23868	2.55793	P0C0L5;A0A3B3ISA6	P0C0L5;A0A3B3ISA6	Complement C4-B;Complement C4 beta chain;Complement C4-B alpha chain;C4a anaphylatoxin;C4b-B;C4d-B;Complement C4 gamma chain	C4B	20.4795	20.6021	17.9784	17.9874	17.7687	14.4661	17.5354	17.5356
+	2.93445	-2.50759	P0DJD8;F5H0H6;F5GWT0;F5GXL4;C9JM59;P0DJD9;P0DJD7	P0DJD8;F5H0H6;F5GWT0;F5GXL4;C9JM59;P0DJD9;P0DJD7	Pepsin A-3;Pepsin A-5;Pepsin A-4	PGA3;PGA5;PGA4	22.2053	22.31	24.6975	24.833	27.0655	26.6769	24.5932	24.6521
+	2.10243	-2.80866	P0DMQ5	P0DMQ5	Putative transmembrane protein INAFM2	INAFM2	16.9461	16.4603	19.5754	19.4483	19.0049	18.8443	20.5056	20.7084
+	0.974496	0.572762	P0DOY3;P0DOY2;P0CF74;A0A5H1ZRQ7;A0M8Q6	P0DOY3;P0DOY2;P0CF74	Ig lambda-6 chain C region	IGLC6	25.9513	25.7126	25.0949	25.4235	25.6895	25.3353	25.5664	25.4802
+	1.6322	-0.790565	P0DP25;P0DP24;P0DP23;M0QZ52;E7EMB3;F8WBR5;G3V479;Q96HY3;G3V361;A0A590UJI2	P0DP25;P0DP24;P0DP23;M0QZ52;E7EMB3;F8WBR5;G3V479;Q96HY3		CALM3;CALM2;CALM1	18.5051	18.3217	19.1221	19.2857	19.2603	19.1959	20.4093	20.4962
+	3.33926	-2.41827	P0DP58-2;P0DP57;H0YB12	P0DP58-2;P0DP57			19.8865	19.9035	22.2622	22.3643	21.6436	21.5617	21.4604	21.5217
+	2.27557	-3.70543	P0DUB6;P0DTE8;P0DTE7;Q5T085;CON__Q3MHH8;C9JWK7;C9J2Z5;Q5T084	P0DUB6;P0DTE8;P0DTE7;Q5T085	Alpha-amylase	AMY1B	14.7921	15.3272	18.7227	18.8074	13.7354	17.2883	15.4116	19.0142
+	2.66885	-2.07835	P10153	P10153	Non-secretory ribonuclease	RNASE2	21.1116	21.1682	23.1261	23.3104	21.6234	21.3387	23.6148	23.8278
+	2.56461	-2.49512	P10253;I3L3L3;I3L0S5	P10253	Lysosomal alpha-glucosidase;76 kDa lysosomal alpha-glucosidase;70 kDa lysosomal alpha-glucosidase	GAA	18.1511	18.2971	20.611	20.8274	22.0101	21.8664	21.0115	21.0722
+	3.13917	-2.36929	P10451-4;P10451;P10451-3;D6R9C5;CON__P31096	P10451-4;P10451;P10451-3;D6R9C5	Osteopontin	SPP1	20.9398	20.9743	23.2648	23.3878	24.1465	24.3878	23.7801	23.7166
+	2.11068	0.816483	P10643;CON__Q29RQ1	P10643	Complement component C7	C7	19.277	19.173	18.3583	18.4587	19.5718	19.1317	18.8549	19.0106
	0.681081	-0.192415	P10909-4;P10909-6;P10909;P10909-5;P10909-2;E7ERK6;H0YC35;H0YLK8;P10909-3;E7ETB4;E5RG36;E5RGB0;E5RH61;E5RJZ5;H0YAS8	P10909-4;P10909-6;P10909;P10909-5;P10909-2;E7ERK6;H0YC35;H0YLK8;P10909-3	Clusterin;Clusterin beta chain;Clusterin alpha chain;Clusterin	CLU	21.4984	21.5814	21.6358	21.8288	21.0025	20.9856	21.3543	21.4233
	0.507308	-2.95401	P11047	P11047	Laminin subunit gamma-1	LAMC1	16.64	12.2473	17.446	17.3493	18.2148	17.7629	17.4205	15.2504
	0.253804	1.07141	P11279;P11279-2	P11279;P11279-2	Lysosome-associated membrane glycoprotein 1	LAMP1	16.2522	15.3793	13.2726	16.2161	21.1034	20.8646	15.0182	15.3662
+	1.67589	-5.91055	P11684;E9PN95	P11684;E9PN95	Uteroglobin	SCGB1A1	12.5389	14.2724	19.2186	19.4139	20.6743	20.8193	19.9402	20.045
	0.420819	-0.443775	P12110-2	P12110-2			15.8711	15.8017	16.6752	15.8851	18.9653	18.8367	16.985	16.8114
+	2.66259	-3.86693	P12273	P12273	Prolactin-inducible protein	PIP	18.9091	19.1918	22.8049	23.0298	20.2989	19.9312	19.0071	19.4149
+	2.72542	-5.21336	P12429;D6RA82;D6RFG5;D6RCA8;D6RAZ8	P12429;D6RA82;D6RFG5	Annexin A3;Annexin	ANXA3	13.4522	13.0052	18.4786	18.4055	16.2015	16.2556	17.7717	17.8982
+	1.49344	-2.5967	P12830;P12830-2;H3BNC6;H3BVI7;J3QKP1	P12830;P12830-2;H3BNC6	Cadherin-1;E-Cad/CTF1;E-Cad/CTF2;E-Cad/CTF3	CDH1	16.5148	17.2535	19.1793	19.7824	21.9512	22.1659	21.1453	21.2998
+	0.585701	-2.83708	P13284	P13284	Gamma-interferon-inducible lysosomal thiol reductase	IFI30	17.3301	13.6881	18.3188	18.3736	20.0494	20.0733	20.5491	20.4912
+	2.91471	-5.94515	P13473-2;P13473;P13473-3;H0YCG2	P13473-2;P13473;P13473-3	Lysosome-associated membrane glycoprotein 2	LAMP2	13.7588	14.1228	19.9858	19.7861	21.0856	20.4422	20.437	20.3708
+	0.911194	1.79779	P13671	P13671	Complement component C6	C6	20.0166	18.6373	17.4398	17.6185	16.4737	15.6077	16.5025	16.5067
+	2.59783	-2.75412	P13727;P13727-2;H0YCG3	P13727;P13727-2	Bone marrow proteoglycan;Eosinophil granule major basic protein	PRG2	14.6818	14.9582	17.5632	17.5851	19.081	18.8485	18.298	18.7668
+	2.53349	-3.88457	P13796;P13796-2;A0A0A0MSQ0;P13797-3;P13797-2;P13797;Q5TBN3;Q5TBN5;C9JAM8;Q14651	P13796	Plastin-2	LCP1	14.6114	15.0311	18.6877	18.7239	17.2758	16.267	17.9475	18.1261
+	0.613909	-2.5037	P14384;F8W111;F8VVI6;H0YHN7	P14384;F8W111	Carboxypeptidase M	CPM	14.3916	17.446	18.3399	18.5051	19.6917	19.2811	18.6574	18.8868
+	2.20351	-3.16451	P14543-2;P14543	P14543-2;P14543	Nidogen-1	NID1	17.1414	17.6007	20.4329	20.6382	21.6619	21.6171	21.0173	21.201
+	1.14539	-3.59729	P14780	P14780	Matrix metalloproteinase-9;67 kDa matrix metalloproteinase-9;82 kDa matrix metalloproteinase-9	MMP9	15.0121	17.0162	19.434	19.7888	16.9035	16.947	18.1676	19.2476
+	1.24506	2.40419	P15090;E5RIR0;E5RH45;P02689	P15090;E5RIR0;E5RH45;P02689	Fatty acid-binding protein, adipocyte;Myelin P2 protein	FABP4;PMP2	18.4811	18.7588	16.7987	15.6328	15.1788	17.1445	16.1229	16.1962
+	3.29211	-1.93764	P15144;H0YMC1;H0YLZ8	P15144	Aminopeptidase N	ANPEP	16.9814	17.0417	18.9175	18.9809	20.1628	19.8871	19.0572	19.1444
+	2.6083	-1.85522	P15309;P15309-2;P15309-3;E9PFE6	P15309;P15309-2;P15309-3	Prostatic acid phosphatase;PAPf39	ACPP	19.872	20.0558	21.8108	21.8273	20.6433	20.7288	18.5639	18.7602
+	2.0783	-1.4015	P15328	P15328	Folate receptor alpha	FOLR1	18.3904	18.6201	19.8483	19.9652	20.3614	19.8953	19.8715	20.205
+	1.01174	-1.84074	P16278-3;P16278;E7EQ29;P16278-2;F8WF40;C9JF15;C9J539;C9JWX1;C9J4G9;Q6UWU2-2;Q6UWU2	P16278-3;P16278;E7EQ29;P16278-2	Beta-galactosidase	GLB1	15.8047	16.768	17.7358	18.5184	20.5107	20.4588	19.5855	19.695
+	1.51579	-1.21502	P16444;H3BQS5;H3BP43	P16444	Dipeptidase 1	DPEP1	17.3098	16.9242	18.2321	18.4319	19.4644	19.1776	17.8782	18.0809
+	2.31727	-1.56759	P16870-2;P16870;D6RF88;C9JE88;D6R930	P16870-2;P16870	Carboxypeptidase E	CPE	16.5665	16.5073	17.9994	18.2096	19.8284	19.5674	18.1065	18.2062
+	0.944763	-2.7224	P17050	P17050	Alpha-N-acetylgalactosaminidase	NAGA	13.3189	15.0642	16.4152	17.4128	19.3558	18.8317	17.6758	17.7799
+	0.778875	1.71103	P48741;P17066;E9PN25;E9PPY6;E9PI65;E9PQQ4;E9PQK7;E9PK54;E9PLF4;Q53FA3;A0A0G2JIW1;P11142-2;P0DMV8-2;P54652;P0DMV9;P0DMV8	P48741;P17066;E9PN25;E9PPY6;E9PI65;E9PQQ4;E9PQK7;E9PK54;E9PLF4;Q53FA3;A0A0G2JIW1;P11142-2;P0DMV8-2;P54652;P0DMV9;P0DMV8	Putative heat shock 70 kDa protein 7;Heat shock 70 kDa protein 6;Heat shock cognate 71 kDa protein;Heat shock 70 kDa protein 1A;Heat shock-related 70 kDa protein 2;Heat shock 70 kDa protein 1B	HSPA7;HSPA6;HSPA8;HSPA1A;HSPA2;HSPA1B	17.3586	17.3857	14.8596	16.4627	18.2023	17.077	15.3568	15.3295
+	1.9669	-0.969726	P17900;H0YBY3;E5RJD0	P17900;H0YBY3	Ganglioside GM2 activator;Ganglioside GM2 activator isoform short	GM2A	19.2297	19.1869	20.0787	20.2773	23.3813	23.1775	22.371	22.5626
+	0.76547	-0.686526	P18065;C9JMY1;C9JW52	P18065;C9JMY1	Insulin-like growth factor-binding protein 2	IGFBP2	17.9916	17.9548	18.332	18.9875	17.2401	17.2221	18.5711	18.6092
+	1.64817	-0.759539	P19320;E9PDD2;P19320-2;P19320-3;A0A3B3ISS8	P19320;E9PDD2;P19320-2;P19320-3	Vascular cell adhesion protein 1	VCAM1	16.3195	16.3738	16.9936	17.2188	20.7372	20.6613	19.5916	19.7394
+	1.38977	-0.372915	P19652	P19652	Alpha-1-acid glycoprotein 2	ORM2	21.8551	21.8383	22.1424	22.2968	22.2233	22.2245	22.4468	22.5724
+	2.21746	1.46729	P19823;Q5T985;Q5T987	P19823;Q5T985	Inter-alpha-trypsin inhibitor heavy chain H2	ITIH2	22.3388	22.4813	20.8528	21.0327	18.0176	17.4871	17.6489	18.1232
+	1.97356	0.678733	P19827;P19827-2;F8WAS2;P19827-3;H7C0N0;CON__Q0VCM5	P19827;P19827-2	Inter-alpha-trypsin inhibitor heavy chain H1	ITIH1	20.5759	20.6657	19.8877	19.9965	18.1878	18.0508	18.299	18.6805
+	2.96267	-1.72681	P19835;P19835-2	P19835;P19835-2	Bile salt-activated lipase	CEL	17.0501	17.0387	18.7144	18.828	19.6436	19.3401	18.5496	18.7033
+	0.771451	-4.5567	P19961;P19961-2	P19961;P19961-2	Alpha-amylase 2B	AMY2B	17.602	13.2857	19.9383	20.0628	20.624	20.3935	20.1874	20.2512
+	0.907266	-1.59154	P20142;A2A3L9;Q4VXA6;P20142-2	P20142	Gastricsin	PGC	15.2961	16.5095	17.3714	17.6173	21.6568	20.8494	17.7836	17.8723
+	0.770526	-3.80291	P20160;A0A087WXP0	P20160	Azurocidin	AZU1	17.1928	13.6138	18.975	19.4374	15.8617	17.3605	18.5628	15.3457
+	1.43633	-2.82941	Q60FE5;P21333-2;P21333	Q60FE5;P21333-2;P21333	Filamin-A	FLNA	15.9689	15.5255	19.0874	18.0659	19.2181	19.3686	15.1381	14.912
	0.0393591	0.00978851	P22792	P22792	Carboxypeptidase N subunit 2	CPN2	19.6365	19.7462	19.6239	19.7392	20.2626	19.9919	19.3042	19.3462
+	2.06618	-1.2038	P22891;P22891-2	P22891;P22891-2	Vitamin K-dependent protein Z	PROZ	17.8096	17.9562	19.0016	19.1717	20.0376	19.666	19.5813	19.8186
+	1.03184	-2.2039	P22894;H7C1M3	P22894;H7C1M3	Neutrophil collagenase	MMP8	15.9124	14.4751	17.3161	17.4792	15.876	17.1237	16.4451	16.6287
	0.417312	-1.07023	P23083	P23083	Ig heavy chain V-I region V35		18.299	20.2236	20.3903	20.2729	20.1433	19.8782	14.9392	17.2584
+	3.35697	0.947067	P23142-4;B1AHL2;P23142-2;P23142-3;P23142;CON__ENSEMBL:ENSBTAP00000016046;B1AHM7;B1AHM9;B1AHN3;B1AHM8;H7C1M6;B1AHM6	P23142-4;B1AHL2;P23142-2;P23142-3;P23142	Fibulin-1	FBLN1	20.5706	20.5378	19.6184	19.5959	20.0425	19.7607	20.0869	20.016
	0.287777	-0.47605	P23470-2;P23470	P23470-2;P23470	Receptor-type tyrosine-protein phosphatase gamma	PTPRG	15.7162	14.5313	15.7356	15.464	18.8328	18.507	16.7351	15.5089
+	1.10771	-4.83271	U3KPS2;P24158	U3KPS2;P24158	Myeloblastin	PRTN3	15.6524	12.9146	18.6843	19.548	16.7146	15.6298	17.9078	17.9977
+	2.71527	-2.72028	P24855;I3L298;P24855-2;I3L4B8;I3L0Z9;I3L530;I3L4C7	P24855	Deoxyribonuclease-1	DNASE1	18.4444	18.6165	21.1677	21.3337	22.1408	21.9947	20.6398	20.7653
+	1.52846	-0.357651	P25311;C9JEV0;H7BZJ8	P25311;C9JEV0	Zinc-alpha-2-glycoprotein	AZGP1	21.5721	21.5275	21.8485	21.9663	24.3222	24.1999	22.8212	22.8489
	0.637374	-0.323099	P25815	P25815	Protein S100-P	S100P	18.9684	18.6991	19.2903	19.0234	17.6155	17.7288	20.1174	20.3121
+	0.900873	-2.17255	P25940	P25940	Collagen alpha-3(V) chain	COL5A3	14.5997	14.8553	16.057	17.743	18.6035	13.6208	17.7645	18.7368
	0.423159	-3.80331	P26842	P26842	CD27 antigen	CD27	20.0729	13.3121	20.5235	20.468	22.6717	22.4864	21.3838	21.2395
	0.41121	-1.59424	P26992;Q5T8H6	P26992;Q5T8H6	Ciliary neurotrophic factor receptor subunit alpha	CNTFR	17.264	14.3621	17.5359	17.2787	19.1229	18.9674	18.7636	18.8279
+	1.56694	1.82758	P27169;F8WF42	P27169	Serum paraoxonase/arylesterase 1	PON1	19.1294	19.7394	17.5704	17.6432	14.1662	15.5865	17.1156	17.3505
+	2.32158	-3.43095	P28799;K7EKL3;P28799-2;P28799-3;K7EQ05;K7EMR1;K7EQI0;K7EPL0	P28799;K7EKL3;P28799-2;P28799-3	Granulins;Acrogranin;Paragranulin;Granulin-1;Granulin-2;Granulin-3;Granulin-4;Granulin-5;Granulin-6;Granulin-7	GRN	19.2097	19.6659	22.9359	22.8015	23.5134	23.0697	23.2113	23.4342
	0.0427957	-0.0501251	P29279-2;P29279	P29279-2;P29279	Connective tissue growth factor	CTGF	15.1067	15.4111	15.6529	14.9651	17.7627	17.6185	14.0566	15.5401
+	0.95806	1.51134	P29622	P29622	Kallistatin	SERPINA4	17.7275	18.8042	16.6524	16.8566	17.2698	16.0547	16.9838	17.1054
+	2.2477	-2.52242	P29966	P29966	Myristoylated alanine-rich C-kinase substrate	MARCKS	13.2779	13.6535	15.9565	16.0197	14.8165	16.0844	16.8612	17.9146
	0.230026	-0.955774	P30047;P30047-2;H0YNM1;H0YNX7;A0A087WTI4	P30047;P30047-2;H0YNM1;H0YNX7	GTP cyclohydrolase 1 feedback regulatory protein	GCHFR	16.1947	14.2262	15.0366	17.2958	19.5999	19.2902	17.8799	18.7385
+	1.1055	-0.742268	P30086	P30086	Phosphatidylethanolamine-binding protein 1;Hippocampal cholinergic neurostimulating peptide	PEBP1	19.0903	19.4649	19.9023	20.1373	21.275	20.6491	20.8196	20.8867
+	1.32314	-1.33747	P30530;P30530-2;M0R0W6	P30530;P30530-2	Tyrosine-protein kinase receptor UFO	AXL	18.4847	19.08	20.0662	20.1734	21.5283	21.1025	20.4735	20.8284
+	0.831592	-2.82457	P31025;Q5VSP4	P31025;Q5VSP4	Lipocalin-1;Putative lipocalin 1-like protein 1	LCN1;LCN1P1	13.5666	13.7993	15.2891	17.726	18.0391	17.8958	15.6932	17.9234
+	1.7784	-4.87268	P31151;Q86SG5	P31151	Protein S100-A7	S100A7	15.9287	14.6553	20.1807	20.1487	16.3803	17.0836	18.6772	18.8084
+	0.747883	-1.22173	P31431-2;P31431	P31431-2;P31431	Syndecan-4	SDC4	14.5572	15.7549	16.4157	16.3399	18.4648	18.3257	16.7774	18.0379
+	1.22808	0.233458	P31949	P31949	Protein S100-A11;Protein S100-A11, N-terminally processed	S100A11	18.9473	18.9504	18.656	18.7748	18.054	17.7662	19.234	19.4176
+	0.943405	-1.33329	P33908	P33908	Mannosyl-oligosaccharide 1,2-alpha-mannosidase IA	MAN1A1	15.8364	16.628	17.2713	17.8598	16.894	16.7406	17.2178	17.2566
	0.0781512	0.319296	P34059;H3BP66	P34059;H3BP66	N-acetylgalactosamine-6-sulfatase	GALNS	14.4955	17.0257	15.9189	14.9637	17.0957	18.1906	15.6477	16.1858
+	2.58406	-2.18144	P35555;H0YND0;A0A6I8PL22	P35555	Fibrillin-1	FBN1	18.0471	18.2544	20.2909	20.3735	21.2765	21.0582	20.5836	20.6774
+	1.58801	-3.7503	P35754	P35754	Glutaredoxin-1	GLRX	13.4518	14.6643	17.7073	17.9094	17.9209	17.8471	17.8671	17.9281
+	2.41164	2.94829	P35858;P35858-2	P35858;P35858-2	Insulin-like growth factor-binding protein complex acid labile subunit	IGFALS	17.6385	17.5076	14.4527	14.7968	14.2449	14.577	12.9951	16.7608
	0.1361	-0.491922	P36639-4;P36639-3;P36639-2;P36639	P36639-4;P36639-3;P36639-2;P36639	7,8-dihydro-8-oxoguanine triphosphatase	NUDT1	15.5517	15.7384	17.3787	14.8952	17.9061	17.85	17.4321	17.3425
+	2.96989	2.54687	P36955;I3L4F9;I3L107;I3L4Z0;I3L4N7;CON__Q95121;I3L2R7	P36955	Pigment epithelium-derived factor	SERPINF1	19.5798	19.4995	16.9196	17.0659	16.6702	16.629	16.2071	16.274
+	1.84862	-3.67328	Q86SW4;P36957;H0YJF9;G3V5M3;G3V3F0;P36957-2	Q86SW4;P36957;H0YJF9;G3V5M3;G3V3F0;P36957-2	Dihydrolipoyllysine-residue succinyltransferase component of 2-oxoglutarate dehydrogenase complex, mitochondrial	DLST	14.2431	15.1264	18.3412	18.3749	14.1522	16.4571	18.4723	18.6227
+	0.560565	-1.75001	P39060-2;P39060-1;P39060	P39060-2;P39060-1;P39060	Collagen alpha-1(XVIII) chain;Endostatin	COL18A1	17.8113	15.4611	18.3458	18.4267	20.6523	21.0731	19.5063	19.3412
+	2.70515	-2.27565	P41222;H0Y5A1;Q5SQ11	P41222;H0Y5A1;Q5SQ11	Prostaglandin-H2 D-isomerase	PTGDS	22.6193	22.7821	24.9162	25.0365	26.3386	26.2217	25.5782	25.6559
+	0.647587	-1.41106	P43121;P43121-2	P43121;P43121-2	Cell surface glycoprotein MUC18	MCAM	14.3021	15.851	16.7381	16.2372	19.5029	19.0948	16.9083	17.5425
	0.488363	-2.2873	P43251-4;P43251;P43251-3;P43251-2;C9JSN9;A0A5F9ZH80;A0A5F9ZH15;A0A5F9ZH97;A0A5F9ZHE9;A0A5F9ZHR1;A0A2R8Y5J9;A0A5F9ZHF5;A0A5F9ZH57	P43251-4;P43251;P43251-3;P43251-2;C9JSN9;A0A5F9ZH80;A0A5F9ZH15	Biotinidase	BTD	16.9842	13.4961	17.2435	17.8113	19.3344	19.3656	18.2519	17.856
+	2.26971	0.886238	P43652;CON__REFSEQ:XP_585019	P43652	Afamin	AFM	20.4613	20.5136	19.5415	19.661	18.132	17.9017	17.446	17.5248
+	2.93185	-2.86703	P48745	P48745	Protein NOV homolog	NOV	16.5774	16.4987	19.3152	19.495	20.7416	20.7969	20.094	20.2272
	0.301252	-1.13457	P49788;P49788-2	P49788;P49788-2	Retinoic acid receptor responder protein 1	RARRES1	15.1637	12.4743	14.607	15.3001	15.3874	16.052	17.3157	17.4584
+	2.81481	1.50322	P51884;CON__Q05443	P51884	Lumican	LUM	19.9157	19.9015	18.3469	18.4638	20.1941	20.1737	18.8895	18.9364
+	1.41603	-2.25906	Q96L35;P54760-4;P54760-2;P54760;P54760-3	Q96L35;P54760-4;P54760-2;P54760;P54760-3	Receptor protein-tyrosine kinase;Ephrin type-B receptor 4	EPHB4	14.8214	13.9149	16.5796	16.6748	18.4276	18.4357	17.3615	17.8849
+	1.54923	-1.50628	P54802;K7ENX5	P54802	Alpha-N-acetylglucosaminidase;Alpha-N-acetylglucosaminidase 82 kDa form;Alpha-N-acetylglucosaminidase 77 kDa form	NAGLU	16.8509	16.8574	18.619	18.1019	20.487	20.2402	19.1097	19.1838
+	2.78241	-2.47354	P55000	P55000	Secreted Ly-6/uPAR-related protein 1	SLURP1	20.1546	20.1701	22.5356	22.7362	23.9374	23.8569	22.6863	22.7674
+	1.72783	-2.45321	P55287-2;P55287;H3BUU9;H3BQH2	P55287-2;P55287;H3BUU9;H3BQH2	Cadherin-11	CDH11	14.7815	14.33	16.7542	17.2637	19.5938	19.4435	17.1872	17.6386
+	2.34786	-2.036	P55290;P55290-4;P55290-5;P55290-3;P55290-2	P55290;P55290-4;P55290-5	Cadherin-13	CDH13	18.5428	18.7833	20.6337	20.7644	22.4813	22.3792	21.5773	21.6692
+	1.18552	-0.367309	P56537;P56537-2;B7ZBH1;A0A0U1RQV5;F8WD20;A0A0B4J1Y7;F8WDS6	P56537;P56537-2	Eukaryotic translation initiation factor 6	EIF6	16.4644	16.5213	16.7656	16.9547	18.6252	18.2044	17.3493	17.3467
+	2.31079	-8.59168	P59666;P59665	P59666;P59665	Neutrophil defensin 3;HP 3-56;Neutrophil defensin 2;Neutrophil defensin 1;HP 1-56;Neutrophil defensin 2	DEFA3;DEFA1	15.2833	14.078	23.2535	23.2912	19.0901	18.1489	21.5083	21.6395
+	0.863688	-0.811248	P60022	P60022	Beta-defensin 1	DEFB1	19.4341	19.5657	19.982	20.6402	20.1209	20.1785	15.8011	17.8149
+	1.18522	0.640673	P60174-4;P60174;P60174-3;U3KQF3;U3KPZ0;U3KPS5	P60174-4;P60174;P60174-3;U3KQF3;U3KPZ0	Triosephosphate isomerase	TPI1	17.2749	17.0976	16.3979	16.6933	18.4794	17.8005	16.8581	17.0223
+	2.55907	-0.876493	P60709;E7EVS6;A0A2R8Y793;G5E9R0;A0A6Q8PH58;A0A2R8YGF8;C9JTX5;C9JUM1;C9JZR7;A0A6Q8PGD7	P60709;E7EVS6;A0A2R8Y793	Actin, cytoplasmic 1;Actin, cytoplasmic 1, N-terminally processed	ACTB	20.2901	20.3692	21.1824	21.2299	19.432	19.3063	20.9909	21.116
+	2.98831	-2.89013	P61626;F8VV32;A0A0B4J259	P61626;F8VV32;A0A0B4J259	Lysozyme C;Lysozyme	LYZ	18.6018	18.6328	21.416	21.5988	18.4359	18.3709	19.694	19.9051
+	1.87422	-0.697579	P61769;H0YLF3;F5H6I0	P61769;H0YLF3;F5H6I0	Beta-2-microglobulin;Beta-2-microglobulin form pI 5.3	B2M	20.4429	20.2829	21.0454	21.0756	23.695	23.6168	21.4022	21.3893
	0.462912	-0.276996	P61970;H3BRV9	P61970;H3BRV9	Nuclear transport factor 2	NUTF2	17.557	17.9988	18.009	18.1008	21.3803	21.2728	18.9707	19.2646
	0.25416	-0.223776	P62805	P62805	Histone H4	HIST1H4A	17.9503	18.5704	18.4042	18.564	15.6347	17.0495	18.154	18.9712
	0.18554	0.0191765	P68871;F8W6P5;A0A2R8Y7R2;E9PEW8;E9PFT6;P02042;A0A0J9YWK4;CON__P02070;A0A2R8Y7X9;CON__Q3SX09;P69892;P69891;P02100	P68871;F8W6P5;A0A2R8Y7R2	Hemoglobin subunit beta;LVV-hemorphin-7;Spinorphin	HBB	19.0521	18.9857	18.9844	19.0151	20.0955	19.822	15.8702	17.8833
+	1.55261	-2.8577	P78324-4;P78324;P78324-2;Q5TFQ8;H3BUA5;Q9P1W8-3;Q9P1W8-4;Q9P1W8-2;Q9P1W8;H3BQ21;H3BTT9;H3BU43;H3BSK5	P78324-4;P78324;P78324-2;Q5TFQ8	Tyrosine-protein phosphatase non-receptor type substrate 1;Signal-regulatory protein beta-1 isoform 3	SIRPA;SIRPB1	15.2834	15.8236	18.8184	18.004	20.4053	20.1695	19.137	19.6872
+	2.18544	-1.68127	X6R8F3;P80188;P80188-2	X6R8F3;P80188;P80188-2	Neutrophil gelatinase-associated lipocalin	LCN2	19.1325	19.2649	20.7606	20.9993	20.1647	19.8651	20.7521	20.7705
+	2.1868	-3.37183	P80370-2;P80370	P80370-2;P80370	Protein delta homolog 1;Fetal antigen 1	DLK1	13.923	14.4695	17.5687	17.5676	18.3495	19.6445	17.5896	18.0555
+	2.50297	-2.25819	P98160;A0A3B3IT11;H0Y5A9	P98160	Basement membrane-specific heparan sulfate proteoglycan core protein;Endorepellin;LG3 peptide	HSPG2	20.6149	20.465	22.6958	22.9005	23.5235	23.3582	22.9334	23.011
+	2.80512	-3.1088	P98164;E9PC35;A0A3B3IT64;A0A3B3IRR0	P98164	Low-density lipoprotein receptor-related protein 2	LRP2	16.4691	16.3286	19.4065	19.6089	20.7476	20.4614	20.1546	20.0454
+	1.08651	-0.575483	P98172	P98172	Ephrin-B1	EFNB1	16.9321	16.7567	17.2676	17.5722	19.3585	19.3734	17.4632	18.2697
+	0.936591	-1.39603	Q01459	Q01459	Di-N-acetylchitobiase	CTBS	16.474	17.512	18.3403	18.4378	21.2017	20.8159	19.2183	19.3372
+	1.90029	1.57882	Q01469;I6L8B7;A8MUU1	Q01469;I6L8B7;A8MUU1	Fatty acid-binding protein, epidermal;Putative fatty acid-binding protein 5-like protein 3	FABP5;FABP5P3	17.2904	17.0959	15.4643	15.7643	15.339	16.5076	17.2117	14.6286
+	2.93273	-2.68958	Q02383	Q02383	Semenogelin-2	SEMG2	22.5051	22.4628	25.084	25.263	17.7902	17.6615	16.2685	15.9873
	0.424617	-1.95885	Q02487;Q02487-2;A0A3B3ISU0	Q02487;Q02487-2;A0A3B3ISU0	Desmocollin-2	DSC2	18.2176	14.7863	18.2002	18.7214	19.8782	19.5857	19.4807	19.3922
+	1.67453	-4.01625	Q02747	Q02747	Guanylin;HMW-guanylin;Guanylin	GUCA2A	14.5927	13.4063	17.9925	18.0389	19.6665	19.4334	19.5163	19.1424
+	2.98115	-1.74417	Q03403	Q03403	Trefoil factor 2	TFF2	22.0876	22.0339	23.7553	23.8545	25.286	25.0594	24.5455	24.5836
+	0.905397	0.468686	Q03591;B1AKG0	Q03591;B1AKG0	Complement factor H-related protein 1	CFHR1	19.253	19.5822	18.8695	19.0283	20.5226	20.3501	20.0942	20.1904
+	1.37344	-2.22836	Q07075;H0YA67	Q07075	Glutamyl aminopeptidase	ENPEP	14.4244	13.4893	16.2609	16.1096	20.6555	20.4192	17.9936	18.5163
+	1.33552	-5.90735	Q07507	Q07507	Dermatopontin	DPT	14.9746	12.3654	19.4083	19.7464	20.6144	20.3482	19.8279	19.9398
+	1.39654	-5.97329	Q07654	Q07654	Trefoil factor 3	TFF3	15.0738	12.609	19.7513	19.8782	20.7101	20.466	21.8508	20.122
+	2.42024	-1.2651	Q08380;K7EP36;K7ESM3;K7EKQ5;K7ERZ6;K7EJY8;K7EJD3;K7ES75;K7EN99	Q08380	Galectin-3-binding protein	LGALS3BP	20.7425	20.6823	21.9054	22.0497	22.6975	22.5324	21.8598	22.0426
+	3.47945	-3.85152	Q12794-7;Q12794-2;Q12794;Q12794-4;Q12794-3;C9JB49;C9JRK1	Q12794-7;Q12794-2;Q12794;Q12794-4;Q12794-3	Hyaluronidase-1	HYAL1	13.2294	13.2198	17.0061	17.1461	19.098	18.9238	16.4856	16.9092
+	2.48878	-1.94131	Q12805-2;Q12805-4;Q12805;Q12805-3;Q12805-5;A0A0U1RQV3;C9JQX7;C9J4J8;C9JPZ9;Q580Q6;C9JUM4	Q12805-2;Q12805-4;Q12805;Q12805-3;Q12805-5;A0A0U1RQV3	EGF-containing fibulin-like extracellular matrix protein 1	EFEMP1	19.0279	19.0211	20.855	21.0766	21.8317	21.6529	21.2227	21.3111
	0.368584	-1.22683	Q12860;Q12860-2;Q12860-3	Q12860;Q12860-2;Q12860-3	Contactin-1	CNTN1	13.8013	16.183	16.5785	15.8596	18.1048	17.3935	17.1039	17.1778
+	0.9403	-1.6865	Q14002;A0A0A0MTT6;Q14002-2	Q14002;A0A0A0MTT6;Q14002-2	Carcinoembryonic antigen-related cell adhesion molecule 7	CEACAM7	14.9545	13.7183	16.1251	15.9206	15.4717	14.9409	16.8493	18.1425
+	1.56689	-3.72235	Q14210	Q14210	Lymphocyte antigen 6D	LY6D	14.5119	13.2705	17.6924	17.5347	18.4206	15.4896	14.018	15.0966
	0.125047	0.897998	Q14247-3;Q14247	Q14247-3;Q14247	Src substrate cortactin	CTTN	16.1888	16.0796	12.7795	17.6929	18.5179	17.2899	16.8996	16.5952
+	3.32263	-2.74265	Q14508;Q14508-2;Q14508-3;A8K2M3;Q14508-4;Q14508-5	Q14508;Q14508-2;Q14508-3	WAP four-disulfide core domain protein 2	WFDC2	21.0213	21.1373	23.8367	23.8073	24.2578	24.1212	24.6401	24.6714
	0.258018	-0.933945	Q14515;Q14515-2;D6RA29;F5H331;C9JJR8;E9PC64;F5H4Y3	Q14515;Q14515-2	SPARC-like protein 1	SPARCL1	14.0702	16.7051	16.2805	16.3627	17.9744	18.1209	16.609	17.1531
+	2.74632	1.82305	Q14520-2;Q14520	Q14520-2;Q14520	Hyaluronan-binding protein 2;Hyaluronan-binding protein 2 50 kDa heavy chain;Hyaluronan-binding protein 2 50 kDa heavy chain alternate form;Hyaluronan-binding protein 2 27 kDa light chain;Hyaluronan-binding protein 2 27 kDa light chain alternate form	HABP2	18.2953	18.2388	16.372	16.5159	16.4196	16.3655	16.2896	15.7001
+	1.06408	-0.725554	Q14982-3;Q14982-2;Q14982;Q14982-4	Q14982-3;Q14982-2;Q14982;Q14982-4	Opioid-binding protein/cell adhesion molecule	OPCML	16.6604	17.0697	17.6915	17.4897	18.2182	18.1405	18.4773	18.5816
	0.338203	0.262148	Q15113	Q15113	Procollagen C-endopeptidase enhancer 1	PCOLCE	18.4093	18.4216	18.4414	17.8653	20.4799	20.0074	19.3102	19.3311
+	0.974661	-1.82537	Q15746-10;Q15746-8;Q15746-9;Q15746-11;Q15746-7;Q15746-4;Q15746-5;Q15746-2;Q15746-3;Q15746-6;Q15746	Q15746-10;Q15746-8;Q15746-9;Q15746-11;Q15746-7;Q15746-4;Q15746-5;Q15746-2;Q15746-3;Q15746-6;Q15746	Myosin light chain kinase, smooth muscle;Myosin light chain kinase, smooth muscle, deglutamylated form	MYLK	14.7727	13.7141	15.6968	16.4408	18.1455	17.9583	16.3383	15.0803
+	2.18251	-2.06828	Q15828	Q15828	Cystatin-M	CST6	17.0279	16.7305	18.8683	19.0267	20.7651	20.6539	19.9498	19.8766
+	2.73555	-2.03213	Q16270-2;Q16270	Q16270-2;Q16270	Insulin-like growth factor-binding protein 7	IGFBP7	19.9969	19.8355	21.9151	21.9816	22.3928	22.3515	22.5856	22.6629
+	2.06131	-1.82249	Q16651;Q16651-2;H3BUJ8;H3BVC8	Q16651;Q16651-2	Prostasin;Prostasin light chain;Prostasin heavy chain	PRSS8	16.7895	16.6178	18.3784	18.674	20.0098	20.2115	19.9774	19.9969
+	2.21834	-2.4648	Q16769;Q16769-2;B5MCZ9;A0A3B3IUD5;C9JS14	Q16769;Q16769-2;B5MCZ9;A0A3B3IUD5	Glutaminyl-peptide cyclotransferase	QPCT	18.6953	18.3285	20.918	21.0354	22.0861	21.7945	21.0896	21.282
+	0.816066	-2.84208	Q496F6;C9JDD2	Q496F6;C9JDD2	CMRF35-like molecule 2	CD300E	15.9664	13.4502	17.4833	17.6174	17.0914	16.7964	17.6969	17.8985
	0.0327608	-0.0844574	Q5JS37;C9J973;Q5JS37-2	Q5JS37;C9J973;Q5JS37-2	NHL repeat-containing protein 3	NHLRC3	15.7966	14.2014	14.8943	15.2726	15.6175	18.7122	14.2781	18.5589
+	0.681488	-2.81207	Q5KU26	Q5KU26	Collectin-12	COLEC12	15.5616	12.8694	16.2921	17.7631	19.538	19.3244	15.7293	16.1825
+	3.16858	-1.83256	Q6EMK4	Q6EMK4	Vasorin	VASN	18.7031	18.6273	20.4687	20.5268	23.1622	23.0937	21.9107	21.9206
+	0.876318	-1.43067	Q6UVK1	Q6UVK1	Chondroitin sulfate proteoglycan 4	CSPG4	17.0563	15.9142	17.8073	18.0245	19.4087	19.2681	17.8976	18.0313
+	3.5752	-3.22	Q6UX06	Q6UX06	Olfactomedin-4	OLFM4	16.7199	16.7584	19.9103	20.008	19.134	18.8769	20.0338	20.1035
+	0.594245	-0.930041	Q6UXB8;Q6UXB8-2	Q6UXB8;Q6UXB8-2	Peptidase inhibitor 16	PI16	17.1544	16.7846	17.3413	18.4577	21.4006	21.5861	19.9119	20.2637
+	1.04441	-3.15234	Q6UXG3-5;Q6UXG3-4;Q6UXG3;K7EL06;Q6UXG3-3;Q6UXG3-2	Q6UXG3-5;Q6UXG3-4;Q6UXG3;K7EL06;Q6UXG3-3;Q6UXG3-2	CMRF35-like molecule 9	CD300LG	15.8297	17.8577	20.0791	19.9129	21.0728	20.718	19.938	20.1115
+	3.22394	-3.21934	Q7Z3B1;Q7Z3B1-2	Q7Z3B1;Q7Z3B1-2	Neuronal growth regulator 1	NEGR1	15.9262	15.7989	19.0356	19.1281	19.899	19.8442	19.5859	19.7579
+	3.71994	-1.21903	Q7Z5L0;Q7Z5L0-3;Q7Z5L0-4	Q7Z5L0	Vitelline membrane outer layer protein 1 homolog	VMO1	19.3334	19.3671	20.5689	20.5697	22.1972	21.8729	21.0356	21.1348
+	0.632984	-1.91311	Q86T13	Q86T13	C-type lectin domain family 14 member A	CLEC14A	14.4288	16.6825	17.3714	17.5662	18.0396	17.7051	18.2298	18.3819
+	1.15385	-4.1904	Q86UN3;G3V1D7;Q86UN3-2	Q86UN3;G3V1D7;Q86UN3-2	Reticulon-4 receptor-like 2	RTN4RL2	11.6279	13.9714	16.9434	17.0367	17.7091	17.2836	16.8849	15.7776
	0.108199	-0.183788	Q86Y38	Q86Y38	Xylosyltransferase 1	XYLT1	14.691	15.4564	15.6863	14.8286	17.7467	17.5474	17.2597	14.6187
+	0.613575	-1.93985	Q8IV08;M0R3G9	Q8IV08	Phospholipase D3	PLD3	13.9628	16.3246	16.9773	17.1897	18.801	18.4084	17.6936	18.2014
	0.488966	-4.15873	Q8IWU5-2;Q8IWU5	Q8IWU5-2;Q8IWU5	Extracellular sulfatase Sulf-2	SULF2	21.3397	14.9305	22.1302	22.4574	22.7841	22.3335	22.568	21.9424
	0.351813	-1.40551	Q8NBJ4-2;Q8NBJ4	Q8NBJ4-2;Q8NBJ4	Golgi membrane protein 1	GOLM1	15.5008	14.5523	17.8434	15.0207	18.8646	18.8046	18.8466	19.1075
+	1.55819	-1.49159	Q8NFZ8	Q8NFZ8	Cell adhesion molecule 4	CADM4	18.0807	18.5407	19.696	19.9086	20.8836	20.6451	20.0081	20.1326
	0.424434	-3.11022	Q8NHP8;Q8NHP8-2	Q8NHP8;Q8NHP8-2	Putative phospholipase B-like 2;Putative phospholipase B-like 2 32 kDa form;Putative phospholipase B-like 2 45 kDa form	PLBD2	17.8683	12.3554	18.2105	18.2336	20.4937	20.4565	19.2165	19.8924
	0.262561	-0.0947247	Q8TF30	Q8TF30	WASP homolog-associated protein with actin, membranes and microtubules	WHAMM	21.8175	21.5883	21.733	21.8623	22.3192	22.1835	22.1071	22.127
+	1.23408	-0.863125	Q8WUM4;Q8WUM4-2	Q8WUM4;Q8WUM4-2	Programmed cell death 6-interacting protein	PDCD6IP	14.9187	14.4975	15.5145	15.6279	15.4984	15.4446	15.947	16.7959
	0.505728	-0.765845	Q8WW52;Q8WW52-2	Q8WW52;Q8WW52-2	Protein FAM151A	FAM151A	16.0452	14.9027	16.2284	16.2512	17.698	18.1715	16.0494	16.6138
	0.280075	-0.371363	Q8WZ75-2;Q8WZ75;Q8WZ75-3;B4DYV8	Q8WZ75-2;Q8WZ75;Q8WZ75-3;B4DYV8	Roundabout homolog 4	ROBO4	17.3047	17.3422	18.1805	17.2091	20.4674	20.2175	18.5498	18.4872
+	0.954198	-1.43003	Q92520;C9JP35;C9JMN4	Q92520;C9JP35;C9JMN4	Protein FAM3C	FAM3C	14.5731	14.7235	16.5941	15.5626	17.8105	17.0813	16.5894	16.6216
+	0.593151	-1.38005	Q92692;Q92692-2;K7EKE8	Q92692;Q92692-2;K7EKE8	Nectin-2	PVRL2	17.4335	15.6895	17.8786	18.0045	19.635	19.3589	18.0613	18.334
+	2.34633	-3.2648	Q92820;A0A7I2YQQ3;A0A7I2V5X9;A0A7I2V5P2;A0A7I2V5M0	Q92820;A0A7I2YQQ3;A0A7I2V5X9;A0A7I2V5P2	Gamma-glutamyl hydrolase	GGH	14.6302	15.0614	18.0676	18.1537	20.0899	19.6075	19.0768	19.6668
+	0.548133	3.35047	Q92859-3;Q92859-2;Q92859-4;Q92859;Q59FP8	Q92859-3;Q92859-2;Q92859-4;Q92859	Neogenin	NEO1	19.859	20.3473	19.0434	14.462	19.3373	19.5412	13.7889	16.8039
	0.330124	-0.453073	Q93088;E5RJH0;Q9H2M3-2;Q9H2M3	Q93088;E5RJH0	Betaine--homocysteine S-methyltransferase 1	BHMT	16.5302	17.5463	17.4543	17.5283	17.6434	17.503	17.6003	17.7148
+	0.756324	-2.39769	Q969E1	Q969E1	Liver-expressed antimicrobial peptide 2	LEAP2	13.6488	14.9998	15.7759	17.6681	20.4069	20.351	16.4473	14.2317
+	1.70287	-1.64399	Q96FE7-4;Q96FE7-2;Q96FE7;C9JMK5;Q96FE7-5	Q96FE7-4;Q96FE7-2;Q96FE7;C9JMK5	Phosphoinositide-3-kinase-interacting protein 1	PIK3IP1	22.3146	21.8449	23.73	23.7174	22.703	22.2167	23.9585	24.2789
	0.459105	-2.28151	Q96JQ0	Q96JQ0	Protocadherin-16	DCHS1	16.3642	13.194	18.0591	16.0621	18.526	18.7683	15.6767	15.6249
+	1.48825	0.249701	Q96PD5;Q96PD5-2;M0R2W8	Q96PD5;Q96PD5-2	N-acetylmuramoyl-L-alanine amidase	PGLYRP2	19.7025	19.6762	19.3954	19.4838	21.2182	21.0784	19.8367	20.0554
+	2.20987	-4.0142	Q96RW7;Q96RW7-2;Q5TCP6	Q96RW7;Q96RW7-2	Hemicentin-1	HMCN1	16.4542	15.8394	20.0847	20.2372	20.7772	20.5104	20.4651	20.6116
	0.45618	-2.11171	Q96S96	Q96S96	Phosphatidylethanolamine-binding protein 4	PEBP4	13.8314	17.3198	17.6407	17.734	19.6038	18.9887	17.6992	18.5272
+	2.19028	-1.00706	Q99459	Q99459	Cell division cycle 5-like protein	CDC5L	18.7368	18.5978	19.7165	19.6323	20.8522	20.7669	19.8639	19.7632
+	0.57675	-2.76287	Q99988	Q99988	Growth/differentiation factor 15	GDF15	18.2934	14.7082	19.0766	19.4508	20.1408	19.7509	19.4944	19.6441
	0.39212	-1.03895	Q9BRK3-3;Q9BRK3;Q9BRK3-2;Q9BRK3-4	Q9BRK3-3;Q9BRK3;Q9BRK3-2;Q9BRK3-4	Matrix-remodeling-associated protein 8	MXRA8	15.3899	17.3549	17.2647	17.558	17.787	17.3794	17.4529	17.5862
+	2.74274	-1.76675	Q9BRT3;J3KTI2	Q9BRT3;J3KTI2	Migration and invasion enhancer 1	MIEN1	16.3559	16.3996	18.2165	18.0725	17.8619	18.6812	19.259	18.5006
+	3.37979	-2.20323	Q9BXP8;Q9BXP8-2	Q9BXP8;Q9BXP8-2	Pappalysin-2	PAPPA2	14.8236	14.9135	17.0693	17.0742	18.8746	18.6859	17.6876	18.0945
+	1.03667	-1.35829	Q9BY67-2;A0A087X0T8;A0A087X1W8;A0A0A0MTJ8;X5DQS5;Q9BY67-5;Q9BY67;Q9BY67-4;Q9BY67-3;F5H125;F5H0H5;F5H8J9;H0YG94	Q9BY67-2;A0A087X0T8;A0A087X1W8;A0A0A0MTJ8;X5DQS5;Q9BY67-5;Q9BY67;Q9BY67-4;Q9BY67-3;F5H125	Cell adhesion molecule 1	CADM1	16.5341	17.4046	18.2456	18.4096	19.8806	19.699	19.0099	18.713
+	0.60343	-2.26516	Q9BYE9	Q9BYE9	Cadherin-related family member 2	CDHR2	13.3945	16.2125	17.046	17.0912	17.7756	18.2129	17.3265	17.4138
+	2.71815	-1.63547	Q9GZX9;J3QS03;Q9GZX9-2	Q9GZX9;J3QS03	Twisted gastrulation protein homolog 1	TWSG1	16.9111	16.9431	18.4927	18.6324	20.3309	20.3537	19.0582	19.1589
+	1.57266	-2.01608	Q9H299;Q5T123	Q9H299;Q5T123	SH3 domain-binding glutamic acid-rich-like protein 3	SH3BGRL3	19.5073	19.5675	21.2183	21.8887	23.1043	23.238	22.7658	22.6674
	0.534284	-1.64534	Q9H3G5;C9J6L4;C9JI22;H7C0X5;C9JLV0	Q9H3G5;C9J6L4;C9JI22;H7C0X5;C9JLV0	Probable serine carboxypeptidase CPVL	CPVL	15.1968	12.9047	15.5089	15.8832	17.7724	17.5528	14.9179	16.0883
+	1.18993	-1.45304	Q9H756	Q9H756	Leucine-rich repeat-containing protein 19	LRRC19	15.7848	16.4992	17.4427	17.7473	18.7024	18.3999	17.6006	17.5536
+	1.24449	-2.26906	Q9H8L6	Q9H8L6	Multimerin-2	MMRN2	15.6414	14.5185	17.2775	17.4205	18.8214	18.1152	18.4503	18.7463
+	1.88208	-1.2543	Q9HAT2-2;Q9HAT2	Q9HAT2-2;Q9HAT2	Sialate O-acetylesterase	SIAE	16.2928	16.4787	17.7515	17.5286	19.3959	19.3231	17.9937	18.0845
+	1.1791	-3.13931	Q9HB40;Q9HB40-2;I3L4Z3	Q9HB40;Q9HB40-2	Retinoid-inducible serine carboxypeptidase	SCPEP1	14.9017	13.2015	17.1621	17.2198	18.0616	17.8091	17.6091	17.7487
+	2.85939	-1.27756	Q9HCN6-2;Q9HCN6;Q9HCN6-3;K7EIW7	Q9HCN6-2;Q9HCN6;Q9HCN6-3;K7EIW7	Platelet glycoprotein VI	GP6	17.4683	17.5495	18.7617	18.8113	20.1563	20.0347	19.4425	19.5069
+	2.72041	-1.17198	Q9HCU0	Q9HCU0	Endosialin	CD248	18.4907	18.5412	19.6434	19.7325	21.0614	21.1599	20.6476	20.9948
+	4.49933	-1.90248	Q9HD89;Q9HD89-2	Q9HD89	Resistin	RETN	15.0692	15.0491	16.958	16.9653	19.8647	19.702	18.5339	18.7663
+	2.51515	-2.86843	Q9NPF0;Q9NPF0-2;M0R100	Q9NPF0;Q9NPF0-2	CD320 antigen	CD320	16.0369	15.7733	18.8623	18.6848	19.4523	19.5799	19.0188	19.2697
+	3.78049	-1.87436	Q9NPG4	Q9NPG4	Protocadherin-12	PCDH12	14.398	14.4378	16.2786	16.306	16.7767	16.4017	16.2632	16.4428
+	2.41087	-1.16764	Q9NZP8;H0YFL7;F5GWF3;H0YGP8;F5H2Z5;F5H7C8;F5H6S5	Q9NZP8	Complement C1r subcomponent-like protein	C1RL	17.8596	17.8085	18.9333	19.07	20.5959	20.4483	19.6747	19.7652
+	1.96142	-1.89161	Q9UGN4	Q9UGN4	CMRF35-like molecule 8	CD300A	17.2	17.2938	19.3323	18.9447	20.3055	20.1173	19.8962	20.0338
+	1.50331	-2.12224	Q9UGT4	Q9UGT4	Sushi domain-containing protein 2	SUSD2	15.4638	14.7204	17.1137	17.315	17.5091	17.6694	17.5409	18.1939
+	1.42685	1.02706	Q9UHL4;R4GMR2;R4GMU5;R4GN05;R4GNE8	Q9UHL4;R4GMR2	Dipeptidyl peptidase 2	DPP7	16.5773	16.5735	15.3438	15.7528	19.3154	19.2406	17.086	18.7751
+	1.19916	-4.55256	Q9UIB8-6;Q9UIB8-5;Q9UIB8-4;Q9UIB8-3;Q9UIB8-2;Q9UIB8	Q9UIB8-6;Q9UIB8-5;Q9UIB8-4;Q9UIB8-3;Q9UIB8-2;Q9UIB8	SLAM family member 5	CD84	14.1817	11.7796	17.4753	17.5911	19.3167	19.1028	17.712	17.8057
+	0.908399	-3.40924	Q9UKU9;Q9UKU9-2;K7EKF6;Q8NI99	Q9UKU9;Q9UKU9-2	Angiopoietin-related protein 2	ANGPTL2	16.7519	14.1044	18.8164	18.8583	20.3583	20.6942	18.6482	18.8819
+	0.638992	-2.98927	Q9ULV1	Q9ULV1	Frizzled-4	FZD4	14.4571	17.9523	19.1147	19.2732	20.5905	20.0483	19.047	18.9928
+	2.22275	-1.62597	Q9UNN8;A0A0U1RQQ4;A0A0U1RRC4	Q9UNN8;A0A0U1RQQ4	Endothelial protein C receptor	PROCR	19.4347	19.574	21.0249	21.2358	22.5242	22.1889	21.1135	21.3284
+	0.821469	-3.83629	Q9Y5Y7	Q9Y5Y7	Lymphatic vessel endothelial hyaluronic acid receptor 1	LYVE1	16.1985	12.8242	18.3559	18.3394	21.3939	21.2532	20.5676	20.2346
+	2.31167	-3.11226	Q9Y646;E5RJA8;E5RH35;E5RJZ7;E5RJP8	Q9Y646	Carboxypeptidase Q	CPQ	14.0573	14.3166	17.4747	17.1237	18.4239	18.5473	18.4265	18.2584

## Sheet: Fig 2B_Times 1-3
Significant	-Log(P-value)	Difference	Protein IDs	Majority protein IDs	Protein names	Gene names	T1_JB_215.1	T1_JB_215.2	T1_JB_229.1	T1_JB_229.2	T1_JB_299.1	T1_JB_299.2	T1_JB_395.1	T1_JB_395.2
+	2.06276	2.97769	A0A024R6I7;A0A0G2JRN3;G3V2B9;G3V544;G3V5R8;G3V387;A0A0B4J278	A0A024R6I7;A0A0G2JRN3		SERPINA1	25.0949	25.2389	22.5545	22.5827	22.4586	21.9199	21.4986	21.6158
+	0.488802	3.94869	P80748;A0A075B6K5;A0A075B6K2	P80748;A0A075B6K5;A0A075B6K2	Ig lambda chain V-III region LOI	IGLV3-9;IGLV3-12	22.3305	16.6135	20.8728	20.8457	14.4661	16.5805	15.2378	16.0375
	0.31177	1.79664	A0A087WSY5;Q96IY4;Q96IY4-2	A0A087WSY5;Q96IY4;Q96IY4-2	Carboxypeptidase B2	CPB2	17.7237	17.8466	16.0289	17.6033	18.1178	13.8592	17.8493	14.4764
+	2.12579	2.93275	A0A087WT59;P02766	A0A087WT59;P02766	Transthyretin	TTR	21.2717	21.3072	21.3609	21.451	18.6113	18.1022	19.5646	19.8649
+	1.08848	-1.31304	A0A087WTA8;P08123	A0A087WTA8;P08123	Collagen alpha-2(I) chain	COL1A2	15.882	15.0865	17.3764	17.727	16.8386	16.7559	16.5025	16.668
+	1.43589	-2.34926	P13591-4;A0A087WTE4;P13591;P13591-1;P13591-3;A0A087WWD4;A0A087WX77;H7BYX6;A0A087WV75;A0A087WTF6;P13591-6;P13591-5;A0A087WZS4;A0A087X1V2;A0A0D9SF98;A0A087WVU1;A0A087WWJ5	P13591-4;A0A087WTE4;P13591;P13591-1;P13591-3;A0A087WWD4;A0A087WX77;H7BYX6;A0A087WV75;A0A087WTF6;P13591-6;P13591-5	Neural cell adhesion molecule 1	NCAM1	17.227	17.2343	17.7947	17.8415	20.0425	19.1173	17.9816	18.067
+	1.9959	-3.66383	A6NNI4;A0A2R8Y478;A0A7I2V3T0;A0A7I2V3T7;G8JLH6;A0A087WU13;F5GXT1;P21926	A6NNI4;A0A2R8Y478;A0A7I2V3T0;A0A7I2V3T7;G8JLH6;A0A087WU13;F5GXT1;P21926	Tetraspanin;CD9 antigen	CD9	14.3526	13.6215	14.4681	17.8044	17.714	17.5878	17.4329	18.4944
+	2.32815	-4.0463	A0A087WV17;A0A0A0MR14;A0A0A0MRF2;A0A087X1R2;A0A087X0P3;Q8IYS5-4;Q8IYS5-5;Q8IYS5;Q8IYS5-7;A0A0G2JMM7;Q8IYS5-6;Q8IYS5-2;Q8IYS5-3	A0A087WV17;A0A0A0MR14;A0A0A0MRF2;A0A087X1R2;A0A087X0P3;Q8IYS5-4;Q8IYS5-5;Q8IYS5;Q8IYS5-7;A0A0G2JMM7;Q8IYS5-6;Q8IYS5-2;Q8IYS5-3	Osteoclast-associated immunoglobulin-like receptor	OSCAR	16.4144	15.866	19.0994	19.2294	20.139	20.234	19.4845	20.0334
+	1.36704	-2.42149	A0A087WYF5;A0A0A0MT31;A0A087WYT0;A0A087WV42;A0A087WZY1;P02810	A0A087WYF5;A0A0A0MT31;A0A087WYT0;A0A087WV42;A0A087WZY1;P02810	Salivary acidic proline-rich phosphoprotein 1/2;Salivary acidic proline-rich phosphoprotein 1/2;Salivary acidic proline-rich phosphoprotein 3/4;Peptide P-C	PRH1	14.2076	15.0565	15.2108	13.9999	17.3517	16.7553	18.576	18.8237
+	0.60007	-4.41981	P15941-2;P15941-4;A0A087WWM1;A0A087X2A4;A0A0C4DGW3;A0A0A0MSH4;A0A087WVJ0;P15941;P15941-3;P15941-8;P15941-11;P15941-17;P15941-7;B1AVQ7;P15941-13;A0A0A0MRB3;A0A087X061;P15941-6;A0A087WZZ6;A0A087X0L2;Q7Z536;P15941-15;P15941-16;A6ZIE4;A6ZIE3;P15941-9;P15941-10;P15941-12	P15941-2;P15941-4;A0A087WWM1;A0A087X2A4;A0A0C4DGW3;A0A0A0MSH4;A0A087WVJ0;P15941;P15941-3;P15941-8;P15941-11;P15941-17;P15941-7;B1AVQ7;P15941-13;A0A0A0MRB3;A0A087X061;P15941-6;A0A087WZZ6;A0A087X0L2;Q7Z536;P15941-15	Mucin-1;Mucin-1 subunit alpha;Mucin-1 subunit beta	MUC1	17.7554	12.2284	18.8085	18.9636	19.5271	19.2963	19.4273	19.6073
+	0.811012	3.49411	A0A087WW43;E7ET33;Q06033-2;Q06033	A0A087WW43;E7ET33;Q06033-2;Q06033	Inter-alpha-trypsin inhibitor heavy chain H3	ITIH3	17.928	18.9189	17.3699	17.4979	13.4496	16.4091	15.6648	17.4931
	0.153991	-0.318416	Q9Y6R7;A0A087WXI2;A0A087WUZ2	Q9Y6R7;A0A087WXI2	IgGFc-binding protein	FCGBP	15.2439	16.3384	17.0346	17.3198	16.5772	15.6419	21.0066	20.8605
+	1.32584	-2.47984	P50895;A0A087WXM8;K7ENU8	P50895;A0A087WXM8;K7ENU8	Basal cell adhesion molecule	BCAM	14.9022	16.0183	14.9455	15.5688	17.9703	17.9098	17.4365	17.6621
+	0.893581	1.77754	A0A087WY82;Q9Y624	A0A087WY82;Q9Y624	Junctional adhesion molecule A	F11R	16.4726	15.0804	16.4505	16.5007	14.1094	13.8885	16.716	17.3072
+	0.745939	-2.08328	A0A087WYI3;P41439;F5H2G8;A0A452Q700;F5H5L8;F5GXV3;F5H4Z6;F5GZ45;F5H3Z4;E7EU04;J3KR13;A0A087WWY2;J3KQP4;P41439-4;P14207	A0A087WYI3;P41439;F5H2G8;A0A452Q700	Folate receptor gamma	FOLR3	13.3887	15.4299	19.0443	18.677	16.6005	16.3845	17.0723	16.9588
+	2.74137	-4.4376	A0A087WZR4;H0Y4U3;A0A3B3ISU3;O75015;E9PNY5;A0A087WU90	A0A087WZR4;H0Y4U3;A0A3B3ISU3;O75015;E9PNY5;A0A087WU90	Low affinity immunoglobulin gamma Fc region receptor III-B	FCGR3B	14.9109	14.6576	18.682	18.8824	19.3625	19.0812	14.7165	18.1789
+	2.47109	-5.67563	P09668;A0A7I2V4X5;A0A087X0D5;A0A7I2V673;A0A7I2YQX6;E9PKT6;A0A7I2V3E8;A0A7I2V2L7;A0A7I2YQ92;A0A7I2V3T9;A0A7I2YQH4;A0A7I2V314;A0A7I2V439;A0A7I2V2E4;A0A7I2V2T8;A0A7I2YQL6;A0A7I2YQE6;A0A3B3IRM7;A0A7I2YQL1	P09668;A0A7I2V4X5;A0A087X0D5;A0A7I2V673;A0A7I2YQX6;E9PKT6;A0A7I2V3E8;A0A7I2V2L7;A0A7I2YQ92;A0A7I2V3T9	Pro-cathepsin H;Cathepsin H mini chain;Cathepsin H;Cathepsin H heavy chain;Cathepsin H light chain	CTSH	14.9047	14.389	14.1287	18.0506	20.5297	20.1153	16.4636	18.9193
+	2.21036	-2.18452	A0A087X0K0;P39059	A0A087X0K0;P39059	Collagen alpha-1(XV) chain;Restin;Restin-2;Restin-3;Restin-4	COL15A1	20.4217	20.5332	21.1433	21.3268	22.825	22.499	21.237	21.4392
+	1.03143	-5.12752	A0A087X0Q4;A0A087WW87;P01614	A0A087X0Q4;A0A087WW87;P01614	Ig kappa chain V-II region Cum	IGKV2-40	15.6193	12.2539	17.4491	17.5693	19.1207	19.0074	16.2734	18.1192
+	2.67923	-2.31954	A0A087X0S5;P12109	A0A087X0S5;P12109	Collagen alpha-1(VI) chain	COL6A1	18.5872	18.4	20.5041	20.5283	20.8634	20.7629	20.3804	20.4667
+	0.980338	-0.528947	A0A087X1J7;P22352;H0YBE4;E5RG32;H0YC19	A0A087X1J7;P22352	Glutathione peroxidase;Glutathione peroxidase 3	GPX3	18.9775	19.2234	18.7597	18.6813	19.769	19.4898	18.1339	18.1988
+	3.09139	2.7318	A0A087X232;P09871;F8WCZ6;H0Y5D1;F5H7T4;B5MCV4	A0A087X232;P09871;F8WCZ6	Complement C1s subcomponent;Complement C1s subcomponent heavy chain;Complement C1s subcomponent light chain	C1S	18.9532	19.0344	17.428	18.264	16.3284	16.1956	16.5491	16.8381
+	1.06686	1.74379	B9ZVX7;A0A0A0MR85;Q03013;P09488;Q03013-2;P09488-2;H3BQT3;F6XZQ7;E9PHN6;E9PHN7;E9PLF1;E7EWW9;P28161-2;Q03013-3;P28161;A0A3B3IRM5;H3BRM6;Q5T8R1;P46439	B9ZVX7;A0A0A0MR85;Q03013;P09488;Q03013-2;P09488-2;H3BQT3;F6XZQ7;E9PHN6;E9PHN7;E9PLF1;E7EWW9;P28161-2;Q03013-3;P28161	Glutathione S-transferase Mu 4;Glutathione S-transferase Mu 1;Glutathione S-transferase Mu 2	GSTM1;GSTM4;GSTM2	18.7277	18.5629	12.9795	14.3494	17.4416	16.3614	16.6148	14.9756
+	1.78246	-8.00513	A0A0A0MRA3;A0A0A0MTS7;Q8WZ42-3;Q8WZ42-10;Q8WZ42-9;Q8WZ42-5;Q8WZ42-2;Q8WZ42;Q8WZ42-8;Q8WZ42-13;Q8WZ42-12;Q8WZ42-11;Q8WZ42-4;Q8WZ42-7;Q8WZ42-6	A0A0A0MRA3;A0A0A0MTS7;Q8WZ42-3;Q8WZ42-10;Q8WZ42-9;Q8WZ42-5;Q8WZ42-2;Q8WZ42;Q8WZ42-8;Q8WZ42-13;Q8WZ42-12;Q8WZ42-11;Q8WZ42-4;Q8WZ42-7	Titin	TTN	14.6123	13.0534	16.7546	14.7603	21.1476	22.5284	15.2828	21.0399
+	2.25861	2.11175	P01857;A0A0A0MS08;A0A0A0MS07	P01857;A0A0A0MS08;A0A0A0MS07	Ig gamma-1 chain C region	IGHG1	26.4234	26.5863	26.0546	26.1956	24.5278	24.2584	24.95	24.5776
	0.32528	-2.48613	A0A0A0MS15	A0A0A0MS15		IGHV3-49	18.4158	12.7484	18.3718	18.4063	18.0961	18.0402	17.8826	15.1233
+	0.770918	-4.78654	A0A0A0MSA9;A0A0C4DG49;P15151-3;P15151-2;P15151-4;P15151	A0A0A0MSA9;A0A0C4DG49;P15151-3;P15151-2;P15151-4;P15151	Poliovirus receptor	PVR	13.5322	18.0692	18.3402	18.3541	20.6623	20.5122	18.2092	19.8194
+	0.919968	-2.21586	A0A0A0MSI0;Q06830;A0A0A0MRQ5;P32119	A0A0A0MSI0;Q06830;A0A0A0MRQ5	Peroxiredoxin-1	PRDX1	14.5501	16.2428	15.611	16.6318	17.5885	17.6362	16.5957	16.1571
+	0.941857	3.22824	A0A0A0MSV6;D6R934;P02746	A0A0A0MSV6;D6R934;P02746	Complement C1q subcomponent subunit B	C1QB	18.9671	19.2533	18.8487	19.0568	14.6939	17.0701	14.1177	18.4086
	0.0198015	-0.0543265	A0A0A0MT66;P05060	A0A0A0MT66;P05060	Secretogranin-1;PE-11;GAWK peptide;CCB peptide	CHGB	14.4235	15.8053	19.574	19.4397	15.6825	14.655	16.8384	15.275
+	0.673695	-0.848163	A0A0A0MT71;Q6UX73-2;Q6UX73	A0A0A0MT71;Q6UX73-2;Q6UX73	UPF0764 protein C16orf89	C16orf89	17.4061	18.0805	18.1062	17.9929	18.9168	18.2661	17.9784	15.4029
+	2.0694	-2.26936	A0A0A6YYA0;Q86XR7-2;Q9Y3B3-2;Q9Y3B3;G3V2Y2	A0A0A6YYA0;Q86XR7-2;Q9Y3B3-2;Q9Y3B3;G3V2Y2	Transmembrane emp24 domain-containing protein 7	TMED7-TICAM2;TMED7	15.8686	16.2677	16.5309	16.6423	18.4057	18.2693	16.6623	17.1008
+	1.81021	-2.79775	A0A0B4J1R6;P29401;P29401-2;E9PFF2	A0A0B4J1R6;P29401;P29401-2;E9PFF2	Transketolase	TKT	14.0174	13.3931	17.3468	17.4481	16.6662	16.3398	17.1993	15.7832
+	1.01176	0.795913	A0A0B4J1V0	A0A0B4J1V0		IGHV3-15	17.661	17.7442	17.5035	17.5255	16.6416	17.1717	16.5403	17.5565
	0.0806449	0.0726175	A0A0B4J1X5;A0A0C4DH42;A0A075B7E8;P01767	A0A0B4J1X5;A0A0C4DH42;A0A075B7E8;P01767	Ig heavy chain V-III region BUT	IGHV3-74;IGHV3-66;IGHV3OR16-13	22.193	22.2648	21.4905	21.6914	22.4528	21.8599	20.3581	20.4128
	0.012044	-0.0079546	A0A0B4J231;B9A064;A0A5H1ZRQ4;P0CG04	A0A0B4J231;B9A064;A0A5H1ZRQ4;P0CG04	Immunoglobulin lambda-like polypeptide 5;Ig lambda-1 chain C regions	IGLL5;IGLC1	21.3224	21.6999	21.3485	21.4156	21.6005	21.4377	21.2576	21.3363
+	0.820934	0.709785	A0A0B4J2B5;S4R460;A0A075B7F0;A0A0C4DH32	A0A0B4J2B5;S4R460		IGHV3OR16-9	22.2728	22.8432	22.4863	22.6407	21.9757	21.7208	21.1083	21.0626
+	0.894284	-1.96597	A8MXZ4;A0A0C4DFY5;Q9NQ84;Q9NQ84-2;J9JIE0	A8MXZ4;A0A0C4DFY5;Q9NQ84;Q9NQ84-2;J9JIE0	G-protein coupled receptor family C group 5 member C	GPRC5C	16.0168	14.4691	17.1299	17.3058	17.296	17.1219	15.523	18.1858
+	2.68991	-6.07323	A0A0C4DFZ2;P15289-2;P15289	A0A0C4DFZ2;P15289-2;P15289	Arylsulfatase A;Arylsulfatase A component B;Arylsulfatase A component C	ARSA	14.5108	14.1288	17.6518	17.7814	20.5907	20.1953	18.5429	18.5491
+	0.727535	-2.89775	A0A0C4DGN4;Q96DA0;I3L1H9;I3L3X0	A0A0C4DGN4;Q96DA0	Zymogen granule protein 16 homolog B	ZG16B	17.4281	14.4903	18.723	18.9368	18.8486	18.8653	19.6234	20.5034
+	1.60083	-1.65325	F8WAA0;A0A0C4DH07;Q8N2S1-4;Q8N2S1-2;Q8N2S1-3;Q8N2S1;A0A087WVR1;M0QZX0	F8WAA0;A0A0C4DH07;Q8N2S1-4;Q8N2S1-2;Q8N2S1-3;Q8N2S1;A0A087WVR1;M0QZX0	Latent-transforming growth factor beta-binding protein 4	LTBP4	15.2296	14.6962	17.1036	17.1722	16.6247	16.6076	18.0847	17.4183
+	1.68182	1.79071	A0A0C4DH36	A0A0C4DH36		IGHV3-38	17.5585	17.6815	15.472	15.6359	16.0844	15.5742	15.9538	15.5061
+	0.844481	0.475523	A0A0C4DH38;A0A0J9YXX1	A0A0C4DH38;A0A0J9YXX1		IGHV5-51	19.7557	19.8001	19.6583	19.7874	19.5034	19.1013	18.913	19.2395
	0.209113	1.54729	A0A0C4DH43;A0A0J9YVU5;P01814	A0A0C4DH43;A0A0J9YVU5;P01814	Ig heavy chain V-II region OU		19.062	13.8425	18.6226	18.64	14.4701	15.3398	17.5124	15.9344
+	1.49164	-2.44564	A0A0C4DH67	A0A0C4DH67		IGKV1-8	16.4114	15.6938	16.8979	16.9537	18.77	18.2265	17.7872	17.8303
+	0.458567	-0.561071	A0A0C4DH72;A0A0C4DH73;P04432;P01611;P01597	A0A0C4DH72;A0A0C4DH73;P04432;P01611;P01597	Ig kappa chain V-I region Daudi;Ig kappa chain V-I region Wes;Ig kappa chain V-I region DEE	IGKV1-6;IGKV1-12	18.4372	19.1701	15.2522	15.9681	19.6448	19.0846	16.9442	15.2601
+	1.33809	3.92703	A0A0D9SG88;P08603-2;Q5TFM2	A0A0D9SG88;P08603-2;Q5TFM2	Complement factor H	CFH	20.2388	19.6202	16.113	15.4428	15.1874	16.8175	17.7575	15.7529
+	3.07261	-4.40018	Q6GTX8-4;A0A0G2JLV7;Q6GTX8;Q6GTX8-2;A0A0G2JP18;A0A0G2JQ50;Q6GTX8-3;A0A140T8W3;A0A0G2JNU6;A0A0G2JMI0;A0A0G2JM94;A0A0G2JNK8;D3YTC8;A8MZ84;F8WC07;W4VSQ5;A0A0G2JMC3;C9IZB2;A0A0G2JMB1;C9JFQ0;A0A0G2JPH6;A0A0G2JN10;A0A0G2JLQ0;Q6ISS4;Q6ISS4-2;A0A087X1V4	Q6GTX8-4;A0A0G2JLV7;Q6GTX8;Q6GTX8-2;A0A0G2JP18;A0A0G2JQ50;Q6GTX8-3;A0A140T8W3;A0A0G2JNU6;A0A0G2JMI0;A0A0G2JM94;A0A0G2JNK8;D3YTC8;A8MZ84;F8WC07	Leukocyte-associated immunoglobulin-like receptor 1	LAIR1	18.1971	18.4162	21.2362	21.1328	22.7732	22.6404	22.0075	22.0837
+	2.6599	1.50934	A0A0G2JMB2;A0A286YEY5;P01877	A0A0G2JMB2;A0A286YEY5;P01877	Ig alpha-2 chain C region	IGHA2	22.2705	22.2393	21.7969	21.8627	20.6766	20.8146	22.3107	22.4071
+	1.74304	-1.20757	A0A0G2JP44;A0A0G2JMW3;Q9HBB8-2;Q9HBB8-4;Q9HBB8	A0A0G2JP44;A0A0G2JMW3;Q9HBB8-2;Q9HBB8-4;Q9HBB8	Cadherin-related family member 5	CDHR5	16.2422	16.0945	17.2372	17.2905	17.523	17.2288	17.3525	18.1294
	0.109719	-0.491816	A0A0G2JN42;A0A0G2JNJ8;Q6W4X9	A0A0G2JN42;A0A0G2JNJ8;Q6W4X9	Mucin-6	MUC6	16.6485	13.7691	17.7615	17.8735	15.218	16.1833	16.95	14.5571
+	3.90542	3.19241	A0A0G2JPR0;A0A140TA49;CON__ENSEMBL:ENSBTAP00000007350;CON__P01030;A0A3B3ISD7	A0A0G2JPR0;A0A140TA49			22.2843	22.2262	21.2119	21.3076	19.0422	19.0834	18.7762	19.0276
+	2.05652	-4.89117	A0A0J9YVZ3;E7ER45;A0A0J9YX77;O43451;Q2M2H8	A0A0J9YVZ3;E7ER45;A0A0J9YX77;O43451	Maltase-glucoamylase, intestinal;Maltase;Glucoamylase	MGAM	15.0656	15.9664	17.9639	18.2401	20.5072	20.3072	18.338	18.9361
+	2.96939	3.72495	G5E9F8;A0A3B3ISJ1;A0A0S2Z4L3;P07225;A0A3B3IRK9;A0A3B3IUA6;CON__P07224	G5E9F8;A0A3B3ISJ1;A0A0S2Z4L3;P07225;A0A3B3IRK9	Vitamin K-dependent protein S	PROS1	18.7354	18.7428	16.6836	16.7874	14.8921	15.1362	15.8777	15.7013
+	3.05375	-2.84335	A0A3B3ISX9;A0A140T9C0;P22105-4;P22105;P22105-1;A0A140TA33;A0A140TA41;A0A140TA52;A0A140T8Y3;A0A140T902;A0A140T956;A0A087WWA5;C9J7W4;A0A140T8Z8;A0A140T9L7;A0A087X0I0;P22105-2;Q16473;A0A140T923	A0A3B3ISX9;A0A140T9C0;P22105-4;P22105;P22105-1;A0A140TA33;A0A140TA41;A0A140TA52;A0A140T8Y3;A0A140T902;A0A140T956	Tenascin-X	TNXB	16.1808	16.1209	18.3936	18.6427	19.0733	18.9151	18.8062	18.846
+	1.79645	-1.76382	Q13510-2;Q13510;A0A1B0GUH5;A0A1B0GTZ5;A0A1B0GTM3;A0A1B0GUA4;A0A1B0GW68;E7EMM4;A0A1B0GTP7;A0A1B0GUW4;A0A1B0GUE3;A0A1B0GUG1;Q13510-3;A0A1B0GV06;A0A1B0GVG2;A0A1B0GUB3;A0A1B0GU06;A0A1B0GU62;A0A1B0GVJ1;A0A1B0GW48;A0A1B0GV95;A0A1B0GVA3;A0A1B0GVE7;A0A1B0GUJ3;A0A1B0GW66;A0A1B0GV88	Q13510-2;Q13510;A0A1B0GUH5;A0A1B0GTZ5;A0A1B0GTM3;A0A1B0GUA4;A0A1B0GW68;E7EMM4;A0A1B0GTP7;A0A1B0GUW4;A0A1B0GUE3;A0A1B0GUG1;Q13510-3;A0A1B0GV06	Acid ceramidase;Acid ceramidase subunit alpha;Acid ceramidase subunit beta	ASAH1	18.2335	17.8042	18.5678	18.525	19.713	19.8523	19.6977	20.1231
+	2.23571	-2.10561	A0A1B0GW44;A0A1B0GVD5;A0A1B0GWE8;P07339;F8W787;A0A1B0GV23;C9JH19;A0A1B0GU92;A0A1B0GU03;H7C469;A0A1B0GVP3;F8WD96;A0A1B0GVF1	A0A1B0GW44;A0A1B0GVD5;A0A1B0GWE8;P07339;F8W787;A0A1B0GV23;C9JH19;A0A1B0GU92;A0A1B0GU03;H7C469;A0A1B0GVP3;F8WD96	Cathepsin D;Cathepsin D light chain;Cathepsin D heavy chain	CTSD	18.6939	18.5991	19.6662	19.7903	20.9062	20.5981	20.1309	20.2269
+	1.80506	-4.19877	A0A1W2PPB5;Q13873-2;Q13873	A0A1W2PPB5;Q13873-2;Q13873	Bone morphogenetic protein receptor type-2	BMPR2	14.6111	13.5478	16.5152	16.1804	18.2649	18.2915	13.022	17.9155
+	1.70309	-3.50435	A0A1W2PS52;P04080	A0A1W2PS52;P04080	Cystatin-B	CSTB	13.1275	14.0596	16.9328	16.9607	16.9149	17.2809	14.1734	15.7541
+	3.70031	3.24617	A0A286YES1;A0A4W9A917;P01860	A0A286YES1;A0A4W9A917;P01860	Ig gamma-3 chain C region	IGHG3	24.2215	24.1451	22.9829	23.1686	20.9625	20.9117	22.6424	22.7514
+	2.29705	1.03472	A0A286YEY1;P01876	A0A286YEY1;P01876	Ig alpha-1 chain C region	IGHA1	24.4088	24.3696	23.9844	24.2075	23.4256	23.2833	23.5603	23.6799
+	1.26593	0.503851	A0A286YEY4;P01859	A0A286YEY4;P01859	Ig gamma-2 chain C region	IGHG2	24.452	24.492	24.0851	24.1444	24.0889	23.8475	23.2513	23.3782
+	2.62967	4.06117	A0A286YFJ8;P01861	A0A286YFJ8;P01861	Ig gamma-4 chain C region	IGHG4	23.4975	23.8787	21.5269	21.6164	19.5768	19.6771	20.2293	20.1162
+	2.49308	-1.70376	A0A2Q2TTZ9;P01594;P01593	A0A2Q2TTZ9;P01594;P01593	Ig kappa chain V-I region AU;Ig kappa chain V-I region AG		22.1793	22.128	22.8518	22.9689	23.9507	23.7641	22.9987	23.1828
+	2.68147	-4.61285	G3V5V4;A0A2R8Y3T0;A0A2U3TZE7;O43405-2;O43405;H0YJJ0;G3V5G6	G3V5V4;A0A2R8Y3T0;A0A2U3TZE7;O43405-2;O43405;H0YJJ0;G3V5G6	Cochlin	COCH	14.3056	14.708	14.6448	14.4278	19.0568	19.1825	18.8595	18.8868
+	3.23209	-5.23337	A0A2R8Y4Z1	A0A2R8Y4Z1			14.6187	14.4894	17.7318	17.7824	19.8964	19.6784	19.3073	19.4356
+	0.888281	-0.374176	P06733;A0A2R8Y6G6;P06733-2;K7EM90;A0A2R8Y879;K7ERS8;A0A2R8YEM5;A0A2R8Y798;A0A2R8YEG5;P13929-3;P13929-2;P13929;E5RG95;K7EPM1;K7EKN2;E5RGZ4;E5RI09	P06733;A0A2R8Y6G6;P06733-2	Alpha-enolase	ENO1	18.0198	18.2896	18.5935	18.6457	18.4646	18.5932	18.8707	18.9251
+	1.22586	-4.00396	A0A2R8Y7C0;P69905	A0A2R8Y7C0;P69905	Hemoglobin subunit alpha	HBA1	16.9204	14.8893	18.7456	19.9526	20.0269	19.7907	18.7963	18.7656
+	3.34095	-3.43203	A0A2R8YGD1;O14773-2;O14773;A0A2R8Y7U1;A0A2R8YD45;A0A2R8Y7I4;A0A2R8YD72;A0A2R8YDY1	A0A2R8YGD1;O14773-2;O14773;A0A2R8Y7U1;A0A2R8YD45	Tripeptidyl-peptidase 1	TPP1	17.2221	17.1049	18.8879	19.2562	20.6396	20.5515	21.0198	21.0445
+	2.65248	-3.62124	E9PNW4;A0A2U3TZL5;P13987;P13987-2;H0YET2;A0A494C0W4;A0A499FJN7;A0A494C059;E9PI80	E9PNW4;A0A2U3TZL5;P13987;P13987-2;H0YET2	CD59 glycoprotein	CD59	23.0329	23.0312	25.4803	25.6	26.8244	26.4822	26.0369	25.8558
+	2.98893	-4.15169	A0A3B3IS80;P05062;A0A087WXX2;A0A3B3ITZ0	A0A3B3IS80;P05062;A0A087WXX2	Fructose-bisphosphate aldolase B;Fructose-bisphosphate aldolase	ALDOB	14.5202	14.6304	17.6786	18.102	18.8481	18.6059	16.5497	17.9249
	0.0477219	-0.393454	A0A3B3IS95;A0A5F9ZHM4;P07195;A8MW50;C9J7H8;F5H5G7;F5H155;A0A087WUM2;G3XAP5;F5H245;Q6ZMR3;P07864	A0A3B3IS95;A0A5F9ZHM4;P07195;A8MW50	L-lactate dehydrogenase B chain;L-lactate dehydrogenase	LDHB	17.6514	13.804	18.0983	15.9941	14.2854	17.9569	18.5908	18.6664
	0.226171	-0.296165	A0A3B3ISR2;B4DPQ0;F5H2D0;P00736;A0A3B3ITU4;F5H1V0;F5H6Y3	A0A3B3ISR2;B4DPQ0;F5H2D0;P00736;A0A3B3ITU4	Complement C1r subcomponent;Complement C1r subcomponent heavy chain;Complement C1r subcomponent light chain	C1R	18.8039	19.3958	18.0246	18.8355	19.029	19.7631	17.3541	17.8733
+	2.82386	-1.62909	A0A3B3IUC4;P06280;A0A6Q8PFA9;A0A6Q8PHD1;A0A6Q8PGG0;V9GYN5;A0A6Q8PHM8	A0A3B3IUC4;P06280;A0A6Q8PFA9;A0A6Q8PHD1;A0A6Q8PGG0	Alpha-galactosidase A	GLA	16.735	16.6478	16.5815	16.7195	18.3662	18.2748	17.3073	17.4532
+	2.16786	-4.7988	A0A494C0F5;Q9Y279-3;Q9Y279-2;Q9Y279;H7C062	A0A494C0F5;Q9Y279-3;Q9Y279-2;Q9Y279;H7C062	V-set and immunoglobulin domain-containing protein 4	VSIG4	13.8084	14.3546	17.8255	17.8902	19.1693	18.5913	17.8482	17.9523
+	1.94477	-2.14739	A0A494C0G5;O00468-6;O00468-3;A0A087X208;A0A494C1I6;O00468-2;O00468-5;O00468-4;O00468-7;O00468	A0A494C0G5;O00468-6;O00468-3;A0A087X208;A0A494C1I6;O00468-2;O00468-5;O00468-4;O00468-7;O00468	Agrin;Agrin N-terminal 110 kDa subunit;Agrin C-terminal 110 kDa subunit;Agrin C-terminal 90 kDa fragment;Agrin C-terminal 22 kDa fragment	AGRN	18.1734	18.0277	18.6656	18.7925	20.4669	20.0289	20.2853	20.9593
+	1.40689	0.861354	A0A4W8ZXM2;A0A0B4J1Y9	A0A4W8ZXM2;A0A0B4J1Y9		IGHV3-72	20.9604	21.1111	20.0417	20.4848	20.3331	20.0156	19.2442	19.5903
+	2.25967	-4.26206	A0A5F9ZHR7;P11117;E9PHY0;E9PQY3;A0A5F9ZH82;B7Z7D2;A0A5F9ZI20;A0A5F9ZH40;B7Z6U3;P11117-2	A0A5F9ZHR7;P11117;E9PHY0;E9PQY3;A0A5F9ZH82;B7Z7D2	Lysosomal acid phosphatase	ACP2	16.1563	16.198	17.9767	18.3027	20.7559	20.1225	18.252	18.4044
+	5.18003	-2.24367	A0A5H1ZRS2;A0A075B6P5;P01615	A0A5H1ZRS2;A0A075B6P5;P01615	Ig kappa chain V-II region FR	IGKV2D-28	22.2295	22.2409	23.0272	23.0397	24.4796	24.4782	23.8875	23.9753
+	0.832331	-3.29803	Q6PID9;A0A5K1VW97;H0YMF1;P16112-3;P16112-2;P16112	Q6PID9;A0A5K1VW97;H0YMF1;P16112-3;P16112-2;P16112	Aggrecan core protein;Aggrecan core protein 2	ACAN	15.9362	13.0874	17.3873	17.4407	17.9054	17.7142	17.9115	17.9957
	0.0714006	-0.0665035	A0A6I8PIP2;O75071	A0A6I8PIP2;O75071	EF-hand calcium-binding domain-containing protein 14	EFCAB14	16.1529	16.7315	16.5816	16.6708	16.6102	16.4072	16.7749	17.4962
+	3.12817	-3.59497	C9JMH2;A0A6Q8PF58;C9J126;P19022-2;P19022;A0A6Q8PHJ8;A0A6Q8PG20	C9JMH2;A0A6Q8PF58;C9J126;P19022-2;P19022;A0A6Q8PHJ8	Cadherin-2	CDH2	16.0097	15.8833	17.6921	18.0671	19.6165	19.4664	18.7959	18.8208
+	0.748426	-0.840966	A0A7I2U302;P08473;A0A6Q8PFY6;C9JDZ3;C9IYX7	A0A7I2U302;P08473;A0A6Q8PFY6	Neprilysin	MME	16.8871	16.1946	17.2248	17.6041	17.6064	17.1573	17.1292	17.4706
+	1.57936	0.551719	A0A7I2V2D2;E9PGN7;P05155-2;P05155;P05155-3;H9KV48;A0A087WUD9;A0A7I2V5R3;A0A7I2V2X2;A0A7I2V4I9	A0A7I2V2D2;E9PGN7;P05155-2;P05155;P05155-3;H9KV48;A0A087WUD9;A0A7I2V5R3	Plasma protease C1 inhibitor	SERPING1	21.8915	22.074	21.034	21.2113	21.4348	21.4273	20.9103	21.0286
+	2.84242	-3.02209	A0A7I2V466;A0A7I2V2Q8;P53634;A0A7I2YQT5;A0A7I2V6E3;A0A7I2V5C5;H0YCY8;A0A7I2V2V5;A0A7I2V5L5;A0A7I2V2F3;A0A7I2V4Z3;A0A7I2V3A2;A0A7I2V5J2;A0A7I2V3M6;P53634-2;P53634-3	A0A7I2V466;A0A7I2V2Q8;P53634;A0A7I2YQT5;A0A7I2V6E3	Dipeptidyl peptidase 1;Dipeptidyl peptidase 1 exclusion domain chain;Dipeptidyl peptidase 1 heavy chain;Dipeptidyl peptidase 1 light chain	CTSC	17.7932	17.788	19.3531	19.3572	20.9274	20.698	20.2495	20.3284
+	2.29172	-2.69854	A0A7I2V2R5;A0A7I2V2X8;P27487;A0A7I2V5R8;A0A7I2V2I2	A0A7I2V2R5;A0A7I2V2X8;P27487;A0A7I2V5R8	Dipeptidyl peptidase 4;Dipeptidyl peptidase 4 membrane form;Dipeptidyl peptidase 4 soluble form	DPP4	14.3528	14.6629	17.7942	17.365	17.3224	17.0904	18.1437	17.7271
+	1.3638	-4.39052	A0A7I2V484;A0A7I2V5M3;P07711-3;P07711;Q5T8F0;A0A7I2YQA2	A0A7I2V484;A0A7I2V5M3;P07711-3;P07711	Cathepsin L1;Cathepsin L1 heavy chain;Cathepsin L1 light chain	CTSL	16.1652	14.291	16.9188	17.8581	19.7344	19.5028	18.6607	18.8945
+	2.19567	-2.90615	P10619;P10619-2;X6R8A1;X6R5C5;A0A7I2V4K5;A0A7I2V4D1;Q5JZH0;A0A7I2V3B2;A0A7I2YQT8;A0A7I2V4R8;U3KQF1;A0A7I2V2E2;U3KQU6;A0A7I2V4Q9;A0A7I2V3M2;U3KQ41;A0A7I2V504	P10619;P10619-2;X6R8A1;X6R5C5;A0A7I2V4K5;A0A7I2V4D1;Q5JZH0;A0A7I2V3B2;A0A7I2YQT8	Lysosomal protective protein;Lysosomal protective protein 32 kDa chain;Lysosomal protective protein 20 kDa chain;Carboxypeptidase	CTSA	16.826	16.548	18.5462	18.7523	19.7803	19.406	20.2337	20.4598
+	1.44275	-5.12733	A0A7I2V4U5;Q6UXB4	A0A7I2V4U5;Q6UXB4	C-type lectin domain family 4 member G	CLEC4G	15.0636	13.2039	17.9377	16.5364	18.8899	19.6323	18.1217	15.8608
+	2.19015	-2.50307	P07858;E9PHZ5;A0A7I2V668;A0A7I2V440;A0A7P0NGZ6;A0A7I2YQK9;E9PQM1;E9PR21;A0A7I2V4Z9;E9PSG5;A0A7I2V367;R4GMQ5;E9PLY3;E9PNL5;E9PKQ7;A0A7I2V4S6;E9PCB3;A0A7I2V2J1;A0A7I2V302	P07858;E9PHZ5;A0A7I2V668;A0A7I2V440;A0A7P0NGZ6;A0A7I2YQK9;E9PQM1;E9PR21;A0A7I2V4Z9;E9PSG5	Cathepsin B;Cathepsin B light chain;Cathepsin B heavy chain	CTSB	18.4472	18.714	19.7289	19.8844	21.2354	20.9319	20.292	20.5795
+	2.39341	1.66604	A0A7P0TBH1;A0A7P0T8D1;P01019;A0A7P0TAP4;A0A7P0Z441;A0A7P0T9S6;A0A7P0TA52	A0A7P0TBH1;A0A7P0T8D1;P01019;A0A7P0TAP4;A0A7P0Z441;A0A7P0T9S6;A0A7P0TA52	Angiotensinogen;Angiotensin-1;Angiotensin-2;Angiotensin-3;Angiotensin-4;Angiotensin 1-9;Angiotensin 1-7;Angiotensin 1-5;Angiotensin 1-4	AGT	21.0867	21.1153	19.6987	19.8458	19.5402	19.3297	18.2523	18.735
+	1.89001	-5.07409	Q9UBR2;A0A7P0T989;A0A7P0T8I6;A0A7P0TBB5;A0A7P0T8X2;A0A7P0TBM7;A0A7P0T900;A0A7P0TA25;A0A7P0TB41;A0A7P0T9U1;A0A7P0Z4R9;A0A7P0TAD4;A0A7P0TAT6;A0A7P0T926;A0A7P0T9G9;A0A7P0Z469;A0A7P0T9U4;A0A7P0Z4L7	Q9UBR2;A0A7P0T989;A0A7P0T8I6;A0A7P0TBB5;A0A7P0T8X2;A0A7P0TBM7;A0A7P0T900;A0A7P0TA25;A0A7P0TB41	Cathepsin Z	CTSZ	15.6303	14.5048	18.1485	18.4128	20.2883	19.9949	18.6434	18.6983
+	1.1147	-1.77553	Q15375-5;A0A7P0T9V9;Q15375-2;Q15375-4;Q15375;Q15375-3;A0A7P0TB85;A0A7P0T9L5;A0A7P0TBL4;A0A7P0T9G1;A0A7P0TA58;B7ZKJ3;B7ZKW7;F8W9W0;P54756;J3KQG3;F8VP57;P54756-2;Q5JZY3;Q5JZY3-2;Q5JZY3-3;P54756-3	Q15375-5;A0A7P0T9V9;Q15375-2;Q15375-4;Q15375;Q15375-3;A0A7P0TB85;A0A7P0T9L5;A0A7P0TBL4;A0A7P0T9G1;A0A7P0TA58	Ephrin type-A receptor 7	EPHA7	14.807	15.7926	16.7122	16.7791	17.2492	16.9014	15.4609	17.1276
+	1.73296	-5.03881	I3L192;A0A7P0TB04;A0A7P0TA85;P35613-2;P35613;R4GMX5;A0A2R8YDZ0;A0A087WUV8;A0A7P0T8A7;P35613-3;P35613-4	I3L192;A0A7P0TB04;A0A7P0TA85;P35613-2;P35613;R4GMX5;A0A2R8YDZ0;A0A087WUV8;A0A7P0T8A7;P35613-3;P35613-4	Basigin	BSG	15.138	13.7485	17.9531	14.4161	19.4979	19.4662	16.7259	15.5657
+	1.7459	-2.54676	P08195-4;F5GZS6;P08195;P08195-3;P08195-2;A0A7P0Z4P5;J3KPF3;A0A7P0TAN7;A0A7P0Z4A0;F5GZI0;A0A7P0T9F7;F5H056;A0A7P0TBF8;A0A7P0TAS6;A0A7P0T8U7;A0A7P0T8F1;H0YH36;A0A7P0TAT7;H0YFS2;H0YFX4	P08195-4;F5GZS6;P08195;P08195-3;P08195-2;A0A7P0Z4P5;J3KPF3;A0A7P0TAN7;A0A7P0Z4A0;F5GZI0;A0A7P0T9F7;F5H056;A0A7P0TBF8;A0A7P0TAS6;A0A7P0T8U7;A0A7P0T8F1	4F2 cell-surface antigen heavy chain	SLC3A2	15.3622	16.0487	16.0753	15.9477	18.2093	18.2951	17.5695	15.7763
+	1.74258	-4.06831	A0A7P0Z463;H0YC24;Q9H6X2-3;Q9H6X2-4;Q9H6X2-6;Q9H6X2-2;Q9H6X2-5;Q9H6X2;A0A7P0T9B0	A0A7P0Z463;H0YC24;Q9H6X2-3;Q9H6X2-4;Q9H6X2-6;Q9H6X2-2;Q9H6X2-5;Q9H6X2;A0A7P0T9B0	Anthrax toxin receptor 1	ANTXR1	15.7075	14.6136	16.1761	14.9121	19.1364	19.3213	17.8083	18.1396
+	2.94073	-3.48738	P04156;A2A2V1;X6RKS3	P04156;A2A2V1;X6RKS3	Major prion protein	PRNP	18.4183	18.4579	19.8709	20.829	22.042	21.809	21.1187	20.4728
+	2.6741	-3.05926	A6NI73-4;A6NI73-3;A6NI73-2;A6NI73	A6NI73-4;A6NI73-3;A6NI73-2;A6NI73	Leukocyte immunoglobulin-like receptor subfamily A member 5	LILRA5	15.3161	15.2315	15.8477	15.8806	18.4676	18.1985	15.9777	15.1
+	1.35119	0.431699	A6XND1;A6XND0;P17936;P17936-2;C9JMX4;H0Y5K2;B3KWK7	A6XND1;A6XND0;P17936;P17936-2	Insulin-like growth factor-binding protein 3	IGFBP3	18.1483	18.1302	19.4054	19.5085	17.6137	17.8014	19.9343	19.7569
+	1.49281	-2.76437	A8MTF8;P58499-3;P58499;P58499-2	A8MTF8;P58499-3;P58499;P58499-2	Protein FAM3B	FAM3B	14.8457	13.8417	15.2726	15.0435	17.1859	17.0303	14.1842	16.5523
+	1.30072	4.05744	B0YIW2;P02656	B0YIW2;P02656	Apolipoprotein C-III	APOC3	18.86	19.1202	17.513	17.6299	15.867	13.9983	17.8085	15.891
+	3.91105	-1.53483	Q6NVW1;B1AKC9;P29323-2;P29323-3;P29323	Q6NVW1;B1AKC9;P29323-2;P29323-3;P29323	Receptor protein-tyrosine kinase;Ephrin type-B receptor 2	EPHB2	15.3486	15.3495	16.5911	15.5707	16.9009	16.8669	16.9753	17.8999
+	1.52953	-5.55056	H3BLV0;B1AP13;H7BY55;P08174-4;P08174;P08174-3;P08174-5;P08174-2;P08174-6;P08174-7;B1AP15;A0A2R8YEC5;A0A2R8YDY3	H3BLV0;B1AP13;H7BY55;P08174-4;P08174;P08174-3;P08174-5;P08174-2;P08174-6;P08174-7;B1AP15	Complement decay-accelerating factor	CD55	17.1067	15.1556	19.3973	19.4956	21.706	21.6574	21.5922	21.7075
+	2.41807	1.40227	B4DNK4;P14618;H3BTN5;P14618-2;H3BQ34;P14618-3;H3BUW1;H3BTJ2;H3BU13;H3BT25;H3BN34;H3BQZ3;H3BR70	B4DNK4;P14618;H3BTN5;P14618-2;H3BQ34;P14618-3;H3BUW1;H3BTJ2	Pyruvate kinase;Pyruvate kinase PKM	PKM	17.7929	17.9666	17.7404	18.1429	16.4748	16.4802	18.2209	17.6839
+	0.559474	-2.91352	B4DPG6;J3KPJ0;Q6P531-2;Q6P531	B4DPG6;J3KPJ0;Q6P531-2;Q6P531	Gamma-glutamyltransferase 6;Gamma-glutamyltransferase 6 heavy chain;Gamma-glutamyltransferase 6 light chain	GGT6	16.7793	12.8576	17.2955	14.1817	17.7799	17.6841	17.3955	15.3081
+	1.35496	-0.40098	P0CG48;F5H6Q2;F5H388;B4DV12;F5H265;J3QKN0;F5H2Z3;F5GYU3;Q5PY61;F5H747;J3QTR3;J3QS39;Q96C32;P62979;P62987;P0CG47;F5GXK7;M0R2S1;A0A2R8Y422;M0R1M6;M0R1V7;F5GZ39;J3QSA3	P0CG48;F5H6Q2;F5H388;B4DV12;F5H265;J3QKN0;F5H2Z3;F5GYU3;Q5PY61;F5H747;J3QTR3;J3QS39;Q96C32;P62979;P62987;P0CG47;F5GXK7;M0R2S1;A0A2R8Y422;M0R1M6;M0R1V7;F5GZ39;J3QSA3	Polyubiquitin-C;Ubiquitin;Ubiquitin-40S ribosomal protein S27a;Ubiquitin;40S ribosomal protein S27a;Ubiquitin-60S ribosomal protein L40;Ubiquitin;60S ribosomal protein L40;Polyubiquitin-B;Ubiquitin	UBC;UBB;RPS27A;UBA52	18.6399	18.5911	19.2969	19.4822	19.1001	18.9328	19.8008	19.7884
+	3.24285	2.23734	B4E1Z4;E7ETN3;P00751;H7C5H1;A0A0G2JH38;P00751-2;P06681-3;P06681-2;H0Y3H6;A0A0G2JIE7;E9PDZ0;B4DQI1;A0A0G2JK28;H7C526;C9JRT3;F2Z3N2;A0A0G2JI59;H0Y868;A2ABG0;A0A0G2JHM4;C9JYQ5;A0A0G2JJ82	B4E1Z4;E7ETN3;P00751;H7C5H1	Complement factor B;Complement factor B Ba fragment;Complement factor B Bb fragment	CFB	23.4139	23.5198	22.4574	22.6143	21.2216	21.2374	21.5659	21.4771
+	3.74812	-3.7455	B5A977;P20333-2;P20333	B5A977;P20333-2;P20333	Tumor necrosis factor receptor superfamily member 1B;Tumor necrosis factor receptor superfamily member 1b, membrane form;Tumor necrosis factor-binding protein 2	TNFR1B;TNFRSF1B	16.5258	16.5985	16.366	17.0123	20.342	20.2732	18.4009	18.4799
+	1.73764	-0.983941	B7Z3L6;O00337	B7Z3L6;O00337	Sodium/nucleoside cotransporter 1	SLC28A1	17.5047	17.4637	18.475	18.5819	18.6015	18.3348	18.7393	19.7813
+	1.31353	-2.5505	B7Z7Q6;E9PNF7;P42785;P42785-2;E9PLY4;E9PQB5;E9PL85;E9PKN6;A0A7P0TB23;B3KR26;E9PNJ1;A0A7P0Z451	B7Z7Q6;E9PNF7;P42785;P42785-2;E9PLY4;E9PQB5;E9PL85;E9PKN6;A0A7P0TB23	Lysosomal Pro-X carboxypeptidase	PRCP	16.5588	15.9888	14.6787	16.8776	18.315	19.3336	17.6201	17.7221
+	1.91251	-1.73168	B7ZKJ8;Q14624-3;Q14624-2;Q14624;H7C0L5;Q14624-4	B7ZKJ8;Q14624-3;Q14624-2;Q14624;H7C0L5;Q14624-4	Inter-alpha-trypsin inhibitor heavy chain H4;70 kDa inter-alpha-trypsin inhibitor heavy chain H4;35 kDa inter-alpha-trypsin inhibitor heavy chain H4	ITIH4	22.308	22.546	23.8769	23.8216	24.311	24.0063	23.5845	23.7984
+	0.819162	-2.1736	B8ZZQ6;P06454-2;P06454;B8ZZA1;B8ZZW7;H7C2N1	B8ZZQ6;P06454-2;P06454;B8ZZA1;B8ZZW7;H7C2N1	Prothymosin alpha;Prothymosin alpha, N-terminally processed;Thymosin alpha-1	PTMA	17.8595	16.1387	16.6724	16.9437	19.5966	18.7488	14.6989	17.5773
+	2.83714	-3.76289	F6UPZ7;B9A034;F6Q0M4;Q92956;Q92956-2	F6UPZ7;B9A034;F6Q0M4;Q92956	Tumor necrosis factor receptor superfamily member 14	TNFRSF14	16.8556	16.8355	19.3037	19.3145	20.4651	20.7518	20.3519	20.4347
+	2.20536	-7.21152	H7BYC3;C9IY66;Q8WVV5-3;Q7KYR7-6;Q7KYR7-4;Q8WVV5-2;Q8WVV5;Q7KYR7;Q7KYR7-1;C9JNC3;Q7KYR7-5;C9JAJ6	H7BYC3;C9IY66;Q8WVV5-3;Q7KYR7-6;Q7KYR7-4;Q8WVV5-2;Q8WVV5;Q7KYR7;Q7KYR7-1;C9JNC3;Q7KYR7-5	Butyrophilin subfamily 2 member A2;Butyrophilin subfamily 2 member A1	BTN2A1;BTN2A2	14.3982	13.2833	19.1013	19.1921	21.1803	20.9242	19.4796	19.7193
+	2.05166	-2.63991	C9IZ46;F8WFD9;Q8N114-2;Q8N114;Q8N114-5	C9IZ46;F8WFD9;Q8N114-2;Q8N114;Q8N114-5	Protein shisa-5	SHISA5	19.4036	19.8989	22.2781	22.3285	22.3282	22.2541	22.4842	22.5241
+	1.05846	-1.07292	F8WE65;C9J5S7;P62937;A0A7I2V5J5;E5RIZ5;A0A7I2V4V1;A0A7P0S768;P0DN26;A0A0H2UH34;A0A0B4J2A2;A0A075B767;A0A075B759;P62937-2;Q9Y536;F5H284	F8WE65;C9J5S7;P62937	Peptidyl-prolyl cis-trans isomerase;Peptidyl-prolyl cis-trans isomerase A;Peptidyl-prolyl cis-trans isomerase A, N-terminally processed	PPIA	16.9063	16.8465	14.6146	14.4807	17.6107	18.2879	16.9732	17.4722
+	1.52923	-6.83835	C9J8Z4;Q969P0-3;Q969P0	C9J8Z4;Q969P0-3;Q969P0	Immunoglobulin superfamily member 8	IGSF8	15.0182	12.6319	19.2322	18.9721	20.8144	20.5124	19.1586	19.2895
+	3.03433	5.83095	C9JEU5;C9JC84;P02679-2;P02679;C9JPQ9;C9JU00	C9JEU5;C9JC84;P02679-2;P02679	Fibrinogen gamma chain	FGG	24.403	24.6011	23.9086	24.0329	18.8183	18.524	20.9071	21.0105
+	0.999691	-5.08436	C9JD84;E7EV71;Q14766-3;Q14766-2;Q14766-5;Q14766;Q14766-4	C9JD84;E7EV71;Q14766-3;Q14766-2;Q14766-5;Q14766;Q14766-4	Latent-transforming growth factor beta-binding protein 1	LTBP1	15.2467	11.7682	17.1719	17.2708	18.6888	18.4948	17.0327	18.2858
+	2.5682	-2.58565	C9JF17;P05090;C9JX71;F8WBT9	C9JF17;P05090;C9JX71	Apolipoprotein D	APOD	22.7688	22.818	23.903	23.9089	25.5115	25.2466	24.6	24.7804
	0.145335	0.885808	C9JQS6;P98095;P98095-2	C9JQS6;P98095;P98095-2	Fibulin-2	FBLN2	17.1852	14.3317	18.7118	18.8578	16.429	13.3163	20.395	20.4923
+	1.42595	-3.29205	Q04756;D6RAR4;CON__ENSEMBL:ENSBTAP00000023055	Q04756;D6RAR4	Hepatocyte growth factor activator;Hepatocyte growth factor activator short chain;Hepatocyte growth factor activator long chain	HGFAC	14.3274	15.4581	17.6716	15.2235	18.5178	17.8518	17.7764	18.3217
+	2.07978	-2.60445	D6RAX3;Q08174;Q08174-2;D6RBG2;H0Y9F5	D6RAX3;Q08174;Q08174-2;D6RBG2	Protocadherin-1	PCDH1	15.323	14.846	17.2389	14.004	17.672	17.7059	14.1019	14.0832
+	3.26577	-3.20048	D6RBV2;Q12907;D6RIU4;D6RDX1;D6RBH1	D6RBV2;Q12907;D6RIU4;D6RDX1	Vesicular integral-membrane protein VIP36	LMAN2	20.3768	20.3063	21.2495	21.3707	23.6077	23.4763	21.5845	21.6576
+	2.9652	2.69918	D6RF35;P02774;P02774-3;P02774-2;D6RBJ7;D6RF20;CON__Q3MHN5;CON__ENSEMBL:ENSBTAP00000018229	D6RF35;P02774;P02774-3;P02774-2;D6RBJ7	Vitamin D-binding protein	GC	23.2832	23.2247	22.149	22.3642	20.6387	20.4708	21.2826	21.3192
+	1.55481	-1.90665	D6RF86;P55285-2;P55285;D6RJG0;Q9Y6N8;Q9ULB4	D6RF86;P55285-2;P55285	Cadherin-6	CDH6	15.0209	15.2931	14.8675	15.0565	17.359	16.7684	16.3029	15.9491
+	2.27552	-1.97455	D6RGG3;Q99715-4;Q99715;Q99715-2;H0Y4P7	D6RGG3;Q99715-4;Q99715	Collagen alpha-1(XII) chain	COL12A1	16.8366	16.6517	18.1984	18.3922	18.8296	18.6079	19.328	19.3034
+	2.68874	-4.35569	D6RHI9;O00584;D6REQ6;A0A087WZM2;H0YAE9;J3QQ64;A0A087WWI1;O00584-2	D6RHI9;O00584;D6REQ6;A0A087WZM2;H0YAE9	Ribonuclease T2	RNASET2	15.6624	15.9993	16.4885	16.5599	20.2894	20.0837	17.5562	17.6106
+	1.68222	-1.3629	D6RIU5;P00995	D6RIU5;P00995	Pancreatic secretory trypsin inhibitor	SPINK1	18.3703	18.6401	18.6844	18.7362	20.0152	19.721	15.5728	17.4019
+	2.53322	-3.53156	E5RHN3;Q8TDQ0-2;Q8TDQ0	E5RHN3;Q8TDQ0-2;Q8TDQ0	Hepatitis A virus cellular receptor 2	HAVCR2	17.8182	17.9098	20.8467	20.5852	21.5816	21.2096	21.2287	21.3252
+	1.15632	-3.41039	J3KMY5;G3V3E8;E7EMS2;G3V3D1;P61916;G3V2V8;H0YIZ1;P61916-2	J3KMY5;G3V3E8;E7EMS2;G3V3D1;P61916;G3V2V8;H0YIZ1;P61916-2	Epididymal secretory protein E1	NPC2	17.6979	15.7955	19.5526	19.4785	20.1746	20.1396	19.8822	19.6549
+	2.80701	-3.41511	E7ENL6;P12111-4;P12111-2;P12111;P12111-3;P12111-5	E7ENL6;P12111-4;P12111-2;P12111;P12111-3;P12111-5	Collagen alpha-3(VI) chain	COL6A3	16.8546	16.9734	19.4723	19.0979	20.4504	20.2079	19.4024	19.5208
+	1.83771	-1.51021	E7EQB2;E7ER44;P02788-2;P02788;C9JCF5	E7EQB2;E7ER44;P02788-2;P02788	Lactotransferrin;Lactoferricin-H;Kaliocin-1;Lactoferroxin-A;Lactoferroxin-B;Lactoferroxin-C	LTF	16.7295	16.4257	21.4925	21.6451	18.1918	17.9838	20.3582	20.4214
	0.121441	-0.522063	E7EQR4;P15311	E7EQR4;P15311	Ezrin	EZR	16.2097	13.7057	14.0705	17.3023	14.7139	16.2455	18.4926	18.5403
+	0.694484	-4.9921	E7EQR8;Q9GZM5	E7EQR8;Q9GZM5	Protein YIPF3;Protein YIPF3, 36 kDa form III	YIPF3	21.932	16.5995	23.6852	23.8784	24.2994	24.2164	23.1808	23.3258
+	1.21238	-0.776581	E7ET40;P00749-2;P00749;S4R3G7	E7ET40;P00749-2;P00749	Urokinase-type plasminogen activator;Urokinase-type plasminogen activator long chain A;Urokinase-type plasminogen activator short chain A;Urokinase-type plasminogen activator chain B	PLAU	16.9472	17.1849	19.2086	19.3782	18.0056	17.6796	19.0232	19.2453
+	1.54307	-0.794405	E7ET76;P19440;B5MCK8;P19440-2;P36268-2;A6NGU5;P36268;P36268-3;E7ETR7	E7ET76;P19440;B5MCK8;P19440-2;P36268-2;A6NGU5;P36268;P36268-3	Gamma-glutamyltranspeptidase 1;Gamma-glutamyltranspeptidase 1 heavy chain;Gamma-glutamyltranspeptidase 1 light chain;Inactive gamma-glutamyltranspeptidase 2;Putative gamma-glutamyltranspeptidase 3;Putative gamma-glutamyltranspeptidase 3 heavy chain;Putative gamma-glutamyltranspeptidase 3 light chain	GGT1;GGT2;GGT3P	18.0269	18.0169	18.4012	18.6605	18.9536	18.679	18.2073	18.2816
+	1.36835	0.362119	G3XAM2;E7ETH0;P05156;A0A2R8Y3M9;D6R9Z8;CON__Q32PI4	G3XAM2;E7ETH0;P05156;A0A2R8Y3M9	Complement factor I;Complement factor I heavy chain;Complement factor I light chain	CFI	20.2071	20.2939	19.7276	19.9604	19.9525	19.8242	19.6728	19.8057
+	0.38751	-2.17816	E7EX29;P63104;E7ESK7;B0AZS6;E5RGE1;E5RIR4;E9PD24;E7EVZ2	E7EX29;P63104;E7ESK7;B0AZS6	14-3-3 protein zeta/delta	YWHAZ	17.2265	13.0157	17.1366	15.0325	17.3569	17.2415	15.5415	14.5392
+	1.98808	-2.90084	F5H7V9;E9PC84;J3QSU6;P24821-6;P24821-5;P24821-2;P24821-3;P24821-4;P24821;H0YGZ3	F5H7V9;E9PC84;J3QSU6;P24821-6;P24821-5;P24821-2;P24821-3;P24821-4;P24821	Tenascin	TNC	16.5804	16.0826	18.0097	18.1716	19.3933	19.0714	19.4601	19.5897
	0.365509	-1.16921	H0YA68;E9PCD7;Q9Y2E5-2;Q9Y2E5	H0YA68;E9PCD7;Q9Y2E5-2;Q9Y2E5	Alpha-mannosidase;Epididymis-specific alpha-mannosidase	MAN2B2	15.1714	17.4982	17.0476	16.9005	17.7765	17.2314	17.4054	16.4994
+	0.851706	-4.95173	H7C0V9;E9PG40;P05067-7;P05067-11;P05067-8;P05067-9;P05067	H7C0V9;E9PG40;P05067-7;P05067-11;P05067-8;P05067-9;P05067	Amyloid beta A4 protein;N-APP;Soluble APP-alpha;Soluble APP-beta;C99;Beta-amyloid protein 42;Beta-amyloid protein 40;C83;P3(42);P3(40);C80;Gamma-secretase C-terminal fragment 59;Gamma-secretase C-terminal fragment 57;Gamma-secretase C-terminal fragment 50;C31	APP	13.5968	17.7612	19.1195	19.1596	20.7204	20.541	18.1784	18.2272
+	2.89445	-5.68721	E9PHH3;H7C1K4;P18827	E9PHH3;H7C1K4;P18827	Syndecan-1	SDC1	15.413	15.0073	19.3127	19.4644	20.9109	20.8838	19.6941	19.7635
+	1.23213	-0.44136	E9PHK0;P05452	E9PHK0;P05452	Tetranectin	CLEC3B	19.5328	19.5831	19.7831	19.9391	20.1083	19.8904	19.472	19.6058
+	1.58257	-4.12444	E9PIF4;Q99519	E9PIF4;Q99519	Sialidase-1	NEU1	13.2289	14.5574	16.7939	16.8965	18.1647	17.8706	17.5011	17.8073
+	1.63923	-4.02585	E9PIM6;E9PNQ8;P04216	E9PIM6;E9PNQ8;P04216	Thy-1 membrane glycoprotein	THY1	16.2462	15.0515	13.8217	16.0761	19.8429	19.5065	16.2504	16.1294
+	1.91497	-3.09791	E9PRU1;O95967;E9PRQ8;E9PKA3;H0YEU0;E9PI47;H0YET5	E9PRU1;O95967;E9PRQ8;E9PKA3	EGF-containing fibulin-like extracellular matrix protein 2	EFEMP2	17.2474	16.5789	17.4688	17.321	20.0958	19.9263	17.4294	18.4773
+	1.07692	6.48336	F5GY80;F5H7G1;P07358	F5GY80;F5H7G1;P07358	Complement component C8 beta chain	C8B	19.5879	19.7218	17.4592	17.7782	15.175	11.1679	14.6936	17.9041
+	3	-3.63427	F5H5Q2;P36896-5;P36896-2;P36896-3;P36896;P36896-4	F5H5Q2;P36896-5;P36896-2;P36896-3;P36896;P36896-4	Activin receptor type-1B	ACVR1B	17.5919	17.7083	19.6641	19.8817	21.3835	21.1851	20.2873	20.2934
+	2.04419	-5.4393	H7C3P4;F6S8M0;P15586-2;P15586;H0YFA9;F5H4C6	H7C3P4;F6S8M0;P15586-2;P15586;H0YFA9;F5H4C6	N-acetylglucosamine-6-sulfatase	GNS	16.2714	15.3005	18.4188	18.1716	21.0375	21.413	18.8042	19.4768
+	1.05841	-2.49099	F6WFR7;F8W8Y1;Q9P121-3;Q9P121-2;Q9P121;Q9P121-4	F6WFR7;F8W8Y1;Q9P121-3;Q9P121-2;Q9P121;Q9P121-4	Neurotrimin	NTM	13.4208	14.9088	16.4239	16.3728	16.3925	16.9191	17.1374	17.383
+	3.10789	-3.93464	Q96AP7;F8WDW9;C9JIE7	Q96AP7;F8WDW9	Endothelial cell-selective adhesion molecule	ESAM	15.3786	15.3331	17.4714	17.0734	19.398	19.1829	18.5742	18.7378
+	1.2693	-3.3396	G3V3X5;Q14767;G3V511;H0YJ20	G3V3X5;Q14767;G3V511	Latent-transforming growth factor beta-binding protein 2	LTBP2	19.3439	17.7299	18.6308	18.7314	21.9042	21.8489	21.9829	21.9511
+	0.910886	-5.67254	G3V4U0;Q9UBX5;G3XA98;G3V3Y2	G3V4U0;Q9UBX5;G3XA98	Fibulin-5	FBLN5	17.7829	13.3977	19.3575	19.2831	21.3685	21.1572	19.6868	19.5873
	0.396242	0.88711	G3XAK1;P26927;Q2TV78-2;Q2TV78	G3XAK1;P26927;Q2TV78-2;Q2TV78	Hepatocyte growth factor-like protein;Hepatocyte growth factor-like protein alpha chain;Hepatocyte growth factor-like protein beta chain;Putative macrophage stimulating 1-like protein	MST1;MST1L	16.6811	16.6422	16.8898	17.2089	16.6141	14.935	17.5011	17.6084
+	2.77986	-2.1523	G3XAP6;P49747;P49747-2	G3XAP6;P49747;P49747-2	Cartilage oligomeric matrix protein	COMP	17.6622	17.5035	18.0091	18.0149	19.7728	19.6975	18.8322	19.5174
+	3.89997	-2.9885	P16070;P16070-9;H0Y5E4;H0YCV9;P16070-8;P16070-7;H0YDW7;P16070-3;P16070-4;P16070-6;P16070-17;P16070-5;P16070-18;P16070-15;P16070-10;P16070-11;P16070-13;P16070-14;P16070-12;P16070-16;H0YDX6;H0Y2P0;H0YD13;E9PKC6;H0YD17;P16070-19;Q86UZ1;H0YEU1;H0YEV3;H0YF08;H0YD90	P16070;P16070-9;H0Y5E4;H0YCV9;P16070-8;P16070-7;H0YDW7;P16070-3;P16070-4;P16070-6;P16070-17;P16070-5;P16070-18;P16070-15;P16070-10;P16070-11;P16070-13;P16070-14;P16070-12;P16070-16;H0YDX6;H0Y2P0;H0YD13;E9PKC6;H0YD17	CD44 antigen	CD44	20.631	20.5776	22.8919	23.0378	23.6131	23.5725	23.3601	23.0017
+	1.72372	3.00267	H0Y8L3;Q15582;H0YAB8;H0Y9D7;S4R3C6	H0Y8L3;Q15582;H0YAB8;H0Y9D7;S4R3C6	Transforming growth factor-beta-induced protein ig-h3	TGFBI	17.3214	16.8361	16.3848	16.4765	14.4173	13.7349	13.6973	16.0194
+	2.7358	4.30168	H0YAC1;P03952;E9PBC5;C9J075;C9JCT1	H0YAC1;P03952;E9PBC5	Plasma kallikrein;Plasma kallikrein heavy chain;Plasma kallikrein light chain	KLKB1	19.6546	19.2864	16.3535	16.7375	15.1826	15.155	15.4274	15.6847
	0.0271651	-0.117105	H0YL33;H0YMW4;P07355;P07355-2;H0YM50;H0YNA0;H0YN28;H0YNP5;H0YMD0;H0YMU9;H0YN42;A6NMY6	H0YL33;H0YMW4;P07355;P07355-2;H0YM50	Annexin;Annexin A2	ANXA2	15.4927	13.2152	16.1051	16.5512	13.7217	15.2204	18.098	18.1833
+	0.762166	-2.53065	H3BQF7;H3BMU1;H3BUI0;J3KR23;P53990-2;P53990-3;P53990;P53990-4;P53990-5;F5GXM3	H3BQF7;H3BMU1;H3BUI0;J3KR23;P53990-2;P53990-3;P53990;P53990-4;P53990-5	IST1 homolog	IST1	14.6274	14.2034	17.5631	15.2965	18.1435	15.7486	14.4906	14.3151
+	2.14298	-3.91765	H3BS10;H3BP20;P06865;A0A087WUJ7;H3BU85;H3BTD4	H3BS10;H3BP20;P06865	Beta-hexosaminidase;Beta-hexosaminidase subunit alpha	HEXA	14.0259	14.3159	16.8694	17.5464	18.3895	17.7876	17.6797	17.6391
+	1.91995	1.06177	H3BPS8;H3BQN4;P04075;P04075-2;J3KPS3;H3BUH7;H3BR04;H3BMQ8;H3BU78;P09972	H3BPS8;H3BQN4;P04075;P04075-2;J3KPS3;H3BUH7;H3BR04	Fructose-bisphosphate aldolase;Fructose-bisphosphate aldolase A	ALDOA	19.0149	19.2261	17.5931	17.6147	18.1102	18.0072	18.3735	18.7373
+	0.938435	-2.13118	H3BTD9;J9JII2;H3BRH7;P24394-2;P24394-3;P24394	H3BTD9;J9JII2;H3BRH7;P24394-2;P24394-3;P24394	Interleukin-4 receptor subunit alpha;Soluble interleukin-4 receptor subunit alpha	IL4R	15.7305	14.1478	17.0717	17.12	17.1319	17.0088	17.3087	17.7702
+	0.719457	-0.678571	H7C4L0;Q9NQS3-2;Q9NQS3-3;Q9NQS3;C9J795;C9JMW3	H7C4L0;Q9NQS3-2;Q9NQS3-3;Q9NQS3;C9J795;C9JMW3	Nectin-3	PVRL3	17.0031	16.3318	14.4319	15.4458	17.4392	17.2528	16.2994	15.6986
+	1.66683	-3.43199	J3KNB4;P49913	J3KNB4;P49913	Cathelicidin antimicrobial peptide;Antibacterial protein FALL-39;Antibacterial protein LL-37	CAMP	15.8084	16.7935	19.0834	19.0247	19.5934	19.8725	19.2353	19.2935
+	2.23545	-1.2745	J3KPA1;P54108;P54108-2;P54108-3	J3KPA1;P54108;P54108-2;P54108-3	Cysteine-rich secretory protein 3	CRISP3	16.0334	16.1164	17.8094	19.0437	17.4378	17.261	18.7079	18.7725
	0.0543197	0.381126	J3KS52;Q8TDQ1-3;Q8TDQ1-4;Q8TDQ1-2;Q8TDQ1-5;Q8TDQ1;Q8TDQ1-6	J3KS52;Q8TDQ1-3;Q8TDQ1-4;Q8TDQ1-2;Q8TDQ1-5;Q8TDQ1;Q8TDQ1-6	CMRF35-like molecule 1	CD300LF	13.5488	18.0223	16.6871	15.0249	15.827	14.9817	17.8764	18.1298
+	2.97736	-5.0318	J3KSN0;J3QQU6;J3QKK2;J3KTR4;Q8WVN6	J3KSN0;J3QQU6;J3QKK2;J3KTR4;Q8WVN6	Secreted and transmembrane protein 1	SECTM1	19.9745	19.8332	23.113	23.1507	25.0831	24.7883	23.3721	23.264
+	3.27456	-6.2693	J3QLM0;P09564	J3QLM0;P09564	T-cell antigen CD7	CD7	14.5431	14.2665	19.2153	19.221	20.7162	20.632	19.512	19.509
+	0.744288	-3.10515	J3QQR8;J3QQX6;J3QRQ1;J3QRT5;P13598;J3QKR4	J3QQR8;J3QQX6;J3QRQ1;J3QRT5;P13598;J3QKR4	Intercellular adhesion molecule 2	ICAM2	14.4856	17.5409	17.7735	17.9109	19.2532	18.9836	18.0005	18.6403
+	0.41542	1.15193	J3QT83;Q05707-3;Q05707-2;Q05707	J3QT83;Q05707-3;Q05707-2;Q05707	Collagen alpha-1(XIV) chain	COL14A1	15.9278	15.1449	15.2328	16.5258	15.3503	13.4185	14.6545	16.9476
+	0.907165	-4.24132	K4DIA0;O75144;O75144-2;A0A087X1L8;O75144-3	K4DIA0;O75144;O75144-2	ICOS ligand	ICOSLG	13.5858	16.8777	18.9481	19.0692	19.5867	19.3594	19.2428	19.3632
+	2.90099	-3.02357	K7EKV5;K7EPE8;K7EPP8;P48960-2;P48960-3;P48960;B4DWB8;M0R0K5;Q9UHX3-5;Q9UHX3-4;Q9UHX3-6;Q9UHX3-3;Q9UHX3-2;Q9UHX3	K7EKV5;K7EPE8;K7EPP8;P48960-2;P48960-3;P48960;B4DWB8;M0R0K5;Q9UHX3-5;Q9UHX3-4;Q9UHX3-6;Q9UHX3-3;Q9UHX3-2;Q9UHX3	CD97 antigen;CD97 antigen subunit alpha;CD97 antigen subunit beta;EGF-like module-containing mucin-like hormone receptor-like 2	ADGRE5;CD97;ADGRE2;EMR2	15.4472	15.3007	16.7988	16.8842	18.4759	18.3192	17.422	17.4406
+	3.05223	4.30323	K7ERI9;P02654;K7EKP1;K7EJI9;K7ELM9;K7EPF9	K7ERI9;P02654	Apolipoprotein C-I;Truncated apolipoprotein C-I	APOC1	19.8636	19.7311	21.501	21.1441	15.3843	15.6039	14.0582	16.1038
+	1.51651	-5.46138	K7ES44;K7ESC2;Q9H665;S4R3Z9;K7EL86;Q9H665-2	K7ES44;K7ESC2;Q9H665	IGF-like family receptor 1	IGFLR1	12.8374	14.7655	17.9329	18.5725	19.4107	19.115	18.6453	18.0305
+	1.59644	-4.64576	M0R2E9;M0R0H5;M0QYR6;M0R1I2;Q03405-2;Q03405-3;Q03405;M0QX27;M0R0Y4;M0QYS6	M0R2E9;M0R0H5;M0QYR6;M0R1I2;Q03405-2;Q03405-3;Q03405;M0QX27;M0R0Y4	Urokinase plasminogen activator surface receptor	PLAUR	14.0182	15.5255	18.1895	18.57	19.4055	19.4297	18.6542	19.1179
+	1.24989	-4.84456	O00115;O00115-2;K7ENE5	O00115;O00115-2;K7ENE5	Deoxyribonuclease-2-alpha	DNASE2	13.4299	15.8054	15.8822	15.5106	19.635	19.2894	16.9878	17.398
+	1.85709	-2.34248	O00187-2;O00187	O00187-2;O00187	Mannan-binding lectin serine protease 2;Mannan-binding lectin serine protease 2 A chain;Mannan-binding lectin serine protease 2 B chain	MASP2	21.1613	20.6895	21.4297	21.5162	23.1188	23.417	22.6519	22.7413
+	0.86904	-4.68073	O00241;H3BRP9;H3BV43;H3BML4;H9KV29;O00241-2;H3BUW0	O00241;H3BRP9;H3BV43;H3BML4;H9KV29;O00241-2	Signal-regulatory protein beta-1	SIRPB1	15.8838	12.0452	16.4179	16.5821	18.7405	18.55	17.3192	17.1713
+	2.09697	-2.22178	O00391;O00391-2;A8MXT8	O00391;O00391-2	Sulfhydryl oxidase 1	QSOX1	17.1964	16.8164	18.3187	18.3541	19.2903	19.1661	19.2254	19.4471
+	0.66218	-0.686042	O00560-3;O00560;G5EA09;O00560-2;B4DHN5;E9PBU7	O00560-3;O00560;G5EA09;O00560-2;B4DHN5;E9PBU7	Syntenin-1	SDCBP	17.3846	16.6122	17.7112	17.91	17.6799	17.6891	17.6281	18.4929
+	3.04138	-2.8476	O00592-2;O00592	O00592-2;O00592	Podocalyxin	PODXL	14.7048	14.6935	16.4736	13.9442	17.6325	17.461	17.5602	17.6683
+	0.815813	-3.12035	O14498;H0YN67;H0YL90	O14498;H0YN67;H0YL90	Immunoglobulin superfamily containing leucine-rich repeat protein	ISLR	17.5466	14.7791	18.5909	18.746	19.2892	19.2773	18.0329	18.8723
+	2.6706	-0.944177	O43653	O43653	Prostate stem cell antigen	PSCA	20.1134	20.086	20.7425	20.9988	21.0854	21.0024	20.7117	20.9272
+	1.56499	1.10546	O43866	O43866	CD5 antigen-like	CD5L	19.6405	19.762	19.8847	20.0331	18.4198	18.7718	18.3623	18.3665
+	2.74947	-2.96996	O60494	O60494	Cubilin	CUBN	17.691	17.7001	20.0841	20.2512	20.7909	20.5401	20.4756	20.5681
+	1.16684	-1.55893	O60635	O60635	Tetraspanin-1	TSPAN1	16.2004	17.0025	14.7398	18.848	18.0079	18.3129	18.949	19.0977
+	2.03657	2.3978	Q5QNW6;U3KQK0;P06899;P23527;P33778;P57053;P58876;P62807;Q16778;O60814;Q8N257;Q93079;Q99877;Q99879;Q99880;Q5QNW6-2;Q96A08;A0A2R8Y619	Q5QNW6;U3KQK0;P06899;P23527;P33778;P57053;P58876;P62807;Q16778;O60814;Q8N257;Q93079;Q99877;Q99879;Q99880;Q5QNW6-2;Q96A08;A0A2R8Y619	Histone H2B type 2-F;Histone H2B;Histone H2B type 1-J;Histone H2B type 1-O;Histone H2B type 1-B;Histone H2B type F-S;Histone H2B type 1-D;Histone H2B type 1-C/E/F/G/I;Histone H2B type 2-E;Histone H2B type 1-K;Histone H2B type 3-B;Histone H2B type 1-H;Histone H2B type 1-N;Histone H2B type 1-M;Histone H2B type 1-L;Histone H2B type 1-A	HIST2H2BF;HIST1H2BN;HIST1H2BJ;HIST1H2BO;HIST1H2BB;H2BFS;HIST1H2BD;HIST1H2BC;HIST2H2BE;HIST1H2BK;HIST3H2BB;HIST1H2BH;HIST1H2BM;HIST1H2BL;HIST1H2BA	18.8018	18.8435	18.675	18.867	16.1943	16.6554	13.2677	16.8341
+	3.05379	-1.41094	O60888-3;O60888;O60888-2;C9IZG4;C9IZQ5	O60888-3;O60888;O60888-2;C9IZG4	Protein CutA	CUTA	16.8774	16.7939	17.9996	18.0028	18.2508	18.2423	18.5133	19.1269
+	0.807143	-2.91127	O75339	O75339	Cartilage intermediate layer protein 1;Cartilage intermediate layer protein 1 C1;Cartilage intermediate layer protein 1 C2	CILP	13.1321	15.743	16.8719	14.6887	17.4253	17.2724	17.29	17.2986
+	3.35986	-2.98548	O75594	O75594	Peptidoglycan recognition protein 1	PGLYRP1	18.9329	19.0525	20.4695	20.9385	21.9961	21.9603	21.3849	21.4784
+	2.1883	-2.1742	O75882;O75882-2;O75882-3	O75882;O75882-2;O75882-3	Attractin	ATRN	17.9742	18.223	19.0847	19.3008	20.3972	20.1484	19.4476	19.6207
+	0.8864	-1.79356	O76076;O76076-2	O76076;O76076-2	WNT1-inducible-signaling pathway protein 2	WISP2	16.8065	18.1698	18.9262	18.3101	19.5085	19.0548	19.0941	19.4523
+	1.54105	-3.74245	O94772;O94772-2	O94772;O94772-2	Lymphocyte antigen 6H	LY6H	15.1915	13.9	17.397	14.3539	18.2243	18.3521	17.8635	17.8924
+	2.90502	-5.95449	O94910-2;O94910	O94910-2;O94910	Latrophilin-1	LPHN1	12.718	13.1069	17.6014	17.6059	18.9468	18.787	18.2082	18.2558
+	2.53642	-6.01016	O94919	O94919	Endonuclease domain-containing 1 protein	ENDOD1	14.8173	15.4566	18.2521	18.3092	21.2049	21.0893	19.6399	19.7551
+	0.393207	-2.2145	O95274	O95274	Ly6/PLAUR domain-containing protein 3	LYPD3	18.5604	14.338	16.0775	17.2043	18.7146	18.6128	16.3434	16.8748
+	1.84228	-2.65586	O95336;M0R1L2;M0R261;M0R0U3	O95336;M0R1L2;M0R261;M0R0U3	6-phosphogluconolactonase	PGLS	17.9899	18.3476	18.8495	18.534	21.0923	20.5569	18.9412	19.2227
+	0.710449	3.40443	Q5SRP5;O95445-2;O95445	Q5SRP5;O95445-2;O95445	Apolipoprotein M	APOM	19.3302	19.1978	18.8022	16.4028	17.6311	14.088	16.4015	15.6511
+	1.15103	-2.46848	O95998;G3V1C5;O95998-4;O95998-3	O95998;G3V1C5;O95998-4;O95998-3	Interleukin-18-binding protein	IL18BP	19.2689	19.3083	19.8665	15.1199	21.0641	22.4501	20.2167	20.3151
+	2.98696	-3.34348	O96009;M0QXC5	O96009;M0QXC5	Napsin-A	NAPSA	16.697	16.6331	17.7792	17.8314	20.1111	19.906	19.844	19.9697
+	1.4554	0.723811	P00450;E9PFZ2;H7C5R1;D6RE86;H7C5N5	P00450;E9PFZ2;H7C5R1	Ceruloplasmin	CP	21.8786	21.9015	21.206	21.315	21.3049	21.0275	20.1652	20.3217
+	1.99324	2.29656	P00558-2;P00558	P00558-2;P00558	Phosphoglycerate kinase 1	PGK1	17.4486	17.5459	14.4482	16.8692	15.4288	14.9726	17.3304	17.3117
+	1.38683	1.01947	P00734;E9PIT3;C9JV37;CON__P00735	P00734;E9PIT3;C9JV37	Prothrombin;Activation peptide fragment 1;Activation peptide fragment 2;Thrombin light chain;Thrombin heavy chain	F2	23.4175	23.8392	22.794	22.971	22.64	22.5778	23.5053	23.3832
+	2.5097	2.74568	P00738;A0A0C4DGL8;J3QR68;H0Y300;P00738-2;J3QLC9;A0A087WU08;H3BS21;J3KTC3;J3KRH2;J3KSV1;J3QQI8;H3BMJ7	P00738;A0A0C4DGL8;J3QR68;H0Y300;P00738-2;J3QLC9;A0A087WU08;H3BS21	Haptoglobin;Haptoglobin alpha chain;Haptoglobin beta chain	HP	24.6932	24.9381	24.2672	24.4373	22.1617	21.9782	21.7952	22.0089
+	0.620637	3.27045	P00739-2;P00739;A0A0A0MRD9	P00739-2;P00739;A0A0A0MRD9	Haptoglobin-related protein	HPR	19.3625	19.686	14.9982	15.0272	18.2219	14.2857	15.6672	15.6437
+	3.58	3.44386	P00747;Q5TEH5;A6PVI2;CON__P06868;Q02325	P00747	Plasminogen;Plasmin heavy chain A;Activation peptide;Angiostatin;Plasmin heavy chain A, short form;Plasmin light chain B	PLG	21.9872	22.0542	20.278	20.4744	18.6215	18.5321	18.8761	19.2698
+	1.23689	4.53255	P00748	P00748	Coagulation factor XII;Coagulation factor XIIa heavy chain;Beta-factor XIIa part 1;Coagulation factor XIIa light chain	F12	19.8702	20.3254	18.3021	18.4754	14.4468	16.6837	17.685	17.6991
+	2.62513	2.81689	P01008;CON__P41361	P01008	Antithrombin-III	SERPINC1	21.142	21.2492	19.5937	19.7701	18.5052	18.2522	18.2414	18.3642
+	0.972442	1.39497	P01009;P01009-2;P01009-3	P01009;P01009-2;P01009-3	Alpha-1-antitrypsin;Short peptide from AAT	SERPINA1	21.8493	20.8724	20.3524	20.4173	19.8803	20.0515	16.0436	14.7672
+	1.64284	0.680057	P01011;G3V595;G3V3A0;P01011-2;A0A087WY93;P01011-3	P01011;G3V595	Alpha-1-antichymotrypsin;Alpha-1-antichymotrypsin His-Pro-less	SERPINA3	21.948	22.0377	19.8153	20.1214	21.407	21.2185	20.0445	20.1391
+	3.49993	4.00472	P01023;P20742-2;P20742;CON__ENSEMBL:ENSBTAP00000024146;H0YFH1;F8W7L3	P01023	Alpha-2-macroglobulin	A2M	23.4505	23.5101	23.3095	23.4493	19.5403	19.4109	20.5828	20.6725
+	3.41224	4.2921	P01024;M0QYC8;M0QXZ3;M0R0Q9;M0R1Q1;O95568	P01024	Complement C3;Complement C3 beta chain;C3-beta-c;Complement C3 alpha chain;C3a anaphylatoxin;Acylation stimulating protein;Complement C3b alpha chain;Complement C3c alpha chain fragment 1;Complement C3dg fragment;Complement C3g fragment;Complement C3d fragment;Complement C3f fragment;Complement C3c alpha chain fragment 2	C3	22.9936	23.031	22.27	22.4296	18.8026	18.6379	19.8511	20.0674
+	2.06342	6.5577	P01031	P01031	Complement C5;Complement C5 beta chain;Complement C5 alpha chain;C5a anaphylatoxin;Complement C5 alpha chain	C5	19.997	19.7656	16.413	17.0882	13.9262	12.7211	13.1978	13.798
+	1.02768	-1.24345	Q5H9A7;P01033;H0Y789;Q5H9B5	Q5H9A7;P01033;H0Y789	Metalloproteinase inhibitor 1	TIMP1	15.3036	15.8391	18.3372	17.3015	17.1257	16.5038	15.3306	15.079
+	1.81356	-1.08968	P01034	P01034	Cystatin-C	CST3	19.4467	19.2643	20.416	20.7588	20.5469	20.3434	20.062	20.2454
+	3.24144	-1.70868	P01042-2;P01042;P01042-3	P01042-2;P01042;P01042-3	Kininogen-1;Kininogen-1 heavy chain;T-kinin;Bradykinin;Lysyl-bradykinin;Kininogen-1 light chain;Low molecular weight growth-promoting factor	KNG1	23.472	23.3938	24.3819	24.47	25.1536	25.1294	24.1372	24.1009
+	2.68706	-2.41055	P01133-3;P01133;P01133-2;A0A494C018	P01133-3;P01133;P01133-2;A0A494C018	Pro-epidermal growth factor;Epidermal growth factor	EGF	19.1865	19.2022	21.1619	21.3482	21.7141	21.4957	21.2766	21.362
+	2.641	-1.80131	P01591;D6RD17;D6RHJ6;C9JA05	P01591;D6RD17;D6RHJ6	Immunoglobulin J chain	IGJ;JCHAIN	19.4917	19.5312	21.1405	21.3087	21.3968	21.2288	21.8103	21.898
+	1.23993	-4.07338	P01602	P01602	Ig kappa chain V-I region HK102	IGKV1-5	16.4821	14.4509	13.8248	15.574	19.6533	19.4265	19.6776	20.0587
+	0.61956	-0.458632	P01619	P01619	Ig kappa chain V-III region B6		23.8682	23.9326	23.9086	23.888	24.6346	24.0834	23.21	23.2753
	0.379958	-0.0890074	P01624;A0A0C4DH55;A0A0C4DH90	P01624;A0A0C4DH55;A0A0C4DH90	Ig kappa chain V-III region POM	IGKV3D-7;IGKV3OR2-268	22.2146	22.0423	22.3234	22.0852	22.2338	22.2011	21.7734	21.7952
+	0.871884	0.443821	P01699	P01699	Ig lambda chain V-I region VOR		18.6017	18.7342	13.8928	15.672	18.3931	18.0552	18.3457	18.3417
+	3.16861	0.654629	P01700	P01700	Ig lambda chain V-I region HA		20.5011	20.475	19.8892	19.9415	19.8444	19.8224	19.4253	19.4609
+	0.819777	-0.284908	P01701	P01701	Ig lambda chain V-I region NEW		17.3111	17.2892	18.2965	18.0194	17.7101	17.4599	15.415	16.509
+	0.436528	-1.72819	P01703	P01703	Ig lambda chain V-I region NEWM		18.0039	15.0913	17.5532	17.6073	18.5933	17.9583	14.1286	14.3136
+	2.32685	1.62961	P01714	P01714	Ig lambda chain V-III region SH		20.1542	20.1182	18.6842	18.5681	18.3958	18.6174	18.0118	18.1835
+	1.9201	-1.1647	P01780	P01780	Ig heavy chain V-III region JON		20.4099	20.429	21.8524	22.0691	21.7126	21.4556	21.0005	21.091
+	1.37668	5.63975	P0DP04;P01782	P0DP04;P01782	Ig heavy chain V-III region DOB		21.0194	21.1743	20.272	20.407	16.6484	14.2658	14.7826	19.7253
+	2.42993	-2.78654	P01833	P01833	Polymeric immunoglobulin receptor;Secretory component	PIGR	19.286	19.5093	21.763	21.9308	22.3129	22.0555	22.3489	22.446
+	0.654397	-0.888178	P01834;A0A5H1ZRQ3	P01834;A0A5H1ZRQ3	Ig kappa chain C region	IGKC	24.8496	25.8583	26.0034	26.0646	26.2893	26.195	26.4519	26.5091
+	4.01246	3.15659	P01871;P01871-2	P01871;P01871-2	Ig mu chain C region	IGHM	23.1217	23.0988	22.7402	22.9406	19.9826	19.9247	21.2762	21.2762
+	3.15323	5.09976	P02647;F8W696;CON__P15497	P02647;F8W696	Apolipoprotein A-I;Proapolipoprotein A-I;Truncated apolipoprotein A-I	APOA1	25.7131	25.7942	24.0228	24.1592	20.7829	20.5249	21.3199	21.3331
+	2.13239	1.57573	P02649;E9PEV4;E7ERP7;H0Y7L5;CON__Q03247	P02649;E9PEV4;E7ERP7;H0Y7L5	Apolipoprotein E	APOE	19.9106	20.1518	20.0829	20.2185	18.5185	18.3925	18.5797	18.6746
+	2.7108	5.01238	V9GYM3;P02652;V9GYG9;V9GYE3;V9GYC1;V9GYS1	V9GYM3;P02652;V9GYG9;V9GYE3;V9GYC1;V9GYS1	Apolipoprotein A-II;Proapolipoprotein A-II;Truncated apolipoprotein A-II	APOA2	23.1359	23.2299	21.9171	21.3165	18.3869	17.9541	19.3882	19.5837
+	2.52162	3.92242	P02671;P02671-2;A0A087WUA0	P02671;P02671-2	Fibrinogen alpha chain;Fibrinopeptide A;Fibrinogen alpha chain	FGA	23.9354	24.0942	23.2051	23.3145	20.2929	19.8919	20.6667	20.8808
+	3.22919	5.65113	P02675;CON__P02676	P02675	Fibrinogen beta chain;Fibrinopeptide B;Fibrinogen beta chain	FGB	24.0999	24.2622	23.6505	23.7885	18.6407	18.4191	21.0015	20.9267
+	0.78935	-3.91326	P02743	P02743	Serum amyloid P-component;Serum amyloid P-component(1-203)	APCS	13.1478	13.0858	19.9574	19.7576	18.8347	15.2255	16.0055	15.744
+	2.21556	5.7031	P02747	P02747	Complement C1q subcomponent subunit C	C1QC	20.5629	20.581	19.1225	19.2783	15.3158	14.422	16.5779	16.6528
+	2.44471	3.1161	P02748;CON__Q3MHN2	P02748	Complement component C9;Complement component C9a;Complement component C9b	C9	20.5538	20.4715	19.2443	19.2692	17.5792	17.2139	17.4232	17.6302
+	1.95414	0.936808	P02749;J3QRN2;J3QLI0;J3KS17;CON__P17690	P02749;J3QRN2;J3QLI0	Beta-2-glycoprotein 1	APOH	23.1258	23.3239	22.1611	22.215	22.2984	22.2777	21.8759	21.975
+	2.79457	-1.96845	P02750	P02750	Leucine-rich alpha-2-glycoprotein	LRG1	20.8217	20.678	19.5549	19.4174	22.6855	22.751	21.1505	21.2364
+	1.89903	0.546284	P02751-1;P02751-3;P02751-17;P02751;P02751-8;P02751-14;P02751-7;P02751-10;P02751-6;P02751-5;P02751-9;P02751-13;P02751-11;P02751-4;P02751-12;H0Y7Z1;P02751-16;P02751-2;H0Y4K8	P02751-1;P02751-3;P02751-17;P02751;P02751-8;P02751-14;P02751-7;P02751-10;P02751-6;P02751-5;P02751-9;P02751-13;P02751-11;P02751-4;P02751-12	Fibronectin;Anastellin;Ugl-Y1;Ugl-Y2;Ugl-Y3	FN1	21.1947	21.2455	22.1224	22.2969	20.7303	20.6173	21.1305	21.2519
	0.0203751	0.00964642	Q5VY30;P02753	Q5VY30;P02753	Retinol-binding protein 4;Plasma retinol-binding protein(1-182);Plasma retinol-binding protein(1-181);Plasma retinol-binding protein(1-179);Plasma retinol-binding protein(1-176)	RBP4	21.5398	21.5467	21.4528	21.4572	21.6822	21.385	21.1162	21.0536
+	3.22637	-3.55108	P02760;S4R3Y4	P02760	Protein AMBP;Alpha-1-microglobulin;Inter-alpha-trypsin inhibitor light chain;Trypstatin	AMBP	23.7049	23.7506	25.1651	25.2506	27.3624	27.1954	26.2955	26.3314
+	0.750649	-0.425743	P02763	P02763	Alpha-1-acid glycoprotein 1	ORM1	23.4345	23.7568	23.6832	23.827	24.1533	23.8896	24.1841	24.03
+	1.28324	0.249878	P02765;C9JV77;CON__P12763	P02765;C9JV77	Alpha-2-HS-glycoprotein;Alpha-2-HS-glycoprotein chain A;Alpha-2-HS-glycoprotein chain B	AHSG	22.46	22.5786	22.2981	22.3073	22.2725	22.2664	22.6173	22.2974
+	2.90559	2.97417	P02787;H7C5E8;C9JVG0;F8WCI6;C9JB55;F8WEK9;F8WC57;CON__Q2HJF0	P02787	Serotransferrin	TF	24.7139	24.8299	23.7972	23.983	21.8852	21.7102	22.4536	22.4245
+	2.55538	2.40019	P02790;Q9BS19	P02790;Q9BS19	Hemopexin	HPX	23.6658	23.8152	22.7792	22.8768	21.4429	21.2377	21.392	21.4805
+	2.19571	6.59938	P04003;A6PVY5;F2Z2V7	P04003	C4b-binding protein alpha chain	C4BPA	21.5768	21.9049	20.1017	20.6847	14.6382	15.6448	13.6535	14.5263
+	1.3325	1.15203	P04004;F5GX75;H0YJW9;CON__Q3ZBS7	P04004	Vitronectin;Vitronectin V65 subunit;Vitronectin V10 subunit;Somatomedin-B	VTN	23.1797	23.206	21.9536	22.1025	22.298	21.7836	21.3193	21.5012
+	1.4798	1.22099	P04083;Q5T3N1;Q5T3N0	P04083;Q5T3N1	Annexin A1;Annexin	ANXA1	16.1544	16.3986	19.4663	19.5446	15.248	14.8631	17.1151	18.1671
+	3.19379	4.96751	P04114;A8MUN2;A0A669KB70;CON__ENSEMBL:ENSBTAP00000032840	P04114	Apolipoprotein B-100;Apolipoprotein B-48	APOB	20.5265	20.5784	20.1635	20.2857	15.4619	15.708	17.5462	18.1521
+	2.41777	-3.86971	P04155	P04155	Trefoil factor 1	TFF1	20.2273	20.5962	23.0707	23.149	24.4349	24.1281	23.2842	23.3778
+	2.70214	-1.68946	P04180;J3QSE5;I3L1Q6;J3QKT0	P04180	Phosphatidylcholine-sterol acyltransferase	LCAT	17.2676	17.1484	17.6938	18.2754	18.9436	18.8512	17.633	18.5187
+	3.32113	4.3167	P04196	P04196	Histidine-rich glycoprotein	HRG	21.967	21.8588	20.6899	20.7169	17.6735	17.5189	18.5416	18.7202
+	0.974513	0.395135	P04217;P04217-2;M0R009	P04217;P04217-2;M0R009	Alpha-1B-glycoprotein	A1BG	22.1551	22.2879	20.6996	20.8336	21.9497	21.7031	20.3775	20.5194
+	2.47627	5.6999	P04279;P04279-2	P04279;P04279-2	Semenogelin-1;Alpha-inhibin-92;Alpha-inhibin-31;Seminal basic protein	SEMG1	21.5172	21.3049	24.8879	24.8781	16.0239	15.3984	16.6589	15.1555
+	2.32447	2.01858	P04406;P04406-2;E7EUT5	P04406;P04406-2;E7EUT5	Glyceraldehyde-3-phosphate dehydrogenase	GAPDH	18.7824	18.5867	18.62	18.6318	16.7653	16.5666	18.5561	18.8792
+	0.859709	-5.73152	P04433;A0A0A0MRZ8	P04433;A0A0A0MRZ8	Ig kappa chain V-III region VG	IGKV3D-11	12.9584	17.7276	20.3621	20.6444	21.094	21.055	21.1104	21.1977
+	2.90924	-2.33384	P04746;P04746-2;H7BZQ8	P04746;P04746-2	Pancreatic alpha-amylase	AMY2A	20.8488	20.7576	22.1628	22.2759	23.2052	23.0689	22.4819	22.5668
	0.386197	-1.91008	P05109	P05109	Protein S100-A8;Protein S100-A8, N-terminally processed	S100A8	14.6306	18.3362	21.567	22.9735	18.3701	18.4169	18.8463	19.0052
+	1.93506	-0.93616	P05154;G3V2M1;G3V264;G3V482;G3V265;G3V5I3;G3V4B4;G3V3F5	P05154;G3V2M1	Plasma serine protease inhibitor	SERPINA5	19.3537	19.4245	21.2489	21.3845	20.4207	20.2299	20.1417	20.2342
+	1.91666	2.76519	P05160;A0A3B3IS66	P05160;A0A3B3IS66	Coagulation factor XIII B chain	F13B	18.5012	17.9358	16.6085	16.6725	15.5734	15.3332	15.726	15.387
+	1.21642	-1.85603	P05164-2;P05164;P05164-3;J3QSF7;P11678	P05164-2;P05164;P05164-3	Myeloperoxidase;Myeloperoxidase;89 kDa myeloperoxidase;84 kDa myeloperoxidase;Myeloperoxidase light chain;Myeloperoxidase heavy chain	MPO	10.454	11.4108	20.4131	20.7507	12.8228	12.7541	15.5109	17.0281
+	1.44949	-2.54647	S4R3A2;S4R371;P05413	S4R3A2;S4R371;P05413	Fatty acid-binding protein, heart	FABP3	15.2332	14.2775	14.6575	16.4354	17.4238	17.1798	16.7853	16.3294
+	2.57682	-3.3279	P05451;P48304;H7BZ24	P05451	Lithostathine-1-alpha	REG1A	18.8364	18.8739	21.3514	21.4933	22.3537	22.0124	22.0022	22.0853
+	3.24097	-2.20409	P05543;CON__Q9TT36	P05543	Thyroxine-binding globulin	SERPINA7	18.4362	18.3316	18.4744	18.422	20.5956	20.5804	18.8689	19.0094
+	3.05905	5.56165	P05546;CON__ENSEMBL:ENSBTAP00000018574	P05546	Heparin cofactor 2	SERPIND1	20.4742	20.2162	17.6762	17.9138	14.8855	14.6816	15.8769	15.3868
+	1.5801	-2.05549	P06312	P06312	Ig kappa chain V-IV region	IGKV4-1	19.5768	19.1919	20.626	20.6242	21.7202	21.1594	20.6845	20.6607
+	1.84445	2.78222	P06331;P0DP08;P0DP06;A0A0C4DH41;P01825;P01824;A0A0J9YWU9;A0A087WW49;A0A075B6R2;P0DP07;A0A087WSY4	P06331;P0DP08;P0DP06;A0A0C4DH41;P01825;P01824	Ig heavy chain V-II region ARH-77;Ig heavy chain V-II region NEWM;Ig heavy chain V-II region WAH	IGHV4-61	21.5932	20.9573	20.3109	20.556	18.603	18.3831	19.4237	19.4661
	0.306748	-0.340525	P06702	P06702	Protein S100-A9	S100A9	14.9304	15.7227	22.1762	22.2875	15.7722	15.5619	20.105	20.1853
+	1.80341	-4.61818	R4GN98;P06703	R4GN98;P06703	Protein S100;Protein S100-A6	S100A6	14.3032	15.1136	18.3186	18.6293	19.7499	18.9032	21.3673	21.274
+	1.91905	4.44838	P06727	P06727	Apolipoprotein A-IV	APOA4	20.8348	21.7938	18.795	19.3555	16.7523	16.9796	17.7551	18.1739
+	2.37579	-3.58876	P06870;P06870-2	P06870;P06870-2	Kallikrein-1	KLK1	17.9147	18.302	21.0496	21.2278	21.8277	21.5665	21.4737	21.5515
+	1.90845	-4.1957	P07204	P07204	Thrombomodulin	THBD	14.6712	13.7323	17.3981	17.3386	18.4301	18.3647	17.7571	17.9582
+	2.55462	0.534344	P07288;M0R1F0;P07288-2;P07288-5;P07288-3;Q8NCW4;M0R294;M0R1Z7;M0QZF9;A0A0B4J1X3;M0QX57;P07288-4;P20151;P20151-2;P20151-3;M0QXQ7;M0R1T3	P07288;M0R1F0;P07288-2;P07288-5;P07288-3;Q8NCW4;M0R294;M0R1Z7;M0QZF9	Prostate-specific antigen	KLK3	20.1	20.1064	21.5871	21.7718	19.5969	19.5407	17.5372	17.5861
+	1.64926	-4.26203	P07307-3;P07307-2;P07307	P07307-3;P07307-2;P07307	Asialoglycoprotein receptor 2	ASGR2	15.1407	13.8611	17.0598	17.2049	18.873	18.6528	17.1846	17.2313
+	2.0048	2.35087	P07357	P07357	Complement component C8 alpha chain	C8A	18.6402	19.1079	17.0092	18.3158	16.4949	16.5514	17.1033	17.0033
+	1.70168	2.678	P07360;A0A3B3ITK5	P07360	Complement component C8 gamma chain	C8G	18.7514	18.5108	17.6311	17.8107	16.317	15.5892	14.4823	16.9629
+	2.92693	-3.32219	P07602;C9JIZ6;P07602-2;Q5BJH1	P07602;C9JIZ6;P07602-2;Q5BJH1	Prosaposin;Saposin-A;Saposin-B-Val;Saposin-B;Saposin-C;Saposin-D	PSAP	22.3103	22.3657	24.3973	24.5168	25.7712	25.5492	25.3786	25.5052
+	0.450521	-1.90578	P07686;Q5URX0;H0YA83;H0Y9B6	P07686;Q5URX0	Beta-hexosaminidase subunit beta;Beta-hexosaminidase subunit beta chain B;Beta-hexosaminidase subunit beta chain A	HEXB	14.4883	14.4859	16.8849	15.5483	17.9869	14.7989	17.2891	17.8526
	0.0596446	-0.0595493	P07737;K7EJ44;CON__P02584;I3L3D5	P07737	Profilin-1	PFN1	17.1459	17.7341	20.197	20.2843	17.3602	17.6388	19.452	19.6392
	0.227557	-1.29525	P07900;P07900-2;P08238;Q14568;Q58FF8	P07900;P07900-2;P08238	Heat shock protein HSP 90-alpha;Heat shock protein HSP 90-beta	HSP90AA1;HSP90AB1	16.5804	14.381	17.0337	17.0591	18.5065	15.0454	17.3131	17.8201
+	3.42574	-4.56451	X6RBG4;P07911;P07911-5;P07911-3;P07911-4;P07911-2	X6RBG4;P07911;P07911-5;P07911-3;P07911-4;P07911-2	Uromodulin;Uromodulin, secreted form	UMOD	20.9329	20.8779	23.59	23.7116	25.554	25.3858	23.1889	23.3944
+	2.15469	-3.47192	P07996;P07996-2;CON__Q28194	P07996;P07996-2	Thrombospondin-1	THBS1	16.0892	16.2994	19.3279	19.591	19.9388	19.3937	20.1946	20.2447
+	2.8623	-3.81774	P07998;G3V357	P07998;G3V357	Ribonuclease pancreatic	RNASE1	20.689	20.9708	23.2083	23.1683	24.6617	24.6336	23.9173	23.8186
+	4.4521	-2.6806	P08138;P08138-2	P08138;P08138-2	Tumor necrosis factor receptor superfamily member 16	NGFR	17.0433	17.0576	19.5722	19.689	19.7453	19.7168	20.063	20.2833
+	0.846008	-0.488293	P08185;G3V350;G3V4V7	P08185	Corticosteroid-binding globulin	SERPINA6	20.1729	20.3514	19.4978	19.2945	20.9375	20.5635	18.7735	19.8926
+	0.931266	-2.86826	P08246	P08246	Neutrophil elastase	ELANE	13.3792	14.8343	20.571	20.6934	17.7717	16.1783	17.6141	16.4612
+	3.02257	-5.17944	P08294;M0R1V4	P08294;M0R1V4	Extracellular superoxide dismutase [Cu-Zn]	SOD3	14.3216	14.0766	13.7849	15.6254	19.481	19.276	15.8134	14.7166
+	0.583035	-3.24299	P08311	P08311	Cathepsin G	CTSG	14.7533	13.3881	19.6304	19.3411	19.2909	15.3365	17.9147	17.8503
	0.129545	-0.26993	P08519;A0A087WWY0	P08519	Apolipoprotein(a)	LPA	20.8363	20.6791	19.9258	20.2812	20.3169	21.7383	20.1342	21.937
+	3.07348	-3.24878	P08571;D6RFL4	P08571;D6RFL4	Monocyte differentiation antigen CD14;Monocyte differentiation antigen CD14, urinary form;Monocyte differentiation antigen CD14, membrane-bound form	CD14	19.394	19.475	20.0895	20.2361	22.7686	22.5979	21.2491	21.4119
+	1.16887	-1.57419	P08582;P08582-2;C9JVN1	P08582	Melanotransferrin	MFI2	16.8433	16.2524	17.2541	17.5306	18.4374	17.8067	17.2593	17.3676
+	2.7533	4.66925	P08603	P08603	Complement factor H	CFH	22.2627	22.2871	21.6641	21.768	17.4096	17.8017	19.0756	19.4229
+	1.29152	4.59843	P08697;A0A0G2JPA8;P08697-2;C9JMH6;A0A0J9YY65;C9JPV4;A0A0J9YWQ3;CON__P28800	P08697;A0A0G2JPA8;P08697-2;C9JMH6;A0A0J9YY65;C9JPV4;A0A0J9YWQ3	Alpha-2-antiplasmin	SERPINF2	20.4382	19.8725	16.6354	15.6231	16.6007	14.5131	16.7575	16.2665
	0.231531	0.124354	P09211;A8MX94;A0A087X2E9	P09211;A8MX94	Glutathione S-transferase P	GSTP1	18.1782	18.4051	17.7172	17.9569	18.3243	18.0102	15.4512	14.9776
+	2.93697	-3.62274	P09603;E9PJA2;P09603-2;P09603-3;E9PKP4;E9PQ08;H7BY18	P09603;E9PJA2;P09603-2;P09603-3;E9PKP4	Macrophage colony-stimulating factor 1;Processed macrophage colony-stimulating factor 1	CSF1	17.261	17.3748	18.7954	19.2255	21.05	20.8313	19.3788	19.7944
+	0.936269	4.42344	P0C0L5;A0A3B3ISA6	P0C0L5;A0A3B3ISA6	Complement C4-B;Complement C4 beta chain;Complement C4-B alpha chain;C4a anaphylatoxin;C4b-B;C4d-B;Complement C4 gamma chain	C4B	20.4795	20.6021	17.9784	17.9874	17.7687	14.4661	17.5354	17.5356
+	2.72207	-4.61355	P0DJD8;F5H0H6;F5GWT0;F5GXL4;C9JM59;P0DJD9;P0DJD7	P0DJD8;F5H0H6;F5GWT0;F5GXL4;C9JM59;P0DJD9;P0DJD7	Pepsin A-3;Pepsin A-5;Pepsin A-4	PGA3;PGA5;PGA4	22.2053	22.31	24.6975	24.833	27.0655	26.6769	24.5932	24.6521
+	1.8858	-2.22137	P0DMQ5	P0DMQ5	Putative transmembrane protein INAFM2	INAFM2	16.9461	16.4603	19.5754	19.4483	19.0049	18.8443	20.5056	20.7084
+	0.563525	0.31955	P0DOY3;P0DOY2;P0CF74;A0A5H1ZRQ7;A0M8Q6	P0DOY3;P0DOY2;P0CF74	Ig lambda-6 chain C region	IGLC6	25.9513	25.7126	25.0949	25.4235	25.6895	25.3353	25.5664	25.4802
+	1.85576	-0.814702	P0DP25;P0DP24;P0DP23;M0QZ52;E7EMB3;F8WBR5;G3V479;Q96HY3;G3V361;A0A590UJI2	P0DP25;P0DP24;P0DP23;M0QZ52;E7EMB3;F8WBR5;G3V479;Q96HY3		CALM3;CALM2;CALM1	18.5051	18.3217	19.1221	19.2857	19.2603	19.1959	20.4093	20.4962
+	3.22251	-1.70769	P0DP58-2;P0DP57;H0YB12	P0DP58-2;P0DP57			19.8865	19.9035	22.2622	22.3643	21.6436	21.5617	21.4604	21.5217
	0.0836738	-0.452212	P0DUB6;P0DTE8;P0DTE7;Q5T085;CON__Q3MHH8;C9JWK7;C9J2Z5;Q5T084	P0DUB6;P0DTE8;P0DTE7;Q5T085	Alpha-amylase	AMY1B	14.7921	15.3272	18.7227	18.8074	13.7354	17.2883	15.4116	19.0142
+	0.844387	-0.341166	P10153	P10153	Non-secretory ribonuclease	RNASE2	21.1116	21.1682	23.1261	23.3104	21.6234	21.3387	23.6148	23.8278
+	3.11955	-3.71415	P10253;I3L3L3;I3L0S5	P10253	Lysosomal alpha-glucosidase;76 kDa lysosomal alpha-glucosidase;70 kDa lysosomal alpha-glucosidase	GAA	18.1511	18.2971	20.611	20.8274	22.0101	21.8664	21.0115	21.0722
+	2.86875	-3.31014	P10451-4;P10451;P10451-3;D6R9C5;CON__P31096	P10451-4;P10451;P10451-3;D6R9C5	Osteopontin	SPP1	20.9398	20.9743	23.2648	23.3878	24.1465	24.3878	23.7801	23.7166
	0.199612	-0.126757	P10643;CON__Q29RQ1	P10643	Complement component C7	C7	19.277	19.173	18.3583	18.4587	19.5718	19.1317	18.8549	19.0106
+	2.22491	0.545854	P10909-4;P10909-6;P10909;P10909-5;P10909-2;E7ERK6;H0YC35;H0YLK8;P10909-3;E7ETB4;E5RG36;E5RGB0;E5RH61;E5RJZ5;H0YAS8	P10909-4;P10909-6;P10909;P10909-5;P10909-2;E7ERK6;H0YC35;H0YLK8;P10909-3	Clusterin;Clusterin beta chain;Clusterin alpha chain;Clusterin	CLU	21.4984	21.5814	21.6358	21.8288	21.0025	20.9856	21.3543	21.4233
+	0.602796	-3.54522	P11047	P11047	Laminin subunit gamma-1	LAMC1	16.64	12.2473	17.446	17.3493	18.2148	17.7629	17.4205	15.2504
+	2.12043	-5.1682	P11279;P11279-2	P11279;P11279-2	Lysosome-associated membrane glycoprotein 1	LAMP1	16.2522	15.3793	13.2726	16.2161	21.1034	20.8646	15.0182	15.3662
+	1.86172	-7.34112	P11684;E9PN95	P11684;E9PN95	Uteroglobin	SCGB1A1	12.5389	14.2724	19.2186	19.4139	20.6743	20.8193	19.9402	20.045
+	3.24583	-3.06461	P12110-2	P12110-2			15.8711	15.8017	16.6752	15.8851	18.9653	18.8367	16.985	16.8114
+	1.3533	-1.06461	P12273	P12273	Prolactin-inducible protein	PIP	18.9091	19.1918	22.8049	23.0298	20.2989	19.9312	19.0071	19.4149
+	2.25295	-2.9998	P12429;D6RA82;D6RFG5;D6RCA8;D6RAZ8	P12429;D6RA82;D6RFG5	Annexin A3;Annexin	ANXA3	13.4522	13.0052	18.4786	18.4055	16.2015	16.2556	17.7717	17.8982
+	2.26118	-5.17441	P12830;P12830-2;H3BNC6;H3BVI7;J3QKP1	P12830;P12830-2;H3BNC6	Cadherin-1;E-Cad/CTF1;E-Cad/CTF2;E-Cad/CTF3	CDH1	16.5148	17.2535	19.1793	19.7824	21.9512	22.1659	21.1453	21.2998
+	0.887296	-4.55225	P13284	P13284	Gamma-interferon-inducible lysosomal thiol reductase	IFI30	17.3301	13.6881	18.3188	18.3736	20.0494	20.0733	20.5491	20.4912
+	2.53445	-6.82313	P13473-2;P13473;P13473-3;H0YCG2	P13473-2;P13473;P13473-3	Lysosome-associated membrane glycoprotein 2	LAMP2	13.7588	14.1228	19.9858	19.7861	21.0856	20.4422	20.437	20.3708
+	1.24973	3.28624	P13671	P13671	Complement component C6	C6	20.0166	18.6373	17.4398	17.6185	16.4737	15.6077	16.5025	16.5067
+	2.72275	-4.1447	P13727;P13727-2;H0YCG3	P13727;P13727-2	Bone marrow proteoglycan;Eosinophil granule major basic protein	PRG2	14.6818	14.9582	17.5632	17.5851	19.081	18.8485	18.298	18.7668
+	1.15306	-1.95022	P13796;P13796-2;A0A0A0MSQ0;P13797-3;P13797-2;P13797;Q5TBN3;Q5TBN5;C9JAM8;Q14651	P13796	Plastin-2	LCP1	14.6114	15.0311	18.6877	18.7239	17.2758	16.267	17.9475	18.1261
+	0.833834	-3.5676	P14384;F8W111;F8VVI6;H0YHN7	P14384;F8W111	Carboxypeptidase M	CPM	14.3916	17.446	18.3399	18.5051	19.6917	19.2811	18.6574	18.8868
+	2.53628	-4.26846	P14543-2;P14543	P14543-2;P14543	Nidogen-1	NID1	17.1414	17.6007	20.4329	20.6382	21.6619	21.6171	21.0173	21.201
	0.337885	-0.911069	P14780	P14780	Matrix metalloproteinase-9;67 kDa matrix metalloproteinase-9;82 kDa matrix metalloproteinase-9	MMP9	15.0121	17.0162	19.434	19.7888	16.9035	16.947	18.1676	19.2476
+	0.880729	2.4583	P15090;E5RIR0;E5RH45;P02689	P15090;E5RIR0;E5RH45;P02689	Fatty acid-binding protein, adipocyte;Myelin P2 protein	FABP4;PMP2	18.4811	18.7588	16.7987	15.6328	15.1788	17.1445	16.1229	16.1962
+	2.66066	-3.0134	P15144;H0YMC1;H0YLZ8	P15144	Aminopeptidase N	ANPEP	16.9814	17.0417	18.9175	18.9809	20.1628	19.8871	19.0572	19.1444
+	1.71824	-0.722212	P15309;P15309-2;P15309-3;E9PFE6	P15309;P15309-2;P15309-3	Prostatic acid phosphatase;PAPf39	ACPP	19.872	20.0558	21.8108	21.8273	20.6433	20.7288	18.5639	18.7602
+	1.60764	-1.62309	P15328	P15328	Folate receptor alpha	FOLR1	18.3904	18.6201	19.8483	19.9652	20.3614	19.8953	19.8715	20.205
+	1.888	-4.19839	P16278-3;P16278;E7EQ29;P16278-2;F8WF40;C9JF15;C9J539;C9JWX1;C9J4G9;Q6UWU2-2;Q6UWU2	P16278-3;P16278;E7EQ29;P16278-2	Beta-galactosidase	GLB1	15.8047	16.768	17.7358	18.5184	20.5107	20.4588	19.5855	19.695
+	1.93261	-2.20402	P16444;H3BQS5;H3BP43	P16444	Dipeptidase 1	DPEP1	17.3098	16.9242	18.2321	18.4319	19.4644	19.1776	17.8782	18.0809
+	2.74755	-3.16101	P16870-2;P16870;D6RF88;C9JE88;D6R930	P16870-2;P16870	Carboxypeptidase E	CPE	16.5665	16.5073	17.9994	18.2096	19.8284	19.5674	18.1065	18.2062
+	1.48344	-4.90219	P17050	P17050	Alpha-N-acetylgalactosaminidase	NAGA	13.3189	15.0642	16.4152	17.4128	19.3558	18.8317	17.6758	17.7799
	0.166595	-0.267511	P48741;P17066;E9PN25;E9PPY6;E9PI65;E9PQQ4;E9PQK7;E9PK54;E9PLF4;Q53FA3;A0A0G2JIW1;P11142-2;P0DMV8-2;P54652;P0DMV9;P0DMV8	P48741;P17066;E9PN25;E9PPY6;E9PI65;E9PQQ4;E9PQK7;E9PK54;E9PLF4;Q53FA3;A0A0G2JIW1;P11142-2;P0DMV8-2;P54652;P0DMV9;P0DMV8	Putative heat shock 70 kDa protein 7;Heat shock 70 kDa protein 6;Heat shock cognate 71 kDa protein;Heat shock 70 kDa protein 1A;Heat shock-related 70 kDa protein 2;Heat shock 70 kDa protein 1B	HSPA7;HSPA6;HSPA8;HSPA1A;HSPA2;HSPA1B	17.3586	17.3857	14.8596	16.4627	18.2023	17.077	15.3568	15.3295
+	3.18491	-4.07108	P17900;H0YBY3;E5RJD0	P17900;H0YBY3	Ganglioside GM2 activator;Ganglioside GM2 activator isoform short	GM2A	19.2297	19.1869	20.0787	20.2773	23.3813	23.1775	22.371	22.5626
+	3.11791	0.74209	P18065;C9JMY1;C9JW52	P18065;C9JMY1	Insulin-like growth factor-binding protein 2	IGFBP2	17.9916	17.9548	18.332	18.9875	17.2401	17.2221	18.5711	18.6092
+	3.93967	-4.35257	P19320;E9PDD2;P19320-2;P19320-3;A0A3B3ISS8	P19320;E9PDD2;P19320-2;P19320-3	Vascular cell adhesion protein 1	VCAM1	16.3195	16.3738	16.9936	17.2188	20.7372	20.6613	19.5916	19.7394
+	3.29896	-0.377207	P19652	P19652	Alpha-1-acid glycoprotein 2	ORM2	21.8551	21.8383	22.1424	22.2968	22.2233	22.2245	22.4468	22.5724
+	2.46104	4.65772	P19823;Q5T985;Q5T987	P19823;Q5T985	Inter-alpha-trypsin inhibitor heavy chain H2	ITIH2	22.3388	22.4813	20.8528	21.0327	18.0176	17.4871	17.6489	18.1232
+	2.97066	2.50151	P19827;P19827-2;F8WAS2;P19827-3;H7C0N0;CON__Q0VCM5	P19827;P19827-2	Inter-alpha-trypsin inhibitor heavy chain H1	ITIH1	20.5759	20.6657	19.8877	19.9965	18.1878	18.0508	18.299	18.6805
+	2.41709	-2.44742	P19835;P19835-2	P19835;P19835-2	Bile salt-activated lipase	CEL	17.0501	17.0387	18.7144	18.828	19.6436	19.3401	18.5496	18.7033
+	0.842206	-5.06491	P19961;P19961-2	P19961;P19961-2	Alpha-amylase 2B	AMY2B	17.602	13.2857	19.9383	20.0628	20.624	20.3935	20.1874	20.2512
+	1.74351	-5.35029	P20142;A2A3L9;Q4VXA6;P20142-2	P20142	Gastricsin	PGC	15.2961	16.5095	17.3714	17.6173	21.6568	20.8494	17.7836	17.8723
	0.223954	-1.20782	P20160;A0A087WXP0	P20160	Azurocidin	AZU1	17.1928	13.6138	18.975	19.4374	15.8617	17.3605	18.5628	15.3457
+	2.36349	-3.54611	Q60FE5;P21333-2;P21333	Q60FE5;P21333-2;P21333	Filamin-A	FLNA	15.9689	15.5255	19.0874	18.0659	19.2181	19.3686	15.1381	14.912
+	1.01635	-0.435905	P22792	P22792	Carboxypeptidase N subunit 2	CPN2	19.6365	19.7462	19.6239	19.7392	20.2626	19.9919	19.3042	19.3462
+	1.99406	-1.96894	P22891;P22891-2	P22891;P22891-2	Vitamin K-dependent protein Z	PROZ	17.8096	17.9562	19.0016	19.1717	20.0376	19.666	19.5813	19.8186
+	0.517722	-1.30609	P22894;H7C1M3	P22894;H7C1M3	Neutrophil collagenase	MMP8	15.9124	14.4751	17.3161	17.4792	15.876	17.1237	16.4451	16.6287
	0.283084	-0.749433	P23083	P23083	Ig heavy chain V-I region V35		18.299	20.2236	20.3903	20.2729	20.1433	19.8782	14.9392	17.2584
+	1.35537	0.652617	P23142-4;B1AHL2;P23142-2;P23142-3;P23142;CON__ENSEMBL:ENSBTAP00000016046;B1AHM7;B1AHM9;B1AHN3;B1AHM8;H7C1M6;B1AHM6	P23142-4;B1AHL2;P23142-2;P23142-3;P23142	Fibulin-1	FBLN1	20.5706	20.5378	19.6184	19.5959	20.0425	19.7607	20.0869	20.016
+	1.54166	-3.54616	P23470-2;P23470	P23470-2;P23470	Receptor-type tyrosine-protein phosphatase gamma	PTPRG	15.7162	14.5313	15.7356	15.464	18.8328	18.507	16.7351	15.5089
+	0.483904	-1.88873	U3KPS2;P24158	U3KPS2;P24158	Myeloblastin	PRTN3	15.6524	12.9146	18.6843	19.548	16.7146	15.6298	17.9078	17.9977
+	2.9926	-3.53732	P24855;I3L298;P24855-2;I3L4B8;I3L0Z9;I3L530;I3L4C7	P24855	Deoxyribonuclease-1	DNASE1	18.4444	18.6165	21.1677	21.3337	22.1408	21.9947	20.6398	20.7653
+	3.2393	-2.71127	P25311;C9JEV0;H7BZJ8	P25311;C9JEV0	Zinc-alpha-2-glycoprotein	AZGP1	21.5721	21.5275	21.8485	21.9663	24.3222	24.1999	22.8212	22.8489
+	1.8109	1.16162	P25815	P25815	Protein S100-P	S100P	18.9684	18.6991	19.2903	19.0234	17.6155	17.7288	20.1174	20.3121
	0.197475	-1.38471	P25940	P25940	Collagen alpha-3(V) chain	COL5A3	14.5997	14.8553	16.057	17.743	18.6035	13.6208	17.7645	18.7368
+	0.650031	-5.8866	P26842	P26842	CD27 antigen	CD27	20.0729	13.3121	20.5235	20.468	22.6717	22.4864	21.3838	21.2395
+	0.806575	-3.23212	P26992;Q5T8H6	P26992;Q5T8H6	Ciliary neurotrophic factor receptor subunit alpha	CNTFR	17.264	14.3621	17.5359	17.2787	19.1229	18.9674	18.7636	18.8279
+	1.5596	4.55809	P27169;F8WF42	P27169	Serum paraoxonase/arylesterase 1	PON1	19.1294	19.7394	17.5704	17.6432	14.1662	15.5865	17.1156	17.3505
+	2.17087	-3.85379	P28799;K7EKL3;P28799-2;P28799-3;K7EQ05;K7EMR1;K7EQI0;K7EPL0	P28799;K7EKL3;P28799-2;P28799-3	Granulins;Acrogranin;Paragranulin;Granulin-1;Granulin-2;Granulin-3;Granulin-4;Granulin-5;Granulin-6;Granulin-7	GRN	19.2097	19.6659	22.9359	22.8015	23.5134	23.0697	23.2113	23.4342
+	2.32218	-2.4317	P29279-2;P29279	P29279-2;P29279	Connective tissue growth factor	CTGF	15.1067	15.4111	15.6529	14.9651	17.7627	17.6185	14.0566	15.5401
+	0.728441	1.6036	P29622	P29622	Kallistatin	SERPINA4	17.7275	18.8042	16.6524	16.8566	17.2698	16.0547	16.9838	17.1054
+	1.0206	-1.98473	P29966	P29966	Myristoylated alanine-rich C-kinase substrate	MARCKS	13.2779	13.6535	15.9565	16.0197	14.8165	16.0844	16.8612	17.9146
+	1.29118	-4.23462	P30047;P30047-2;H0YNM1;H0YNX7;A0A087WTI4	P30047;P30047-2;H0YNM1;H0YNX7	GTP cyclohydrolase 1 feedback regulatory protein	GCHFR	16.1947	14.2262	15.0366	17.2958	19.5999	19.2902	17.8799	18.7385
+	1.35834	-1.68452	P30086	P30086	Phosphatidylethanolamine-binding protein 1;Hippocampal cholinergic neurostimulating peptide	PEBP1	19.0903	19.4649	19.9023	20.1373	21.275	20.6491	20.8196	20.8867
+	1.69375	-2.53306	P30530;P30530-2;M0R0W6	P30530;P30530-2	Tyrosine-protein kinase receptor UFO	AXL	18.4847	19.08	20.0662	20.1734	21.5283	21.1025	20.4735	20.8284
+	2.99336	-4.28452	P31025;Q5VSP4	P31025;Q5VSP4	Lipocalin-1;Putative lipocalin 1-like protein 1	LCN1;LCN1P1	13.5666	13.7993	15.2891	17.726	18.0391	17.8958	15.6932	17.9234
+	0.72983	-1.43993	P31151;Q86SG5	P31151	Protein S100-A7	S100A7	15.9287	14.6553	20.1807	20.1487	16.3803	17.0836	18.6772	18.8084
+	1.48225	-3.23916	P31431-2;P31431	P31431-2;P31431	Syndecan-4	SDC4	14.5572	15.7549	16.4157	16.3399	18.4648	18.3257	16.7774	18.0379
+	1.72911	1.0388	P31949	P31949	Protein S100-A11;Protein S100-A11, N-terminally processed	S100A11	18.9473	18.9504	18.656	18.7748	18.054	17.7662	19.234	19.4176
+	0.546922	-0.585063	P33908	P33908	Mannosyl-oligosaccharide 1,2-alpha-mannosidase IA	MAN1A1	15.8364	16.628	17.2713	17.8598	16.894	16.7406	17.2178	17.2566
+	0.515213	-1.88253	P34059;H3BP66	P34059;H3BP66	N-acetylgalactosamine-6-sulfatase	GALNS	14.4955	17.0257	15.9189	14.9637	17.0957	18.1906	15.6477	16.1858
+	2.60559	-3.0166	P35555;H0YND0;A0A6I8PL22	P35555	Fibrillin-1	FBN1	18.0471	18.2544	20.2909	20.3735	21.2765	21.0582	20.5836	20.6774
+	1.61464	-3.82602	P35754	P35754	Glutaredoxin-1	GLRX	13.4518	14.6643	17.7073	17.9094	17.9209	17.8471	17.8671	17.9281
+	2.49874	3.16208	P35858;P35858-2	P35858;P35858-2	Insulin-like growth factor-binding protein complex acid labile subunit	IGFALS	17.6385	17.5076	14.4527	14.7968	14.2449	14.577	12.9951	16.7608
+	2.7213	-2.23306	P36639-4;P36639-3;P36639-2;P36639	P36639-4;P36639-3;P36639-2;P36639	7,8-dihydro-8-oxoguanine triphosphatase	NUDT1	15.5517	15.7384	17.3787	14.8952	17.9061	17.85	17.4321	17.3425
+	3.61261	2.89003	P36955;I3L4F9;I3L107;I3L4Z0;I3L4N7;CON__Q95121;I3L2R7	P36955	Pigment epithelium-derived factor	SERPINF1	19.5798	19.4995	16.9196	17.0659	16.6702	16.629	16.2071	16.274
	0.176952	-0.619837	Q86SW4;P36957;H0YJF9;G3V5M3;G3V3F0;P36957-2	Q86SW4;P36957;H0YJF9;G3V5M3;G3V3F0;P36957-2	Dihydrolipoyllysine-residue succinyltransferase component of 2-oxoglutarate dehydrogenase complex, mitochondrial	DLST	14.2431	15.1264	18.3412	18.3749	14.1522	16.4571	18.4723	18.6227
+	1.14662	-4.22644	P39060-2;P39060-1;P39060	P39060-2;P39060-1;P39060	Collagen alpha-1(XVIII) chain;Endostatin	COL18A1	17.8113	15.4611	18.3458	18.4267	20.6523	21.0731	19.5063	19.3412
+	3.10641	-3.57941	P41222;H0Y5A1;Q5SQ11	P41222;H0Y5A1;Q5SQ11	Prostaglandin-H2 D-isomerase	PTGDS	22.6193	22.7821	24.9162	25.0365	26.3386	26.2217	25.5782	25.6559
+	1.46668	-4.22231	P43121;P43121-2	P43121;P43121-2	Cell surface glycoprotein MUC18	MCAM	14.3021	15.851	16.7381	16.2372	19.5029	19.0948	16.9083	17.5425
+	0.845985	-4.10984	P43251-4;P43251;P43251-3;P43251-2;C9JSN9;A0A5F9ZH80;A0A5F9ZH15;A0A5F9ZH97;A0A5F9ZHE9;A0A5F9ZHR1;A0A2R8Y5J9;A0A5F9ZHF5;A0A5F9ZH57	P43251-4;P43251;P43251-3;P43251-2;C9JSN9;A0A5F9ZH80;A0A5F9ZH15	Biotinidase	BTD	16.9842	13.4961	17.2435	17.8113	19.3344	19.3656	18.2519	17.856
+	2.6426	2.47066	P43652;CON__REFSEQ:XP_585019	P43652	Afamin	AFM	20.4613	20.5136	19.5415	19.661	18.132	17.9017	17.446	17.5248
+	3.88838	-4.23116	P48745	P48745	Protein NOV homolog	NOV	16.5774	16.4987	19.3152	19.495	20.7416	20.7969	20.094	20.2272
+	0.517667	-1.90075	P49788;P49788-2	P49788;P49788-2	Retinoic acid receptor responder protein 1	RARRES1	15.1637	12.4743	14.607	15.3001	15.3874	16.052	17.3157	17.4584
+	2.68977	-0.275298	P51884;CON__Q05443	P51884	Lumican	LUM	19.9157	19.9015	18.3469	18.4638	20.1941	20.1737	18.8895	18.9364
+	1.91315	-4.06349	Q96L35;P54760-4;P54760-2;P54760;P54760-3	Q96L35;P54760-4;P54760-2;P54760;P54760-3	Receptor protein-tyrosine kinase;Ephrin type-B receptor 4	EPHB4	14.8214	13.9149	16.5796	16.6748	18.4276	18.4357	17.3615	17.8849
+	2.90823	-3.50942	P54802;K7ENX5	P54802	Alpha-N-acetylglucosaminidase;Alpha-N-acetylglucosaminidase 82 kDa form;Alpha-N-acetylglucosaminidase 77 kDa form	NAGLU	16.8509	16.8574	18.619	18.1019	20.487	20.2402	19.1097	19.1838
+	3.91914	-3.73479	P55000	P55000	Secreted Ly-6/uPAR-related protein 1	SLURP1	20.1546	20.1701	22.5356	22.7362	23.9374	23.8569	22.6863	22.7674
+	2.63998	-4.96289	P55287-2;P55287;H3BUU9;H3BQH2	P55287-2;P55287;H3BUU9;H3BQH2	Cadherin-11	CDH11	14.7815	14.33	16.7542	17.2637	19.5938	19.4435	17.1872	17.6386
+	2.92066	-3.76721	P55290;P55290-4;P55290-5;P55290-3;P55290-2	P55290;P55290-4;P55290-5	Cadherin-13	CDH13	18.5428	18.7833	20.6337	20.7644	22.4813	22.3792	21.5773	21.6692
+	1.92143	-1.92196	P56537;P56537-2;B7ZBH1;A0A0U1RQV5;F8WD20;A0A0B4J1Y7;F8WDS6	P56537;P56537-2	Eukaryotic translation initiation factor 6	EIF6	16.4644	16.5213	16.7656	16.9547	18.6252	18.2044	17.3493	17.3467
+	1.44755	-3.93882	P59666;P59665	P59666;P59665	Neutrophil defensin 3;HP 3-56;Neutrophil defensin 2;Neutrophil defensin 1;HP 1-56;Neutrophil defensin 2	DEFA3;DEFA1	15.2833	14.078	23.2535	23.2912	19.0901	18.1489	21.5083	21.6395
+	1.92083	-0.649799	P60022	P60022	Beta-defensin 1	DEFB1	19.4341	19.5657	19.982	20.6402	20.1209	20.1785	15.8011	17.8149
+	0.947375	-0.953679	P60174-4;P60174;P60174-3;U3KQF3;U3KPZ0;U3KPS5	P60174-4;P60174;P60174-3;U3KQF3;U3KPZ0	Triosephosphate isomerase	TPI1	17.2749	17.0976	16.3979	16.6933	18.4794	17.8005	16.8581	17.0223
+	2.22733	0.960507	P60709;E7EVS6;A0A2R8Y793;G5E9R0;A0A6Q8PH58;A0A2R8YGF8;C9JTX5;C9JUM1;C9JZR7;A0A6Q8PGD7	P60709;E7EVS6;A0A2R8Y793	Actin, cytoplasmic 1;Actin, cytoplasmic 1, N-terminally processed	ACTB	20.2901	20.3692	21.1824	21.2299	19.432	19.3063	20.9909	21.116
+	1.56567	0.213892	P61626;F8VV32;A0A0B4J259	P61626;F8VV32;A0A0B4J259	Lysozyme C;Lysozyme	LYZ	18.6018	18.6328	21.416	21.5988	18.4359	18.3709	19.694	19.9051
+	3.13623	-3.29301	P61769;H0YLF3;F5H6I0	P61769;H0YLF3;F5H6I0	Beta-2-microglobulin;Beta-2-microglobulin form pI 5.3	B2M	20.4429	20.2829	21.0454	21.0756	23.695	23.6168	21.4022	21.3893
+	2.38944	-3.54857	P61970;H3BRV9	P61970;H3BRV9	Nuclear transport factor 2	NUTF2	17.557	17.9988	18.009	18.1008	21.3803	21.2728	18.9707	19.2646
+	0.882684	1.91821	P62805	P62805	Histone H4	HIST1H4A	17.9503	18.5704	18.4042	18.564	15.6347	17.0495	18.154	18.9712
+	1.66368	-0.939799	P68871;F8W6P5;A0A2R8Y7R2;E9PEW8;E9PFT6;P02042;A0A0J9YWK4;CON__P02070;A0A2R8Y7X9;CON__Q3SX09;P69892;P69891;P02100	P68871;F8W6P5;A0A2R8Y7R2	Hemoglobin subunit beta;LVV-hemorphin-7;Spinorphin	HBB	19.0521	18.9857	18.9844	19.0151	20.0955	19.822	15.8702	17.8833
+	2.41419	-4.7339	P78324-4;P78324;P78324-2;Q5TFQ8;H3BUA5;Q9P1W8-3;Q9P1W8-4;Q9P1W8-2;Q9P1W8;H3BQ21;H3BTT9;H3BU43;H3BSK5	P78324-4;P78324;P78324-2;Q5TFQ8	Tyrosine-protein phosphatase non-receptor type substrate 1;Signal-regulatory protein beta-1 isoform 3	SIRPA;SIRPB1	15.2834	15.8236	18.8184	18.004	20.4053	20.1695	19.137	19.6872
+	1.42045	-0.816206	X6R8F3;P80188;P80188-2	X6R8F3;P80188;P80188-2	Neutrophil gelatinase-associated lipocalin	LCN2	19.1325	19.2649	20.7606	20.9993	20.1647	19.8651	20.7521	20.7705
+	1.68266	-4.80074	P80370-2;P80370	P80370-2;P80370	Protein delta homolog 1;Fetal antigen 1	DLK1	13.923	14.4695	17.5687	17.5676	18.3495	19.6445	17.5896	18.0555
+	2.83124	-2.90092	P98160;A0A3B3IT11;H0Y5A9	P98160	Basement membrane-specific heparan sulfate proteoglycan core protein;Endorepellin;LG3 peptide	HSPG2	20.6149	20.465	22.6958	22.9005	23.5235	23.3582	22.9334	23.011
+	2.84361	-4.20567	P98164;E9PC35;A0A3B3IT64;A0A3B3IRR0	P98164	Low-density lipoprotein receptor-related protein 2	LRP2	16.4691	16.3286	19.4065	19.6089	20.7476	20.4614	20.1546	20.0454
+	2.91472	-2.52153	P98172	P98172	Ephrin-B1	EFNB1	16.9321	16.7567	17.2676	17.5722	19.3585	19.3734	17.4632	18.2697
+	1.7332	-4.01579	Q01459	Q01459	Di-N-acetylchitobiase	CTBS	16.474	17.512	18.3403	18.4378	21.2017	20.8159	19.2183	19.3372
+	0.781778	1.26984	Q01469;I6L8B7;A8MUU1	Q01469;I6L8B7;A8MUU1	Fatty acid-binding protein, epidermal;Putative fatty acid-binding protein 5-like protein 3	FABP5;FABP5P3	17.2904	17.0959	15.4643	15.7643	15.339	16.5076	17.2117	14.6286
+	3.69308	4.75806	Q02383	Q02383	Semenogelin-2	SEMG2	22.5051	22.4628	25.084	25.263	17.7902	17.6615	16.2685	15.9873
+	0.695729	-3.22999	Q02487;Q02487-2;A0A3B3ISU0	Q02487;Q02487-2;A0A3B3ISU0	Desmocollin-2	DSC2	18.2176	14.7863	18.2002	18.7214	19.8782	19.5857	19.4807	19.3922
+	1.93345	-5.55047	Q02747	Q02747	Guanylin;HMW-guanylin;Guanylin	GUCA2A	14.5927	13.4063	17.9925	18.0389	19.6665	19.4334	19.5163	19.1424
+	2.85473	-3.11196	Q03403	Q03403	Trefoil factor 2	TFF2	22.0876	22.0339	23.7553	23.8545	25.286	25.0594	24.5455	24.5836
+	1.49887	-1.01875	Q03591;B1AKG0	Q03591;B1AKG0	Complement factor H-related protein 1	CFHR1	19.253	19.5822	18.8695	19.0283	20.5226	20.3501	20.0942	20.1904
+	2.27352	-6.58048	Q07075;H0YA67	Q07075	Glutamyl aminopeptidase	ENPEP	14.4244	13.4893	16.2609	16.1096	20.6555	20.4192	17.9936	18.5163
+	1.45437	-6.81133	Q07507	Q07507	Dermatopontin	DPT	14.9746	12.3654	19.4083	19.7464	20.6144	20.3482	19.8279	19.9398
+	1.49372	-6.74664	Q07654	Q07654	Trefoil factor 3	TFF3	15.0738	12.609	19.7513	19.8782	20.7101	20.466	21.8508	20.122
+	2.6722	-1.90251	Q08380;K7EP36;K7ESM3;K7EKQ5;K7ERZ6;K7EJY8;K7EJD3;K7ES75;K7EN99	Q08380	Galectin-3-binding protein	LGALS3BP	20.7425	20.6823	21.9054	22.0497	22.6975	22.5324	21.8598	22.0426
+	3.64365	-5.78632	Q12794-7;Q12794-2;Q12794;Q12794-4;Q12794-3;C9JB49;C9JRK1	Q12794-7;Q12794-2;Q12794;Q12794-4;Q12794-3	Hyaluronidase-1	HYAL1	13.2294	13.2198	17.0061	17.1461	19.098	18.9238	16.4856	16.9092
+	2.96595	-2.71781	Q12805-2;Q12805-4;Q12805;Q12805-3;Q12805-5;A0A0U1RQV3;C9JQX7;C9J4J8;C9JPZ9;Q580Q6;C9JUM4	Q12805-2;Q12805-4;Q12805;Q12805-3;Q12805-5;A0A0U1RQV3	EGF-containing fibulin-like extracellular matrix protein 1	EFEMP1	19.0279	19.0211	20.855	21.0766	21.8317	21.6529	21.2227	21.3111
+	0.804705	-2.75696	Q12860;Q12860-2;Q12860-3	Q12860;Q12860-2;Q12860-3	Contactin-1	CNTN1	13.8013	16.183	16.5785	15.8596	18.1048	17.3935	17.1039	17.1778
+	0.487891	-0.869944	Q14002;A0A0A0MTT6;Q14002-2	Q14002;A0A0A0MTT6;Q14002-2	Carcinoembryonic antigen-related cell adhesion molecule 7	CEACAM7	14.9545	13.7183	16.1251	15.9206	15.4717	14.9409	16.8493	18.1425
+	0.712016	-3.06388	Q14210	Q14210	Lymphocyte antigen 6D	LY6D	14.5119	13.2705	17.6924	17.5347	18.4206	15.4896	14.018	15.0966
+	0.987426	-1.76972	Q14247-3;Q14247	Q14247-3;Q14247	Src substrate cortactin	CTTN	16.1888	16.0796	12.7795	17.6929	18.5179	17.2899	16.8996	16.5952
+	3.08122	-3.11015	Q14508;Q14508-2;Q14508-3;A8K2M3;Q14508-4;Q14508-5	Q14508;Q14508-2;Q14508-3	WAP four-disulfide core domain protein 2	WFDC2	21.0213	21.1373	23.8367	23.8073	24.2578	24.1212	24.6401	24.6714
+	0.741471	-2.65998	Q14515;Q14515-2;D6RA29;F5H331;C9JJR8;E9PC64;F5H4Y3	Q14515;Q14515-2	SPARC-like protein 1	SPARCL1	14.0702	16.7051	16.2805	16.3627	17.9744	18.1209	16.609	17.1531
+	3.36156	1.87447	Q14520-2;Q14520	Q14520-2;Q14520	Hyaluronan-binding protein 2;Hyaluronan-binding protein 2 50 kDa heavy chain;Hyaluronan-binding protein 2 50 kDa heavy chain alternate form;Hyaluronan-binding protein 2 27 kDa light chain;Hyaluronan-binding protein 2 27 kDa light chain alternate form	HABP2	18.2953	18.2388	16.372	16.5159	16.4196	16.3655	16.2896	15.7001
+	1.61593	-1.31429	Q14982-3;Q14982-2;Q14982;Q14982-4	Q14982-3;Q14982-2;Q14982;Q14982-4	Opioid-binding protein/cell adhesion molecule	OPCML	16.6604	17.0697	17.6915	17.4897	18.2182	18.1405	18.4773	18.5816
+	1.78779	-1.82818	Q15113	Q15113	Procollagen C-endopeptidase enhancer 1	PCOLCE	18.4093	18.4216	18.4414	17.8653	20.4799	20.0074	19.3102	19.3311
+	1.71351	-3.80851	Q15746-10;Q15746-8;Q15746-9;Q15746-11;Q15746-7;Q15746-4;Q15746-5;Q15746-2;Q15746-3;Q15746-6;Q15746	Q15746-10;Q15746-8;Q15746-9;Q15746-11;Q15746-7;Q15746-4;Q15746-5;Q15746-2;Q15746-3;Q15746-6;Q15746	Myosin light chain kinase, smooth muscle;Myosin light chain kinase, smooth muscle, deglutamylated form	MYLK	14.7727	13.7141	15.6968	16.4408	18.1455	17.9583	16.3383	15.0803
+	2.76631	-3.8303	Q15828	Q15828	Cystatin-M	CST6	17.0279	16.7305	18.8683	19.0267	20.7651	20.6539	19.9498	19.8766
+	2.94038	-2.45593	Q16270-2;Q16270	Q16270-2;Q16270	Insulin-like growth factor-binding protein 7	IGFBP7	19.9969	19.8355	21.9151	21.9816	22.3928	22.3515	22.5856	22.6629
+	2.8217	-3.40693	Q16651;Q16651-2;H3BUJ8;H3BVC8	Q16651;Q16651-2	Prostasin;Prostasin light chain;Prostasin heavy chain	PRSS8	16.7895	16.6178	18.3784	18.674	20.0098	20.2115	19.9774	19.9969
+	2.33366	-3.42843	Q16769;Q16769-2;B5MCZ9;A0A3B3IUD5;C9JS14	Q16769;Q16769-2;B5MCZ9;A0A3B3IUD5	Glutaminyl-peptide cyclotransferase	QPCT	18.6953	18.3285	20.918	21.0354	22.0861	21.7945	21.0896	21.282
+	0.658307	-2.2356	Q496F6;C9JDD2	Q496F6;C9JDD2	CMRF35-like molecule 2	CD300E	15.9664	13.4502	17.4833	17.6174	17.0914	16.7964	17.6969	17.8985
+	0.469177	-2.16585	Q5JS37;C9J973;Q5JS37-2	Q5JS37;C9J973;Q5JS37-2	NHL repeat-containing protein 3	NHLRC3	15.7966	14.2014	14.8943	15.2726	15.6175	18.7122	14.2781	18.5589
+	1.21494	-5.21572	Q5KU26	Q5KU26	Collectin-12	COLEC12	15.5616	12.8694	16.2921	17.7631	19.538	19.3244	15.7293	16.1825
+	3.88304	-4.46276	Q6EMK4	Q6EMK4	Vasorin	VASN	18.7031	18.6273	20.4687	20.5268	23.1622	23.0937	21.9107	21.9206
+	1.41629	-2.8531	Q6UVK1	Q6UVK1	Chondroitin sulfate proteoglycan 4	CSPG4	17.0563	15.9142	17.8073	18.0245	19.4087	19.2681	17.8976	18.0313
+	2.48527	-2.26632	Q6UX06	Q6UX06	Olfactomedin-4	OLFM4	16.7199	16.7584	19.9103	20.008	19.134	18.8769	20.0338	20.1035
+	2.68084	-4.52386	Q6UXB8;Q6UXB8-2	Q6UXB8;Q6UXB8-2	Peptidase inhibitor 16	PI16	17.1544	16.7846	17.3413	18.4577	21.4006	21.5861	19.9119	20.2637
+	1.22986	-4.0517	Q6UXG3-5;Q6UXG3-4;Q6UXG3;K7EL06;Q6UXG3-3;Q6UXG3-2	Q6UXG3-5;Q6UXG3-4;Q6UXG3;K7EL06;Q6UXG3-3;Q6UXG3-2	CMRF35-like molecule 9	CD300LG	15.8297	17.8577	20.0791	19.9129	21.0728	20.718	19.938	20.1115
+	3.52461	-4.00907	Q7Z3B1;Q7Z3B1-2	Q7Z3B1;Q7Z3B1-2	Neuronal growth regulator 1	NEGR1	15.9262	15.7989	19.0356	19.1281	19.899	19.8442	19.5859	19.7579
+	2.43588	-2.68482	Q7Z5L0;Q7Z5L0-3;Q7Z5L0-4	Q7Z5L0	Vitelline membrane outer layer protein 1 homolog	VMO1	19.3334	19.3671	20.5689	20.5697	22.1972	21.8729	21.0356	21.1348
+	0.74714	-2.31665	Q86T13	Q86T13	C-type lectin domain family 14 member A	CLEC14A	14.4288	16.6825	17.3714	17.5662	18.0396	17.7051	18.2298	18.3819
+	1.23144	-4.69668	Q86UN3;G3V1D7;Q86UN3-2	Q86UN3;G3V1D7;Q86UN3-2	Reticulon-4 receptor-like 2	RTN4RL2	11.6279	13.9714	16.9434	17.0367	17.7091	17.2836	16.8849	15.7776
+	1.64182	-2.57339	Q86Y38	Q86Y38	Xylosyltransferase 1	XYLT1	14.691	15.4564	15.6863	14.8286	17.7467	17.5474	17.2597	14.6187
+	0.992634	-3.46098	Q8IV08;M0R3G9	Q8IV08	Phospholipase D3	PLD3	13.9628	16.3246	16.9773	17.1897	18.801	18.4084	17.6936	18.2014
+	0.519454	-4.42374	Q8IWU5-2;Q8IWU5	Q8IWU5-2;Q8IWU5	Extracellular sulfatase Sulf-2	SULF2	21.3397	14.9305	22.1302	22.4574	22.7841	22.3335	22.568	21.9424
+	1.81762	-3.80805	Q8NBJ4-2;Q8NBJ4	Q8NBJ4-2;Q8NBJ4	Golgi membrane protein 1	GOLM1	15.5008	14.5523	17.8434	15.0207	18.8646	18.8046	18.8466	19.1075
+	1.96001	-2.45364	Q8NFZ8	Q8NFZ8	Cell adhesion molecule 4	CADM4	18.0807	18.5407	19.696	19.9086	20.8836	20.6451	20.0081	20.1326
+	0.718743	-5.36329	Q8NHP8;Q8NHP8-2	Q8NHP8;Q8NHP8-2	Putative phospholipase B-like 2;Putative phospholipase B-like 2 32 kDa form;Putative phospholipase B-like 2 45 kDa form	PLBD2	17.8683	12.3554	18.2105	18.2336	20.4937	20.4565	19.2165	19.8924
+	1.2659	-0.548422	Q8TF30	Q8TF30	WASP homolog-associated protein with actin, membranes and microtubules	WHAMM	21.8175	21.5883	21.733	21.8623	22.3192	22.1835	22.1071	22.127
+	1.15858	-0.763398	Q8WUM4;Q8WUM4-2	Q8WUM4;Q8WUM4-2	Programmed cell death 6-interacting protein	PDCD6IP	14.9187	14.4975	15.5145	15.6279	15.4984	15.4446	15.947	16.7959
+	1.2386	-2.4608	Q8WW52;Q8WW52-2	Q8WW52;Q8WW52-2	Protein FAM151A	FAM151A	16.0452	14.9027	16.2284	16.2512	17.698	18.1715	16.0494	16.6138
+	2.75763	-3.01903	Q8WZ75-2;Q8WZ75;Q8WZ75-3;B4DYV8	Q8WZ75-2;Q8WZ75;Q8WZ75-3;B4DYV8	Roundabout homolog 4	ROBO4	17.3047	17.3422	18.1805	17.2091	20.4674	20.2175	18.5498	18.4872
+	1.76323	-2.79755	Q92520;C9JP35;C9JMN4	Q92520;C9JP35;C9JMN4	Protein FAM3C	FAM3C	14.5731	14.7235	16.5941	15.5626	17.8105	17.0813	16.5894	16.6216
+	1.09814	-2.93545	Q92692;Q92692-2;K7EKE8	Q92692;Q92692-2;K7EKE8	Nectin-2	PVRL2	17.4335	15.6895	17.8786	18.0045	19.635	19.3589	18.0613	18.334
+	2.38136	-5.00289	Q92820;A0A7I2YQQ3;A0A7I2V5X9;A0A7I2V5P2;A0A7I2V5M0	Q92820;A0A7I2YQQ3;A0A7I2V5X9;A0A7I2V5P2	Gamma-glutamyl hydrolase	GGH	14.6302	15.0614	18.0676	18.1537	20.0899	19.6075	19.0768	19.6668
+	0.889965	0.663913	Q92859-3;Q92859-2;Q92859-4;Q92859;Q59FP8	Q92859-3;Q92859-2;Q92859-4;Q92859	Neogenin	NEO1	19.859	20.3473	19.0434	14.462	19.3373	19.5412	13.7889	16.8039
	0.391022	-0.534953	Q93088;E5RJH0;Q9H2M3-2;Q9H2M3	Q93088;E5RJH0	Betaine--homocysteine S-methyltransferase 1	BHMT	16.5302	17.5463	17.4543	17.5283	17.6434	17.503	17.6003	17.7148
+	1.91219	-6.05461	Q969E1	Q969E1	Liver-expressed antimicrobial peptide 2	LEAP2	13.6488	14.9998	15.7759	17.6681	20.4069	20.351	16.4473	14.2317
	0.422887	-0.380122	Q96FE7-4;Q96FE7-2;Q96FE7;C9JMK5;Q96FE7-5	Q96FE7-4;Q96FE7-2;Q96FE7;C9JMK5	Phosphoinositide-3-kinase-interacting protein 1	PIK3IP1	22.3146	21.8449	23.73	23.7174	22.703	22.2167	23.9585	24.2789
+	0.868302	-3.86804	Q96JQ0	Q96JQ0	Protocadherin-16	DCHS1	16.3642	13.194	18.0591	16.0621	18.526	18.7683	15.6767	15.6249
+	2.62559	-1.45899	Q96PD5;Q96PD5-2;M0R2W8	Q96PD5;Q96PD5-2	N-acetylmuramoyl-L-alanine amidase	PGLYRP2	19.7025	19.6762	19.3954	19.4838	21.2182	21.0784	19.8367	20.0554
+	2.25905	-4.49702	Q96RW7;Q96RW7-2;Q5TCP6	Q96RW7;Q96RW7-2	Hemicentin-1	HMCN1	16.4542	15.8394	20.0847	20.2372	20.7772	20.5104	20.4651	20.6116
+	0.768385	-3.72064	Q96S96	Q96S96	Phosphatidylethanolamine-binding protein 4	PEBP4	13.8314	17.3198	17.6407	17.734	19.6038	18.9887	17.6992	18.5272
+	2.8395	-2.14228	Q99459	Q99459	Cell division cycle 5-like protein	CDC5L	18.7368	18.5978	19.7165	19.6323	20.8522	20.7669	19.8639	19.7632
+	0.707211	-3.44503	Q99988	Q99988	Growth/differentiation factor 15	GDF15	18.2934	14.7082	19.0766	19.4508	20.1408	19.7509	19.4944	19.6441
+	0.454788	-1.21078	Q9BRK3-3;Q9BRK3;Q9BRK3-2;Q9BRK3-4	Q9BRK3-3;Q9BRK3;Q9BRK3-2;Q9BRK3-4	Matrix-remodeling-associated protein 8	MXRA8	15.3899	17.3549	17.2647	17.558	17.787	17.3794	17.4529	17.5862
+	1.35795	-1.89382	Q9BRT3;J3KTI2	Q9BRT3;J3KTI2	Migration and invasion enhancer 1	MIEN1	16.3559	16.3996	18.2165	18.0725	17.8619	18.6812	19.259	18.5006
+	3.14687	-3.9117	Q9BXP8;Q9BXP8-2	Q9BXP8;Q9BXP8-2	Pappalysin-2	PAPPA2	14.8236	14.9135	17.0693	17.0742	18.8746	18.6859	17.6876	18.0945
+	1.6205	-2.82049	Q9BY67-2;A0A087X0T8;A0A087X1W8;A0A0A0MTJ8;X5DQS5;Q9BY67-5;Q9BY67;Q9BY67-4;Q9BY67-3;F5H125;F5H0H5;F5H8J9;H0YG94	Q9BY67-2;A0A087X0T8;A0A087X1W8;A0A0A0MTJ8;X5DQS5;Q9BY67-5;Q9BY67;Q9BY67-4;Q9BY67-3;F5H125	Cell adhesion molecule 1	CADM1	16.5341	17.4046	18.2456	18.4096	19.8806	19.699	19.0099	18.713
+	0.810621	-3.19079	Q9BYE9	Q9BYE9	Cadherin-related family member 2	CDHR2	13.3945	16.2125	17.046	17.0912	17.7756	18.2129	17.3265	17.4138
+	4.48132	-3.41521	Q9GZX9;J3QS03;Q9GZX9-2	Q9GZX9;J3QS03	Twisted gastrulation protein homolog 1	TWSG1	16.9111	16.9431	18.4927	18.6324	20.3309	20.3537	19.0582	19.1589
+	3.39105	-3.63371	Q9H299;Q5T123	Q9H299;Q5T123	SH3 domain-binding glutamic acid-rich-like protein 3	SH3BGRL3	19.5073	19.5675	21.2183	21.8887	23.1043	23.238	22.7658	22.6674
+	1.05381	-3.61186	Q9H3G5;C9J6L4;C9JI22;H7C0X5;C9JLV0	Q9H3G5;C9J6L4;C9JI22;H7C0X5;C9JLV0	Probable serine carboxypeptidase CPVL	CPVL	15.1968	12.9047	15.5089	15.8832	17.7724	17.5528	14.9179	16.0883
+	1.60279	-2.40917	Q9H756	Q9H756	Leucine-rich repeat-containing protein 19	LRRC19	15.7848	16.4992	17.4427	17.7473	18.7024	18.3999	17.6006	17.5536
+	1.44076	-3.38838	Q9H8L6	Q9H8L6	Multimerin-2	MMRN2	15.6414	14.5185	17.2775	17.4205	18.8214	18.1152	18.4503	18.7463
+	2.94883	-2.97374	Q9HAT2-2;Q9HAT2	Q9HAT2-2;Q9HAT2	Sialate O-acetylesterase	SIAE	16.2928	16.4787	17.7515	17.5286	19.3959	19.3231	17.9937	18.0845
+	1.34064	-3.88374	Q9HB40;Q9HB40-2;I3L4Z3	Q9HB40;Q9HB40-2	Retinoid-inducible serine carboxypeptidase	SCPEP1	14.9017	13.2015	17.1621	17.2198	18.0616	17.8091	17.6091	17.7487
+	3.09801	-2.58662	Q9HCN6-2;Q9HCN6;Q9HCN6-3;K7EIW7	Q9HCN6-2;Q9HCN6;Q9HCN6-3;K7EIW7	Platelet glycoprotein VI	GP6	17.4683	17.5495	18.7617	18.8113	20.1563	20.0347	19.4425	19.5069
+	3.34187	-2.59471	Q9HCU0	Q9HCU0	Endosialin	CD248	18.4907	18.5412	19.6434	19.7325	21.0614	21.1599	20.6476	20.9948
+	3.52145	-4.72418	Q9HD89;Q9HD89-2	Q9HD89	Resistin	RETN	15.0692	15.0491	16.958	16.9653	19.8647	19.702	18.5339	18.7663
+	2.78514	-3.61097	Q9NPF0;Q9NPF0-2;M0R100	Q9NPF0;Q9NPF0-2	CD320 antigen	CD320	16.0369	15.7733	18.8623	18.6848	19.4523	19.5799	19.0188	19.2697
+	2.12743	-2.17131	Q9NPG4	Q9NPG4	Protocadherin-12	PCDH12	14.398	14.4378	16.2786	16.306	16.7767	16.4017	16.2632	16.4428
+	3.07433	-2.68804	Q9NZP8;H0YFL7;F5GWF3;H0YGP8;F5H2Z5;F5H7C8;F5H6S5	Q9NZP8	Complement C1r subcomponent-like protein	C1RL	17.8596	17.8085	18.9333	19.07	20.5959	20.4483	19.6747	19.7652
+	2.90104	-2.96451	Q9UGN4	Q9UGN4	CMRF35-like molecule 8	CD300A	17.2	17.2938	19.3323	18.9447	20.3055	20.1173	19.8962	20.0338
+	1.64958	-2.49714	Q9UGT4	Q9UGT4	Sushi domain-containing protein 2	SUSD2	15.4638	14.7204	17.1137	17.315	17.5091	17.6694	17.5409	18.1939
+	3.71638	-2.70261	Q9UHL4;R4GMR2;R4GMU5;R4GN05;R4GNE8	Q9UHL4;R4GMR2	Dipeptidyl peptidase 2	DPP7	16.5773	16.5735	15.3438	15.7528	19.3154	19.2406	17.086	18.7751
+	1.44991	-6.22909	Q9UIB8-6;Q9UIB8-5;Q9UIB8-4;Q9UIB8-3;Q9UIB8-2;Q9UIB8	Q9UIB8-6;Q9UIB8-5;Q9UIB8-4;Q9UIB8-3;Q9UIB8-2;Q9UIB8	SLAM family member 5	CD84	14.1817	11.7796	17.4753	17.5911	19.3167	19.1028	17.712	17.8057
+	1.20633	-5.09815	Q9UKU9;Q9UKU9-2;K7EKF6;Q8NI99	Q9UKU9;Q9UKU9-2	Angiopoietin-related protein 2	ANGPTL2	16.7519	14.1044	18.8164	18.8583	20.3583	20.6942	18.6482	18.8819
+	0.837231	-4.11472	Q9ULV1	Q9ULV1	Frizzled-4	FZD4	14.4571	17.9523	19.1147	19.2732	20.5905	20.0483	19.047	18.9928
+	2.39501	-2.85215	Q9UNN8;A0A0U1RQQ4;A0A0U1RRC4	Q9UNN8;A0A0U1RQQ4	Endothelial protein C receptor	PROCR	19.4347	19.574	21.0249	21.2358	22.5242	22.1889	21.1135	21.3284
+	1.24944	-6.81221	Q9Y5Y7	Q9Y5Y7	Lymphatic vessel endothelial hyaluronic acid receptor 1	LYVE1	16.1985	12.8242	18.3559	18.3394	21.3939	21.2532	20.5676	20.2346
+	2.95304	-4.29866	Q9Y646;E5RJA8;E5RH35;E5RJZ7;E5RJP8	Q9Y646	Carboxypeptidase Q	CPQ	14.0573	14.3166	17.4747	17.1237	18.4239	18.5473	18.4265	18.2584

## Sheet: Fig 2B_Times 1-4
Significant	-Log(P-value)	Difference	Protein IDs	Majority protein IDs	Protein names	Gene names	T1_JB_215.1	T1_JB_215.2	T1_JB_229.1	T1_JB_229.2	T1_JB_299.1	T1_JB_299.2	T1_JB_395.1	T1_JB_395.2
+	3.17998	3.6097	A0A024R6I7;A0A0G2JRN3;G3V2B9;G3V544;G3V5R8;G3V387;A0A0B4J278	A0A024R6I7;A0A0G2JRN3		SERPINA1	25.0949	25.2389	22.5545	22.5827	22.4586	21.9199	21.4986	21.6158
+	0.501225	3.83435	P80748;A0A075B6K5;A0A075B6K2	P80748;A0A075B6K5;A0A075B6K2	Ig lambda chain V-III region LOI	IGLV3-9;IGLV3-12	22.3305	16.6135	20.8728	20.8457	14.4661	16.5805	15.2378	16.0375
	0.358693	1.62228	A0A087WSY5;Q96IY4;Q96IY4-2	A0A087WSY5;Q96IY4;Q96IY4-2	Carboxypeptidase B2	CPB2	17.7237	17.8466	16.0289	17.6033	18.1178	13.8592	17.8493	14.4764
+	2.04111	1.5747	A0A087WT59;P02766	A0A087WT59;P02766	Transthyretin	TTR	21.2717	21.3072	21.3609	21.451	18.6113	18.1022	19.5646	19.8649
+	0.945218	-1.10105	A0A087WTA8;P08123	A0A087WTA8;P08123	Collagen alpha-2(I) chain	COL1A2	15.882	15.0865	17.3764	17.727	16.8386	16.7559	16.5025	16.668
+	2.53687	-0.793662	P13591-4;A0A087WTE4;P13591;P13591-1;P13591-3;A0A087WWD4;A0A087WX77;H7BYX6;A0A087WV75;A0A087WTF6;P13591-6;P13591-5;A0A087WZS4;A0A087X1V2;A0A0D9SF98;A0A087WVU1;A0A087WWJ5	P13591-4;A0A087WTE4;P13591;P13591-1;P13591-3;A0A087WWD4;A0A087WX77;H7BYX6;A0A087WV75;A0A087WTF6;P13591-6;P13591-5	Neural cell adhesion molecule 1	NCAM1	17.227	17.2343	17.7947	17.8415	20.0425	19.1173	17.9816	18.067
+	1.59737	-3.9766	A6NNI4;A0A2R8Y478;A0A7I2V3T0;A0A7I2V3T7;G8JLH6;A0A087WU13;F5GXT1;P21926	A6NNI4;A0A2R8Y478;A0A7I2V3T0;A0A7I2V3T7;G8JLH6;A0A087WU13;F5GXT1;P21926	Tetraspanin;CD9 antigen	CD9	14.3526	13.6215	14.4681	17.8044	17.714	17.5878	17.4329	18.4944
+	1.94701	-3.61877	A0A087WV17;A0A0A0MR14;A0A0A0MRF2;A0A087X1R2;A0A087X0P3;Q8IYS5-4;Q8IYS5-5;Q8IYS5;Q8IYS5-7;A0A0G2JMM7;Q8IYS5-6;Q8IYS5-2;Q8IYS5-3	A0A087WV17;A0A0A0MR14;A0A0A0MRF2;A0A087X1R2;A0A087X0P3;Q8IYS5-4;Q8IYS5-5;Q8IYS5;Q8IYS5-7;A0A0G2JMM7;Q8IYS5-6;Q8IYS5-2;Q8IYS5-3	Osteoclast-associated immunoglobulin-like receptor	OSCAR	16.4144	15.866	19.0994	19.2294	20.139	20.234	19.4845	20.0334
+	1.93525	-4.06777	A0A087WYF5;A0A0A0MT31;A0A087WYT0;A0A087WV42;A0A087WZY1;P02810	A0A087WYF5;A0A0A0MT31;A0A087WYT0;A0A087WV42;A0A087WZY1;P02810	Salivary acidic proline-rich phosphoprotein 1/2;Salivary acidic proline-rich phosphoprotein 1/2;Salivary acidic proline-rich phosphoprotein 3/4;Peptide P-C	PRH1	14.2076	15.0565	15.2108	13.9999	17.3517	16.7553	18.576	18.8237
+	0.613795	-4.5254	P15941-2;P15941-4;A0A087WWM1;A0A087X2A4;A0A0C4DGW3;A0A0A0MSH4;A0A087WVJ0;P15941;P15941-3;P15941-8;P15941-11;P15941-17;P15941-7;B1AVQ7;P15941-13;A0A0A0MRB3;A0A087X061;P15941-6;A0A087WZZ6;A0A087X0L2;Q7Z536;P15941-15;P15941-16;A6ZIE4;A6ZIE3;P15941-9;P15941-10;P15941-12	P15941-2;P15941-4;A0A087WWM1;A0A087X2A4;A0A0C4DGW3;A0A0A0MSH4;A0A087WVJ0;P15941;P15941-3;P15941-8;P15941-11;P15941-17;P15941-7;B1AVQ7;P15941-13;A0A0A0MRB3;A0A087X061;P15941-6;A0A087WZZ6;A0A087X0L2;Q7Z536;P15941-15	Mucin-1;Mucin-1 subunit alpha;Mucin-1 subunit beta	MUC1	17.7554	12.2284	18.8085	18.9636	19.5271	19.2963	19.4273	19.6073
+	0.661406	1.84453	A0A087WW43;E7ET33;Q06033-2;Q06033	A0A087WW43;E7ET33;Q06033-2;Q06033	Inter-alpha-trypsin inhibitor heavy chain H3	ITIH3	17.928	18.9189	17.3699	17.4979	13.4496	16.4091	15.6648	17.4931
+	1.94576	-5.14237	Q9Y6R7;A0A087WXI2;A0A087WUZ2	Q9Y6R7;A0A087WXI2	IgGFc-binding protein	FCGBP	15.2439	16.3384	17.0346	17.3198	16.5772	15.6419	21.0066	20.8605
+	1.1745	-2.08903	P50895;A0A087WXM8;K7ENU8	P50895;A0A087WXM8;K7ENU8	Basal cell adhesion molecule	BCAM	14.9022	16.0183	14.9455	15.5688	17.9703	17.9098	17.4365	17.6621
+	0.61255	-1.23511	A0A087WY82;Q9Y624	A0A087WY82;Q9Y624	Junctional adhesion molecule A	F11R	16.4726	15.0804	16.4505	16.5007	14.1094	13.8885	16.716	17.3072
+	0.901323	-2.60628	A0A087WYI3;P41439;F5H2G8;A0A452Q700;F5H5L8;F5GXV3;F5H4Z6;F5GZ45;F5H3Z4;E7EU04;J3KR13;A0A087WWY2;J3KQP4;P41439-4;P14207	A0A087WYI3;P41439;F5H2G8;A0A452Q700	Folate receptor gamma	FOLR3	13.3887	15.4299	19.0443	18.677	16.6005	16.3845	17.0723	16.9588
	0.357498	-1.66347	A0A087WZR4;H0Y4U3;A0A3B3ISU3;O75015;E9PNY5;A0A087WU90	A0A087WZR4;H0Y4U3;A0A3B3ISU3;O75015;E9PNY5;A0A087WU90	Low affinity immunoglobulin gamma Fc region receptor III-B	FCGR3B	14.9109	14.6576	18.682	18.8824	19.3625	19.0812	14.7165	18.1789
+	0.866397	-3.04457	P09668;A0A7I2V4X5;A0A087X0D5;A0A7I2V673;A0A7I2YQX6;E9PKT6;A0A7I2V3E8;A0A7I2V2L7;A0A7I2YQ92;A0A7I2V3T9;A0A7I2YQH4;A0A7I2V314;A0A7I2V439;A0A7I2V2E4;A0A7I2V2T8;A0A7I2YQL6;A0A7I2YQE6;A0A3B3IRM7;A0A7I2YQL1	P09668;A0A7I2V4X5;A0A087X0D5;A0A7I2V673;A0A7I2YQX6;E9PKT6;A0A7I2V3E8;A0A7I2V2L7;A0A7I2YQ92;A0A7I2V3T9	Pro-cathepsin H;Cathepsin H mini chain;Cathepsin H;Cathepsin H heavy chain;Cathepsin H light chain	CTSH	14.9047	14.389	14.1287	18.0506	20.5297	20.1153	16.4636	18.9193
+	1.75622	-0.860646	A0A087X0K0;P39059	A0A087X0K0;P39059	Collagen alpha-1(XV) chain;Restin;Restin-2;Restin-3;Restin-4	COL15A1	20.4217	20.5332	21.1433	21.3268	22.825	22.499	21.237	21.4392
+	0.635439	-3.25975	A0A087X0Q4;A0A087WW87;P01614	A0A087X0Q4;A0A087WW87;P01614	Ig kappa chain V-II region Cum	IGKV2-40	15.6193	12.2539	17.4491	17.5693	19.1207	19.0074	16.2734	18.1192
+	2.54622	-1.92994	A0A087X0S5;P12109	A0A087X0S5;P12109	Collagen alpha-1(VI) chain	COL6A1	18.5872	18.4	20.5041	20.5283	20.8634	20.7629	20.3804	20.4667
+	1.74415	0.934094	A0A087X1J7;P22352;H0YBE4;E5RG32;H0YC19	A0A087X1J7;P22352	Glutathione peroxidase;Glutathione peroxidase 3	GPX3	18.9775	19.2234	18.7597	18.6813	19.769	19.4898	18.1339	18.1988
+	2.37345	2.30018	A0A087X232;P09871;F8WCZ6;H0Y5D1;F5H7T4;B5MCV4	A0A087X232;P09871;F8WCZ6	Complement C1s subcomponent;Complement C1s subcomponent heavy chain;Complement C1s subcomponent light chain	C1S	18.9532	19.0344	17.428	18.264	16.3284	16.1956	16.5491	16.8381
+	1.12876	2.85008	B9ZVX7;A0A0A0MR85;Q03013;P09488;Q03013-2;P09488-2;H3BQT3;F6XZQ7;E9PHN6;E9PHN7;E9PLF1;E7EWW9;P28161-2;Q03013-3;P28161;A0A3B3IRM5;H3BRM6;Q5T8R1;P46439	B9ZVX7;A0A0A0MR85;Q03013;P09488;Q03013-2;P09488-2;H3BQT3;F6XZQ7;E9PHN6;E9PHN7;E9PLF1;E7EWW9;P28161-2;Q03013-3;P28161	Glutathione S-transferase Mu 4;Glutathione S-transferase Mu 1;Glutathione S-transferase Mu 2	GSTM1;GSTM4;GSTM2	18.7277	18.5629	12.9795	14.3494	17.4416	16.3614	16.6148	14.9756
+	0.547033	-4.32846	A0A0A0MRA3;A0A0A0MTS7;Q8WZ42-3;Q8WZ42-10;Q8WZ42-9;Q8WZ42-5;Q8WZ42-2;Q8WZ42;Q8WZ42-8;Q8WZ42-13;Q8WZ42-12;Q8WZ42-11;Q8WZ42-4;Q8WZ42-7;Q8WZ42-6	A0A0A0MRA3;A0A0A0MTS7;Q8WZ42-3;Q8WZ42-10;Q8WZ42-9;Q8WZ42-5;Q8WZ42-2;Q8WZ42;Q8WZ42-8;Q8WZ42-13;Q8WZ42-12;Q8WZ42-11;Q8WZ42-4;Q8WZ42-7	Titin	TTN	14.6123	13.0534	16.7546	14.7603	21.1476	22.5284	15.2828	21.0399
+	1.87433	1.7411	P01857;A0A0A0MS08;A0A0A0MS07	P01857;A0A0A0MS08;A0A0A0MS07	Ig gamma-1 chain C region	IGHG1	26.4234	26.5863	26.0546	26.1956	24.5278	24.2584	24.95	24.5776
	0.0981796	-0.920893	A0A0A0MS15	A0A0A0MS15		IGHV3-49	18.4158	12.7484	18.3718	18.4063	18.0961	18.0402	17.8826	15.1233
+	0.503699	-3.2136	A0A0A0MSA9;A0A0C4DG49;P15151-3;P15151-2;P15151-4;P15151	A0A0A0MSA9;A0A0C4DG49;P15151-3;P15151-2;P15151-4;P15151	Poliovirus receptor	PVR	13.5322	18.0692	18.3402	18.3541	20.6623	20.5122	18.2092	19.8194
	0.421505	-0.979954	A0A0A0MSI0;Q06830;A0A0A0MRQ5;P32119	A0A0A0MSI0;Q06830;A0A0A0MRQ5	Peroxiredoxin-1	PRDX1	14.5501	16.2428	15.611	16.6318	17.5885	17.6362	16.5957	16.1571
+	0.49957	2.84704	A0A0A0MSV6;D6R934;P02746	A0A0A0MSV6;D6R934;P02746	Complement C1q subcomponent subunit B	C1QB	18.9671	19.2533	18.8487	19.0568	14.6939	17.0701	14.1177	18.4086
	0.335594	-0.942299	A0A0A0MT66;P05060	A0A0A0MT66;P05060	Secretogranin-1;PE-11;GAWK peptide;CCB peptide	CHGB	14.4235	15.8053	19.574	19.4397	15.6825	14.655	16.8384	15.275
	0.290764	1.05265	A0A0A0MT71;Q6UX73-2;Q6UX73	A0A0A0MT71;Q6UX73-2;Q6UX73	UPF0764 protein C16orf89	C16orf89	17.4061	18.0805	18.1062	17.9929	18.9168	18.2661	17.9784	15.4029
+	0.954174	-0.813408	A0A0A6YYA0;Q86XR7-2;Q9Y3B3-2;Q9Y3B3;G3V2Y2	A0A0A6YYA0;Q86XR7-2;Q9Y3B3-2;Q9Y3B3;G3V2Y2	Transmembrane emp24 domain-containing protein 7	TMED7-TICAM2;TMED7	15.8686	16.2677	16.5309	16.6423	18.4057	18.2693	16.6623	17.1008
+	1.1597	-2.78599	A0A0B4J1R6;P29401;P29401-2;E9PFF2	A0A0B4J1R6;P29401;P29401-2;E9PFF2	Transketolase	TKT	14.0174	13.3931	17.3468	17.4481	16.6662	16.3398	17.1993	15.7832
+	0.484086	0.654208	A0A0B4J1V0	A0A0B4J1V0		IGHV3-15	17.661	17.7442	17.5035	17.5255	16.6416	17.1717	16.5403	17.5565
+	3.22287	1.84351	A0A0B4J1X5;A0A0C4DH42;A0A075B7E8;P01767	A0A0B4J1X5;A0A0C4DH42;A0A075B7E8;P01767	Ig heavy chain V-III region BUT	IGHV3-74;IGHV3-66;IGHV3OR16-13	22.193	22.2648	21.4905	21.6914	22.4528	21.8599	20.3581	20.4128
	0.417671	0.214201	A0A0B4J231;B9A064;A0A5H1ZRQ4;P0CG04	A0A0B4J231;B9A064;A0A5H1ZRQ4;P0CG04	Immunoglobulin lambda-like polypeptide 5;Ig lambda-1 chain C regions	IGLL5;IGLC1	21.3224	21.6999	21.3485	21.4156	21.6005	21.4377	21.2576	21.3363
+	1.4468	1.47255	A0A0B4J2B5;S4R460;A0A075B7F0;A0A0C4DH32	A0A0B4J2B5;S4R460		IGHV3OR16-9	22.2728	22.8432	22.4863	22.6407	21.9757	21.7208	21.1083	21.0626
	0.392343	-1.61143	A8MXZ4;A0A0C4DFY5;Q9NQ84;Q9NQ84-2;J9JIE0	A8MXZ4;A0A0C4DFY5;Q9NQ84;Q9NQ84-2;J9JIE0	G-protein coupled receptor family C group 5 member C	GPRC5C	16.0168	14.4691	17.1299	17.3058	17.296	17.1219	15.523	18.1858
+	2.69107	-4.22622	A0A0C4DFZ2;P15289-2;P15289	A0A0C4DFZ2;P15289-2;P15289	Arylsulfatase A;Arylsulfatase A component B;Arylsulfatase A component C	ARSA	14.5108	14.1288	17.6518	17.7814	20.5907	20.1953	18.5429	18.5491
+	0.936182	-4.10423	A0A0C4DGN4;Q96DA0;I3L1H9;I3L3X0	A0A0C4DGN4;Q96DA0	Zymogen granule protein 16 homolog B	ZG16B	17.4281	14.4903	18.723	18.9368	18.8486	18.8653	19.6234	20.5034
+	1.6453	-2.7886	F8WAA0;A0A0C4DH07;Q8N2S1-4;Q8N2S1-2;Q8N2S1-3;Q8N2S1;A0A087WVR1;M0QZX0	F8WAA0;A0A0C4DH07;Q8N2S1-4;Q8N2S1-2;Q8N2S1-3;Q8N2S1;A0A087WVR1;M0QZX0	Latent-transforming growth factor beta-binding protein 4	LTBP4	15.2296	14.6962	17.1036	17.1722	16.6247	16.6076	18.0847	17.4183
+	1.83109	1.89002	A0A0C4DH36	A0A0C4DH36		IGHV3-38	17.5585	17.6815	15.472	15.6359	16.0844	15.5742	15.9538	15.5061
+	1.29264	0.701621	A0A0C4DH38;A0A0J9YXX1	A0A0C4DH38;A0A0J9YXX1		IGHV5-51	19.7557	19.8001	19.6583	19.7874	19.5034	19.1013	18.913	19.2395
	0.0315875	-0.271152	A0A0C4DH43;A0A0J9YVU5;P01814	A0A0C4DH43;A0A0J9YVU5;P01814	Ig heavy chain V-II region OU		19.062	13.8425	18.6226	18.64	14.4701	15.3398	17.5124	15.9344
+	1.40422	-1.75615	A0A0C4DH67	A0A0C4DH67		IGKV1-8	16.4114	15.6938	16.8979	16.9537	18.77	18.2265	17.7872	17.8303
+	1.00553	2.70149	A0A0C4DH72;A0A0C4DH73;P04432;P01611;P01597	A0A0C4DH72;A0A0C4DH73;P04432;P01611;P01597	Ig kappa chain V-I region Daudi;Ig kappa chain V-I region Wes;Ig kappa chain V-I region DEE	IGKV1-6;IGKV1-12	18.4372	19.1701	15.2522	15.9681	19.6448	19.0846	16.9442	15.2601
+	1.02666	3.17428	A0A0D9SG88;P08603-2;Q5TFM2	A0A0D9SG88;P08603-2;Q5TFM2	Complement factor H	CFH	20.2388	19.6202	16.113	15.4428	15.1874	16.8175	17.7575	15.7529
+	3.01758	-3.73896	Q6GTX8-4;A0A0G2JLV7;Q6GTX8;Q6GTX8-2;A0A0G2JP18;A0A0G2JQ50;Q6GTX8-3;A0A140T8W3;A0A0G2JNU6;A0A0G2JMI0;A0A0G2JM94;A0A0G2JNK8;D3YTC8;A8MZ84;F8WC07;W4VSQ5;A0A0G2JMC3;C9IZB2;A0A0G2JMB1;C9JFQ0;A0A0G2JPH6;A0A0G2JN10;A0A0G2JLQ0;Q6ISS4;Q6ISS4-2;A0A087X1V4	Q6GTX8-4;A0A0G2JLV7;Q6GTX8;Q6GTX8-2;A0A0G2JP18;A0A0G2JQ50;Q6GTX8-3;A0A140T8W3;A0A0G2JNU6;A0A0G2JMI0;A0A0G2JM94;A0A0G2JNK8;D3YTC8;A8MZ84;F8WC07	Leukocyte-associated immunoglobulin-like receptor 1	LAIR1	18.1971	18.4162	21.2362	21.1328	22.7732	22.6404	22.0075	22.0837
	0.753351	-0.10402	A0A0G2JMB2;A0A286YEY5;P01877	A0A0G2JMB2;A0A286YEY5;P01877	Ig alpha-2 chain C region	IGHA2	22.2705	22.2393	21.7969	21.8627	20.6766	20.8146	22.3107	22.4071
+	1.23813	-1.57264	A0A0G2JP44;A0A0G2JMW3;Q9HBB8-2;Q9HBB8-4;Q9HBB8	A0A0G2JP44;A0A0G2JMW3;Q9HBB8-2;Q9HBB8-4;Q9HBB8	Cadherin-related family member 5	CDHR5	16.2422	16.0945	17.2372	17.2905	17.523	17.2288	17.3525	18.1294
	0.0977538	-0.54475	A0A0G2JN42;A0A0G2JNJ8;Q6W4X9	A0A0G2JN42;A0A0G2JNJ8;Q6W4X9	Mucin-6	MUC6	16.6485	13.7691	17.7615	17.8735	15.218	16.1833	16.95	14.5571
+	2.83069	3.35338	A0A0G2JPR0;A0A140TA49;CON__ENSEMBL:ENSBTAP00000007350;CON__P01030;A0A3B3ISD7	A0A0G2JPR0;A0A140TA49			22.2843	22.2262	21.2119	21.3076	19.0422	19.0834	18.7762	19.0276
+	1.54179	-3.12104	A0A0J9YVZ3;E7ER45;A0A0J9YX77;O43451;Q2M2H8	A0A0J9YVZ3;E7ER45;A0A0J9YX77;O43451	Maltase-glucoamylase, intestinal;Maltase;Glucoamylase	MGAM	15.0656	15.9664	17.9639	18.2401	20.5072	20.3072	18.338	18.9361
+	3.04846	2.94961	G5E9F8;A0A3B3ISJ1;A0A0S2Z4L3;P07225;A0A3B3IRK9;A0A3B3IUA6;CON__P07224	G5E9F8;A0A3B3ISJ1;A0A0S2Z4L3;P07225;A0A3B3IRK9	Vitamin K-dependent protein S	PROS1	18.7354	18.7428	16.6836	16.7874	14.8921	15.1362	15.8777	15.7013
+	3.74309	-2.67526	A0A3B3ISX9;A0A140T9C0;P22105-4;P22105;P22105-1;A0A140TA33;A0A140TA41;A0A140TA52;A0A140T8Y3;A0A140T902;A0A140T956;A0A087WWA5;C9J7W4;A0A140T8Z8;A0A140T9L7;A0A087X0I0;P22105-2;Q16473;A0A140T923	A0A3B3ISX9;A0A140T9C0;P22105-4;P22105;P22105-1;A0A140TA33;A0A140TA41;A0A140TA52;A0A140T8Y3;A0A140T902;A0A140T956	Tenascin-X	TNXB	16.1808	16.1209	18.3936	18.6427	19.0733	18.9151	18.8062	18.846
+	1.6093	-1.89158	Q13510-2;Q13510;A0A1B0GUH5;A0A1B0GTZ5;A0A1B0GTM3;A0A1B0GUA4;A0A1B0GW68;E7EMM4;A0A1B0GTP7;A0A1B0GUW4;A0A1B0GUE3;A0A1B0GUG1;Q13510-3;A0A1B0GV06;A0A1B0GVG2;A0A1B0GUB3;A0A1B0GU06;A0A1B0GU62;A0A1B0GVJ1;A0A1B0GW48;A0A1B0GV95;A0A1B0GVA3;A0A1B0GVE7;A0A1B0GUJ3;A0A1B0GW66;A0A1B0GV88	Q13510-2;Q13510;A0A1B0GUH5;A0A1B0GTZ5;A0A1B0GTM3;A0A1B0GUA4;A0A1B0GW68;E7EMM4;A0A1B0GTP7;A0A1B0GUW4;A0A1B0GUE3;A0A1B0GUG1;Q13510-3;A0A1B0GV06	Acid ceramidase;Acid ceramidase subunit alpha;Acid ceramidase subunit beta	ASAH1	18.2335	17.8042	18.5678	18.525	19.713	19.8523	19.6977	20.1231
+	2.71394	-1.5324	A0A1B0GW44;A0A1B0GVD5;A0A1B0GWE8;P07339;F8W787;A0A1B0GV23;C9JH19;A0A1B0GU92;A0A1B0GU03;H7C469;A0A1B0GVP3;F8WD96;A0A1B0GVF1	A0A1B0GW44;A0A1B0GVD5;A0A1B0GWE8;P07339;F8W787;A0A1B0GV23;C9JH19;A0A1B0GU92;A0A1B0GU03;H7C469;A0A1B0GVP3;F8WD96	Cathepsin D;Cathepsin D light chain;Cathepsin D heavy chain	CTSD	18.6939	18.5991	19.6662	19.7903	20.9062	20.5981	20.1309	20.2269
	0.197389	-1.38928	A0A1W2PPB5;Q13873-2;Q13873	A0A1W2PPB5;Q13873-2;Q13873	Bone morphogenetic protein receptor type-2	BMPR2	14.6111	13.5478	16.5152	16.1804	18.2649	18.2915	13.022	17.9155
+	0.562386	-1.37019	A0A1W2PS52;P04080	A0A1W2PS52;P04080	Cystatin-B	CSTB	13.1275	14.0596	16.9328	16.9607	16.9149	17.2809	14.1734	15.7541
+	2.69962	1.48644	A0A286YES1;A0A4W9A917;P01860	A0A286YES1;A0A4W9A917;P01860	Ig gamma-3 chain C region	IGHG3	24.2215	24.1451	22.9829	23.1686	20.9625	20.9117	22.6424	22.7514
+	2.17868	0.769061	A0A286YEY1;P01876	A0A286YEY1;P01876	Ig alpha-1 chain C region	IGHA1	24.4088	24.3696	23.9844	24.2075	23.4256	23.2833	23.5603	23.6799
+	2.48253	1.15727	A0A286YEY4;P01859	A0A286YEY4;P01859	Ig gamma-2 chain C region	IGHG2	24.452	24.492	24.0851	24.1444	24.0889	23.8475	23.2513	23.3782
+	2.49724	3.51538	A0A286YFJ8;P01861	A0A286YFJ8;P01861	Ig gamma-4 chain C region	IGHG4	23.4975	23.8787	21.5269	21.6164	19.5768	19.6771	20.2293	20.1162
+	1.98979	-0.937114	A0A2Q2TTZ9;P01594;P01593	A0A2Q2TTZ9;P01594;P01593	Ig kappa chain V-I region AU;Ig kappa chain V-I region AG		22.1793	22.128	22.8518	22.9689	23.9507	23.7641	22.9987	23.1828
+	2.67225	-4.36638	G3V5V4;A0A2R8Y3T0;A0A2U3TZE7;O43405-2;O43405;H0YJJ0;G3V5G6	G3V5V4;A0A2R8Y3T0;A0A2U3TZE7;O43405-2;O43405;H0YJJ0;G3V5G6	Cochlin	COCH	14.3056	14.708	14.6448	14.4278	19.0568	19.1825	18.8595	18.8868
+	3.44709	-4.81747	A0A2R8Y4Z1	A0A2R8Y4Z1			14.6187	14.4894	17.7318	17.7824	19.8964	19.6784	19.3073	19.4356
+	1.48627	-0.743197	P06733;A0A2R8Y6G6;P06733-2;K7EM90;A0A2R8Y879;K7ERS8;A0A2R8YEM5;A0A2R8Y798;A0A2R8YEG5;P13929-3;P13929-2;P13929;E5RG95;K7EPM1;K7EKN2;E5RGZ4;E5RI09	P06733;A0A2R8Y6G6;P06733-2	Alpha-enolase	ENO1	18.0198	18.2896	18.5935	18.6457	18.4646	18.5932	18.8707	18.9251
+	0.977302	-2.87612	A0A2R8Y7C0;P69905	A0A2R8Y7C0;P69905	Hemoglobin subunit alpha	HBA1	16.9204	14.8893	18.7456	19.9526	20.0269	19.7907	18.7963	18.7656
+	3.62056	-3.86859	A0A2R8YGD1;O14773-2;O14773;A0A2R8Y7U1;A0A2R8YD45;A0A2R8Y7I4;A0A2R8YD72;A0A2R8YDY1	A0A2R8YGD1;O14773-2;O14773;A0A2R8Y7U1;A0A2R8YD45	Tripeptidyl-peptidase 1	TPP1	17.2221	17.1049	18.8879	19.2562	20.6396	20.5515	21.0198	21.0445
+	3.01574	-2.91425	E9PNW4;A0A2U3TZL5;P13987;P13987-2;H0YET2;A0A494C0W4;A0A499FJN7;A0A494C059;E9PI80	E9PNW4;A0A2U3TZL5;P13987;P13987-2;H0YET2	CD59 glycoprotein	CD59	23.0329	23.0312	25.4803	25.6	26.8244	26.4822	26.0369	25.8558
+	1.21424	-2.66196	A0A3B3IS80;P05062;A0A087WXX2;A0A3B3ITZ0	A0A3B3IS80;P05062;A0A087WXX2	Fructose-bisphosphate aldolase B;Fructose-bisphosphate aldolase	ALDOB	14.5202	14.6304	17.6786	18.102	18.8481	18.6059	16.5497	17.9249
+	0.567602	-2.9009	A0A3B3IS95;A0A5F9ZHM4;P07195;A8MW50;C9J7H8;F5H5G7;F5H155;A0A087WUM2;G3XAP5;F5H245;Q6ZMR3;P07864	A0A3B3IS95;A0A5F9ZHM4;P07195;A8MW50	L-lactate dehydrogenase B chain;L-lactate dehydrogenase	LDHB	17.6514	13.804	18.0983	15.9941	14.2854	17.9569	18.5908	18.6664
+	1.19688	1.48615	A0A3B3ISR2;B4DPQ0;F5H2D0;P00736;A0A3B3ITU4;F5H1V0;F5H6Y3	A0A3B3ISR2;B4DPQ0;F5H2D0;P00736;A0A3B3ITU4	Complement C1r subcomponent;Complement C1r subcomponent heavy chain;Complement C1r subcomponent light chain	C1R	18.8039	19.3958	18.0246	18.8355	19.029	19.7631	17.3541	17.8733
+	1.82728	-0.688863	A0A3B3IUC4;P06280;A0A6Q8PFA9;A0A6Q8PHD1;A0A6Q8PGG0;V9GYN5;A0A6Q8PHM8	A0A3B3IUC4;P06280;A0A6Q8PFA9;A0A6Q8PHD1;A0A6Q8PGG0	Alpha-galactosidase A	GLA	16.735	16.6478	16.5815	16.7195	18.3662	18.2748	17.3073	17.4532
+	2.2793	-3.81875	A0A494C0F5;Q9Y279-3;Q9Y279-2;Q9Y279;H7C062	A0A494C0F5;Q9Y279-3;Q9Y279-2;Q9Y279;H7C062	V-set and immunoglobulin domain-containing protein 4	VSIG4	13.8084	14.3546	17.8255	17.8902	19.1693	18.5913	17.8482	17.9523
+	1.74036	-2.52179	A0A494C0G5;O00468-6;O00468-3;A0A087X208;A0A494C1I6;O00468-2;O00468-5;O00468-4;O00468-7;O00468	A0A494C0G5;O00468-6;O00468-3;A0A087X208;A0A494C1I6;O00468-2;O00468-5;O00468-4;O00468-7;O00468	Agrin;Agrin N-terminal 110 kDa subunit;Agrin C-terminal 110 kDa subunit;Agrin C-terminal 90 kDa fragment;Agrin C-terminal 22 kDa fragment	AGRN	18.1734	18.0277	18.6656	18.7925	20.4669	20.0289	20.2853	20.9593
+	1.87507	1.61845	A0A4W8ZXM2;A0A0B4J1Y9	A0A4W8ZXM2;A0A0B4J1Y9		IGHV3-72	20.9604	21.1111	20.0417	20.4848	20.3331	20.0156	19.2442	19.5903
+	2.87118	-2.15106	A0A5F9ZHR7;P11117;E9PHY0;E9PQY3;A0A5F9ZH82;B7Z7D2;A0A5F9ZI20;A0A5F9ZH40;B7Z6U3;P11117-2	A0A5F9ZHR7;P11117;E9PHY0;E9PQY3;A0A5F9ZH82;B7Z7D2	Lysosomal acid phosphatase	ACP2	16.1563	16.198	17.9767	18.3027	20.7559	20.1225	18.252	18.4044
+	3.16781	-1.69618	A0A5H1ZRS2;A0A075B6P5;P01615	A0A5H1ZRS2;A0A075B6P5;P01615	Ig kappa chain V-II region FR	IGKV2D-28	22.2295	22.2409	23.0272	23.0397	24.4796	24.4782	23.8875	23.9753
+	0.86313	-3.44182	Q6PID9;A0A5K1VW97;H0YMF1;P16112-3;P16112-2;P16112	Q6PID9;A0A5K1VW97;H0YMF1;P16112-3;P16112-2;P16112	Aggrecan core protein;Aggrecan core protein 2	ACAN	15.9362	13.0874	17.3873	17.4407	17.9054	17.7142	17.9115	17.9957
+	0.564725	-0.693365	A0A6I8PIP2;O75071	A0A6I8PIP2;O75071	EF-hand calcium-binding domain-containing protein 14	EFCAB14	16.1529	16.7315	16.5816	16.6708	16.6102	16.4072	16.7749	17.4962
+	3.29533	-2.86188	C9JMH2;A0A6Q8PF58;C9J126;P19022-2;P19022;A0A6Q8PHJ8;A0A6Q8PG20	C9JMH2;A0A6Q8PF58;C9J126;P19022-2;P19022;A0A6Q8PHJ8	Cadherin-2	CDH2	16.0097	15.8833	17.6921	18.0671	19.6165	19.4664	18.7959	18.8208
+	0.725366	-0.75904	A0A7I2U302;P08473;A0A6Q8PFY6;C9JDZ3;C9IYX7	A0A7I2U302;P08473;A0A6Q8PFY6	Neprilysin	MME	16.8871	16.1946	17.2248	17.6041	17.6064	17.1573	17.1292	17.4706
+	1.9459	1.01331	A0A7I2V2D2;E9PGN7;P05155-2;P05155;P05155-3;H9KV48;A0A087WUD9;A0A7I2V5R3;A0A7I2V2X2;A0A7I2V4I9	A0A7I2V2D2;E9PGN7;P05155-2;P05155;P05155-3;H9KV48;A0A087WUD9;A0A7I2V5R3	Plasma protease C1 inhibitor	SERPING1	21.8915	22.074	21.034	21.2113	21.4348	21.4273	20.9103	21.0286
+	3.60107	-2.49831	A0A7I2V466;A0A7I2V2Q8;P53634;A0A7I2YQT5;A0A7I2V6E3;A0A7I2V5C5;H0YCY8;A0A7I2V2V5;A0A7I2V5L5;A0A7I2V2F3;A0A7I2V4Z3;A0A7I2V3A2;A0A7I2V5J2;A0A7I2V3M6;P53634-2;P53634-3	A0A7I2V466;A0A7I2V2Q8;P53634;A0A7I2YQT5;A0A7I2V6E3	Dipeptidyl peptidase 1;Dipeptidyl peptidase 1 exclusion domain chain;Dipeptidyl peptidase 1 heavy chain;Dipeptidyl peptidase 1 light chain	CTSC	17.7932	17.788	19.3531	19.3572	20.9274	20.698	20.2495	20.3284
+	2.24491	-3.42756	A0A7I2V2R5;A0A7I2V2X8;P27487;A0A7I2V5R8;A0A7I2V2I2	A0A7I2V2R5;A0A7I2V2X8;P27487;A0A7I2V5R8	Dipeptidyl peptidase 4;Dipeptidyl peptidase 4 membrane form;Dipeptidyl peptidase 4 soluble form	DPP4	14.3528	14.6629	17.7942	17.365	17.3224	17.0904	18.1437	17.7271
+	1.19343	-3.54954	A0A7I2V484;A0A7I2V5M3;P07711-3;P07711;Q5T8F0;A0A7I2YQA2	A0A7I2V484;A0A7I2V5M3;P07711-3;P07711	Cathepsin L1;Cathepsin L1 heavy chain;Cathepsin L1 light chain	CTSL	16.1652	14.291	16.9188	17.8581	19.7344	19.5028	18.6607	18.8945
+	2.62191	-3.6598	P10619;P10619-2;X6R8A1;X6R5C5;A0A7I2V4K5;A0A7I2V4D1;Q5JZH0;A0A7I2V3B2;A0A7I2YQT8;A0A7I2V4R8;U3KQF1;A0A7I2V2E2;U3KQU6;A0A7I2V4Q9;A0A7I2V3M2;U3KQ41;A0A7I2V504	P10619;P10619-2;X6R8A1;X6R5C5;A0A7I2V4K5;A0A7I2V4D1;Q5JZH0;A0A7I2V3B2;A0A7I2YQT8	Lysosomal protective protein;Lysosomal protective protein 32 kDa chain;Lysosomal protective protein 20 kDa chain;Carboxypeptidase	CTSA	16.826	16.548	18.5462	18.7523	19.7803	19.406	20.2337	20.4598
+	0.72086	-2.85748	A0A7I2V4U5;Q6UXB4	A0A7I2V4U5;Q6UXB4	C-type lectin domain family 4 member G	CLEC4G	15.0636	13.2039	17.9377	16.5364	18.8899	19.6323	18.1217	15.8608
+	1.95886	-1.85512	P07858;E9PHZ5;A0A7I2V668;A0A7I2V440;A0A7P0NGZ6;A0A7I2YQK9;E9PQM1;E9PR21;A0A7I2V4Z9;E9PSG5;A0A7I2V367;R4GMQ5;E9PLY3;E9PNL5;E9PKQ7;A0A7I2V4S6;E9PCB3;A0A7I2V2J1;A0A7I2V302	P07858;E9PHZ5;A0A7I2V668;A0A7I2V440;A0A7P0NGZ6;A0A7I2YQK9;E9PQM1;E9PR21;A0A7I2V4Z9;E9PSG5	Cathepsin B;Cathepsin B light chain;Cathepsin B heavy chain	CTSB	18.4472	18.714	19.7289	19.8844	21.2354	20.9319	20.292	20.5795
+	2.07115	2.60729	A0A7P0TBH1;A0A7P0T8D1;P01019;A0A7P0TAP4;A0A7P0Z441;A0A7P0T9S6;A0A7P0TA52	A0A7P0TBH1;A0A7P0T8D1;P01019;A0A7P0TAP4;A0A7P0Z441;A0A7P0T9S6;A0A7P0TA52	Angiotensinogen;Angiotensin-1;Angiotensin-2;Angiotensin-3;Angiotensin-4;Angiotensin 1-9;Angiotensin 1-7;Angiotensin 1-5;Angiotensin 1-4	AGT	21.0867	21.1153	19.6987	19.8458	19.5402	19.3297	18.2523	18.735
+	1.62734	-3.60333	Q9UBR2;A0A7P0T989;A0A7P0T8I6;A0A7P0TBB5;A0A7P0T8X2;A0A7P0TBM7;A0A7P0T900;A0A7P0TA25;A0A7P0TB41;A0A7P0T9U1;A0A7P0Z4R9;A0A7P0TAD4;A0A7P0TAT6;A0A7P0T926;A0A7P0T9G9;A0A7P0Z469;A0A7P0T9U4;A0A7P0Z4L7	Q9UBR2;A0A7P0T989;A0A7P0T8I6;A0A7P0TBB5;A0A7P0T8X2;A0A7P0TBM7;A0A7P0T900;A0A7P0TA25;A0A7P0TB41	Cathepsin Z	CTSZ	15.6303	14.5048	18.1485	18.4128	20.2883	19.9949	18.6434	18.6983
	0.384758	-0.994468	Q15375-5;A0A7P0T9V9;Q15375-2;Q15375-4;Q15375;Q15375-3;A0A7P0TB85;A0A7P0T9L5;A0A7P0TBL4;A0A7P0T9G1;A0A7P0TA58;B7ZKJ3;B7ZKW7;F8W9W0;P54756;J3KQG3;F8VP57;P54756-2;Q5JZY3;Q5JZY3-2;Q5JZY3-3;P54756-3	Q15375-5;A0A7P0T9V9;Q15375-2;Q15375-4;Q15375;Q15375-3;A0A7P0TB85;A0A7P0T9L5;A0A7P0TBL4;A0A7P0T9G1;A0A7P0TA58	Ephrin type-A receptor 7	EPHA7	14.807	15.7926	16.7122	16.7791	17.2492	16.9014	15.4609	17.1276
+	0.69746	-1.70257	I3L192;A0A7P0TB04;A0A7P0TA85;P35613-2;P35613;R4GMX5;A0A2R8YDZ0;A0A087WUV8;A0A7P0T8A7;P35613-3;P35613-4	I3L192;A0A7P0TB04;A0A7P0TA85;P35613-2;P35613;R4GMX5;A0A2R8YDZ0;A0A087WUV8;A0A7P0T8A7;P35613-3;P35613-4	Basigin	BSG	15.138	13.7485	17.9531	14.4161	19.4979	19.4662	16.7259	15.5657
	0.377081	-0.967489	P08195-4;F5GZS6;P08195;P08195-3;P08195-2;A0A7P0Z4P5;J3KPF3;A0A7P0TAN7;A0A7P0Z4A0;F5GZI0;A0A7P0T9F7;F5H056;A0A7P0TBF8;A0A7P0TAS6;A0A7P0T8U7;A0A7P0T8F1;H0YH36;A0A7P0TAT7;H0YFS2;H0YFX4	P08195-4;F5GZS6;P08195;P08195-3;P08195-2;A0A7P0Z4P5;J3KPF3;A0A7P0TAN7;A0A7P0Z4A0;F5GZI0;A0A7P0T9F7;F5H056;A0A7P0TBF8;A0A7P0TAS6;A0A7P0T8U7;A0A7P0T8F1	4F2 cell-surface antigen heavy chain	SLC3A2	15.3622	16.0487	16.0753	15.9477	18.2093	18.2951	17.5695	15.7763
+	1.41033	-2.81337	A0A7P0Z463;H0YC24;Q9H6X2-3;Q9H6X2-4;Q9H6X2-6;Q9H6X2-2;Q9H6X2-5;Q9H6X2;A0A7P0T9B0	A0A7P0Z463;H0YC24;Q9H6X2-3;Q9H6X2-4;Q9H6X2-6;Q9H6X2-2;Q9H6X2-5;Q9H6X2;A0A7P0T9B0	Anthrax toxin receptor 1	ANTXR1	15.7075	14.6136	16.1761	14.9121	19.1364	19.3213	17.8083	18.1396
+	1.73709	-2.35763	P04156;A2A2V1;X6RKS3	P04156;A2A2V1;X6RKS3	Major prion protein	PRNP	18.4183	18.4579	19.8709	20.829	22.042	21.809	21.1187	20.4728
	0.215523	-0.265048	A6NI73-4;A6NI73-3;A6NI73-2;A6NI73	A6NI73-4;A6NI73-3;A6NI73-2;A6NI73	Leukocyte immunoglobulin-like receptor subfamily A member 5	LILRA5	15.3161	15.2315	15.8477	15.8806	18.4676	18.1985	15.9777	15.1
+	2.56545	-1.70636	A6XND1;A6XND0;P17936;P17936-2;C9JMX4;H0Y5K2;B3KWK7	A6XND1;A6XND0;P17936;P17936-2	Insulin-like growth factor-binding protein 3	IGFBP3	18.1483	18.1302	19.4054	19.5085	17.6137	17.8014	19.9343	19.7569
	0.293094	-1.0245	A8MTF8;P58499-3;P58499;P58499-2	A8MTF8;P58499-3;P58499;P58499-2	Protein FAM3B	FAM3B	14.8457	13.8417	15.2726	15.0435	17.1859	17.0303	14.1842	16.5523
+	0.802846	2.14034	B0YIW2;P02656	B0YIW2;P02656	Apolipoprotein C-III	APOC3	18.86	19.1202	17.513	17.6299	15.867	13.9983	17.8085	15.891
+	1.34042	-2.08857	Q6NVW1;B1AKC9;P29323-2;P29323-3;P29323	Q6NVW1;B1AKC9;P29323-2;P29323-3;P29323	Receptor protein-tyrosine kinase;Ephrin type-B receptor 2	EPHB2	15.3486	15.3495	16.5911	15.5707	16.9009	16.8669	16.9753	17.8999
+	1.52356	-5.51871	H3BLV0;B1AP13;H7BY55;P08174-4;P08174;P08174-3;P08174-5;P08174-2;P08174-6;P08174-7;B1AP15;A0A2R8YEC5;A0A2R8YDY3	H3BLV0;B1AP13;H7BY55;P08174-4;P08174;P08174-3;P08174-5;P08174-2;P08174-6;P08174-7;B1AP15	Complement decay-accelerating factor	CD55	17.1067	15.1556	19.3973	19.4956	21.706	21.6574	21.5922	21.7075
	0.0857218	-0.0726576	B4DNK4;P14618;H3BTN5;P14618-2;H3BQ34;P14618-3;H3BUW1;H3BTJ2;H3BU13;H3BT25;H3BN34;H3BQZ3;H3BR70	B4DNK4;P14618;H3BTN5;P14618-2;H3BQ34;P14618-3;H3BUW1;H3BTJ2	Pyruvate kinase;Pyruvate kinase PKM	PKM	17.7929	17.9666	17.7404	18.1429	16.4748	16.4802	18.2209	17.6839
	0.250755	-1.53334	B4DPG6;J3KPJ0;Q6P531-2;Q6P531	B4DPG6;J3KPJ0;Q6P531-2;Q6P531	Gamma-glutamyltransferase 6;Gamma-glutamyltransferase 6 heavy chain;Gamma-glutamyltransferase 6 light chain	GGT6	16.7793	12.8576	17.2955	14.1817	17.7799	17.6841	17.3955	15.3081
+	3.34133	-1.17913	P0CG48;F5H6Q2;F5H388;B4DV12;F5H265;J3QKN0;F5H2Z3;F5GYU3;Q5PY61;F5H747;J3QTR3;J3QS39;Q96C32;P62979;P62987;P0CG47;F5GXK7;M0R2S1;A0A2R8Y422;M0R1M6;M0R1V7;F5GZ39;J3QSA3	P0CG48;F5H6Q2;F5H388;B4DV12;F5H265;J3QKN0;F5H2Z3;F5GYU3;Q5PY61;F5H747;J3QTR3;J3QS39;Q96C32;P62979;P62987;P0CG47;F5GXK7;M0R2S1;A0A2R8Y422;M0R1M6;M0R1V7;F5GZ39;J3QSA3	Polyubiquitin-C;Ubiquitin;Ubiquitin-40S ribosomal protein S27a;Ubiquitin;40S ribosomal protein S27a;Ubiquitin-60S ribosomal protein L40;Ubiquitin;60S ribosomal protein L40;Polyubiquitin-B;Ubiquitin	UBC;UBB;RPS27A;UBA52	18.6399	18.5911	19.2969	19.4822	19.1001	18.9328	19.8008	19.7884
+	2.89981	1.94533	B4E1Z4;E7ETN3;P00751;H7C5H1;A0A0G2JH38;P00751-2;P06681-3;P06681-2;H0Y3H6;A0A0G2JIE7;E9PDZ0;B4DQI1;A0A0G2JK28;H7C526;C9JRT3;F2Z3N2;A0A0G2JI59;H0Y868;A2ABG0;A0A0G2JHM4;C9JYQ5;A0A0G2JJ82	B4E1Z4;E7ETN3;P00751;H7C5H1	Complement factor B;Complement factor B Ba fragment;Complement factor B Bb fragment	CFB	23.4139	23.5198	22.4574	22.6143	21.2216	21.2374	21.5659	21.4771
+	3.08801	-1.87827	B5A977;P20333-2;P20333	B5A977;P20333-2;P20333	Tumor necrosis factor receptor superfamily member 1B;Tumor necrosis factor receptor superfamily member 1b, membrane form;Tumor necrosis factor-binding protein 2	TNFR1B;TNFRSF1B	16.5258	16.5985	16.366	17.0123	20.342	20.2732	18.4009	18.4799
+	1.11671	-1.77608	B7Z3L6;O00337	B7Z3L6;O00337	Sodium/nucleoside cotransporter 1	SLC28A1	17.5047	17.4637	18.475	18.5819	18.6015	18.3348	18.7393	19.7813
+	1.39405	-1.39733	B7Z7Q6;E9PNF7;P42785;P42785-2;E9PLY4;E9PQB5;E9PL85;E9PKN6;A0A7P0TB23;B3KR26;E9PNJ1;A0A7P0Z451	B7Z7Q6;E9PNF7;P42785;P42785-2;E9PLY4;E9PQB5;E9PL85;E9PKN6;A0A7P0TB23	Lysosomal Pro-X carboxypeptidase	PRCP	16.5588	15.9888	14.6787	16.8776	18.315	19.3336	17.6201	17.7221
+	1.80593	-1.26447	B7ZKJ8;Q14624-3;Q14624-2;Q14624;H7C0L5;Q14624-4	B7ZKJ8;Q14624-3;Q14624-2;Q14624;H7C0L5;Q14624-4	Inter-alpha-trypsin inhibitor heavy chain H4;70 kDa inter-alpha-trypsin inhibitor heavy chain H4;35 kDa inter-alpha-trypsin inhibitor heavy chain H4	ITIH4	22.308	22.546	23.8769	23.8216	24.311	24.0063	23.5845	23.7984
	0.181296	0.860983	B8ZZQ6;P06454-2;P06454;B8ZZA1;B8ZZW7;H7C2N1	B8ZZQ6;P06454-2;P06454;B8ZZA1;B8ZZW7;H7C2N1	Prothymosin alpha;Prothymosin alpha, N-terminally processed;Thymosin alpha-1	PTMA	17.8595	16.1387	16.6724	16.9437	19.5966	18.7488	14.6989	17.5773
+	3.84064	-3.54771	F6UPZ7;B9A034;F6Q0M4;Q92956;Q92956-2	F6UPZ7;B9A034;F6Q0M4;Q92956	Tumor necrosis factor receptor superfamily member 14	TNFRSF14	16.8556	16.8355	19.3037	19.3145	20.4651	20.7518	20.3519	20.4347
+	2.01493	-5.7587	H7BYC3;C9IY66;Q8WVV5-3;Q7KYR7-6;Q7KYR7-4;Q8WVV5-2;Q8WVV5;Q7KYR7;Q7KYR7-1;C9JNC3;Q7KYR7-5;C9JAJ6	H7BYC3;C9IY66;Q8WVV5-3;Q7KYR7-6;Q7KYR7-4;Q8WVV5-2;Q8WVV5;Q7KYR7;Q7KYR7-1;C9JNC3;Q7KYR7-5	Butyrophilin subfamily 2 member A2;Butyrophilin subfamily 2 member A1	BTN2A1;BTN2A2	14.3982	13.2833	19.1013	19.1921	21.1803	20.9242	19.4796	19.7193
+	2.12494	-2.85287	C9IZ46;F8WFD9;Q8N114-2;Q8N114;Q8N114-5	C9IZ46;F8WFD9;Q8N114-2;Q8N114;Q8N114-5	Protein shisa-5	SHISA5	19.4036	19.8989	22.2781	22.3285	22.3282	22.2541	22.4842	22.5241
	0.519927	-0.346346	F8WE65;C9J5S7;P62937;A0A7I2V5J5;E5RIZ5;A0A7I2V4V1;A0A7P0S768;P0DN26;A0A0H2UH34;A0A0B4J2A2;A0A075B767;A0A075B759;P62937-2;Q9Y536;F5H284	F8WE65;C9J5S7;P62937	Peptidyl-prolyl cis-trans isomerase;Peptidyl-prolyl cis-trans isomerase A;Peptidyl-prolyl cis-trans isomerase A, N-terminally processed	PPIA	16.9063	16.8465	14.6146	14.4807	17.6107	18.2879	16.9732	17.4722
+	1.34051	-5.39899	C9J8Z4;Q969P0-3;Q969P0	C9J8Z4;Q969P0-3;Q969P0	Immunoglobulin superfamily member 8	IGSF8	15.0182	12.6319	19.2322	18.9721	20.8144	20.5124	19.1586	19.2895
+	3.00316	3.54324	C9JEU5;C9JC84;P02679-2;P02679;C9JPQ9;C9JU00	C9JEU5;C9JC84;P02679-2;P02679	Fibrinogen gamma chain	FGG	24.403	24.6011	23.9086	24.0329	18.8183	18.524	20.9071	21.0105
+	0.81306	-4.15181	C9JD84;E7EV71;Q14766-3;Q14766-2;Q14766-5;Q14766;Q14766-4	C9JD84;E7EV71;Q14766-3;Q14766-2;Q14766-5;Q14766;Q14766-4	Latent-transforming growth factor beta-binding protein 1	LTBP1	15.2467	11.7682	17.1719	17.2708	18.6888	18.4948	17.0327	18.2858
+	2.61602	-1.89682	C9JF17;P05090;C9JX71;F8WBT9	C9JF17;P05090;C9JX71	Apolipoprotein D	APOD	22.7688	22.818	23.903	23.9089	25.5115	25.2466	24.6	24.7804
+	1.08811	-4.68516	C9JQS6;P98095;P98095-2	C9JQS6;P98095;P98095-2	Fibulin-2	FBLN2	17.1852	14.3317	18.7118	18.8578	16.429	13.3163	20.395	20.4923
+	1.42782	-3.1563	Q04756;D6RAR4;CON__ENSEMBL:ENSBTAP00000023055	Q04756;D6RAR4	Hepatocyte growth factor activator;Hepatocyte growth factor activator short chain;Hepatocyte growth factor activator long chain	HGFAC	14.3274	15.4581	17.6716	15.2235	18.5178	17.8518	17.7764	18.3217
+	1.27325	0.99194	D6RAX3;Q08174;Q08174-2;D6RBG2;H0Y9F5	D6RAX3;Q08174;Q08174-2;D6RBG2	Protocadherin-1	PCDH1	15.323	14.846	17.2389	14.004	17.672	17.7059	14.1019	14.0832
+	2.80437	-1.27952	D6RBV2;Q12907;D6RIU4;D6RDX1;D6RBH1	D6RBV2;Q12907;D6RIU4;D6RDX1	Vesicular integral-membrane protein VIP36	LMAN2	20.3768	20.3063	21.2495	21.3707	23.6077	23.4763	21.5845	21.6576
+	3.50651	1.95306	D6RF35;P02774;P02774-3;P02774-2;D6RBJ7;D6RF20;CON__Q3MHN5;CON__ENSEMBL:ENSBTAP00000018229	D6RF35;P02774;P02774-3;P02774-2;D6RBJ7	Vitamin D-binding protein	GC	23.2832	23.2247	22.149	22.3642	20.6387	20.4708	21.2826	21.3192
+	1.3082	-0.969015	D6RF86;P55285-2;P55285;D6RJG0;Q9Y6N8;Q9ULB4	D6RF86;P55285-2;P55285	Cadherin-6	CDH6	15.0209	15.2931	14.8675	15.0565	17.359	16.7684	16.3029	15.9491
+	2.8817	-2.57152	D6RGG3;Q99715-4;Q99715;Q99715-2;H0Y4P7	D6RGG3;Q99715-4;Q99715	Collagen alpha-1(XII) chain	COL12A1	16.8366	16.6517	18.1984	18.3922	18.8296	18.6079	19.328	19.3034
+	2.02916	-1.75258	D6RHI9;O00584;D6REQ6;A0A087WZM2;H0YAE9;J3QQ64;A0A087WWI1;O00584-2	D6RHI9;O00584;D6REQ6;A0A087WZM2;H0YAE9	Ribonuclease T2	RNASET2	15.6624	15.9993	16.4885	16.5599	20.2894	20.0837	17.5562	17.6106
+	0.793829	2.01782	D6RIU5;P00995	D6RIU5;P00995	Pancreatic secretory trypsin inhibitor	SPINK1	18.3703	18.6401	18.6844	18.7362	20.0152	19.721	15.5728	17.4019
+	3.42022	-3.41296	E5RHN3;Q8TDQ0-2;Q8TDQ0	E5RHN3;Q8TDQ0-2;Q8TDQ0	Hepatitis A virus cellular receptor 2	HAVCR2	17.8182	17.9098	20.8467	20.5852	21.5816	21.2096	21.2287	21.3252
+	1.05795	-3.02182	J3KMY5;G3V3E8;E7EMS2;G3V3D1;P61916;G3V2V8;H0YIZ1;P61916-2	J3KMY5;G3V3E8;E7EMS2;G3V3D1;P61916;G3V2V8;H0YIZ1;P61916-2	Epididymal secretory protein E1	NPC2	17.6979	15.7955	19.5526	19.4785	20.1746	20.1396	19.8822	19.6549
+	2.96572	-2.54755	E7ENL6;P12111-4;P12111-2;P12111;P12111-3;P12111-5	E7ENL6;P12111-4;P12111-2;P12111;P12111-3;P12111-5	Collagen alpha-3(VI) chain	COL6A3	16.8546	16.9734	19.4723	19.0979	20.4504	20.2079	19.4024	19.5208
+	2.78204	-3.81223	E7EQB2;E7ER44;P02788-2;P02788;C9JCF5	E7EQB2;E7ER44;P02788-2;P02788	Lactotransferrin;Lactoferricin-H;Kaliocin-1;Lactoferroxin-A;Lactoferroxin-B;Lactoferroxin-C	LTF	16.7295	16.4257	21.4925	21.6451	18.1918	17.9838	20.3582	20.4214
+	0.979965	-3.55877	E7EQR4;P15311	E7EQR4;P15311	Ezrin	EZR	16.2097	13.7057	14.0705	17.3023	14.7139	16.2455	18.4926	18.5403
+	0.56299	-3.98754	E7EQR8;Q9GZM5	E7EQR8;Q9GZM5	Protein YIPF3;Protein YIPF3, 36 kDa form III	YIPF3	21.932	16.5995	23.6852	23.8784	24.2994	24.2164	23.1808	23.3258
+	2.21273	-2.06826	E7ET40;P00749-2;P00749;S4R3G7	E7ET40;P00749-2;P00749	Urokinase-type plasminogen activator;Urokinase-type plasminogen activator long chain A;Urokinase-type plasminogen activator short chain A;Urokinase-type plasminogen activator chain B	PLAU	16.9472	17.1849	19.2086	19.3782	18.0056	17.6796	19.0232	19.2453
+	1.56608	-0.222582	E7ET76;P19440;B5MCK8;P19440-2;P36268-2;A6NGU5;P36268;P36268-3;E7ETR7	E7ET76;P19440;B5MCK8;P19440-2;P36268-2;A6NGU5;P36268;P36268-3	Gamma-glutamyltranspeptidase 1;Gamma-glutamyltranspeptidase 1 heavy chain;Gamma-glutamyltranspeptidase 1 light chain;Inactive gamma-glutamyltranspeptidase 2;Putative gamma-glutamyltranspeptidase 3;Putative gamma-glutamyltranspeptidase 3 heavy chain;Putative gamma-glutamyltranspeptidase 3 light chain	GGT1;GGT2;GGT3P	18.0269	18.0169	18.4012	18.6605	18.9536	18.679	18.2073	18.2816
+	1.63341	0.511234	G3XAM2;E7ETH0;P05156;A0A2R8Y3M9;D6R9Z8;CON__Q32PI4	G3XAM2;E7ETH0;P05156;A0A2R8Y3M9	Complement factor I;Complement factor I heavy chain;Complement factor I light chain	CFI	20.2071	20.2939	19.7276	19.9604	19.9525	19.8242	19.6728	19.8057
	0.0116001	0.0806975	E7EX29;P63104;E7ESK7;B0AZS6;E5RGE1;E5RIR4;E9PD24;E7EVZ2	E7EX29;P63104;E7ESK7;B0AZS6	14-3-3 protein zeta/delta	YWHAZ	17.2265	13.0157	17.1366	15.0325	17.3569	17.2415	15.5415	14.5392
+	2.19224	-3.19341	F5H7V9;E9PC84;J3QSU6;P24821-6;P24821-5;P24821-2;P24821-3;P24821-4;P24821;H0YGZ3	F5H7V9;E9PC84;J3QSU6;P24821-6;P24821-5;P24821-2;P24821-3;P24821-4;P24821	Tenascin	TNC	16.5804	16.0826	18.0097	18.1716	19.3933	19.0714	19.4601	19.5897
	0.174047	-0.617618	H0YA68;E9PCD7;Q9Y2E5-2;Q9Y2E5	H0YA68;E9PCD7;Q9Y2E5-2;Q9Y2E5	Alpha-mannosidase;Epididymis-specific alpha-mannosidase	MAN2B2	15.1714	17.4982	17.0476	16.9005	17.7765	17.2314	17.4054	16.4994
+	0.456844	-2.52376	H7C0V9;E9PG40;P05067-7;P05067-11;P05067-8;P05067-9;P05067	H7C0V9;E9PG40;P05067-7;P05067-11;P05067-8;P05067-9;P05067	Amyloid beta A4 protein;N-APP;Soluble APP-alpha;Soluble APP-beta;C99;Beta-amyloid protein 42;Beta-amyloid protein 40;C83;P3(42);P3(40);C80;Gamma-secretase C-terminal fragment 59;Gamma-secretase C-terminal fragment 57;Gamma-secretase C-terminal fragment 50;C31	APP	13.5968	17.7612	19.1195	19.1596	20.7204	20.541	18.1784	18.2272
+	2.6846	-4.51869	E9PHH3;H7C1K4;P18827	E9PHH3;H7C1K4;P18827	Syndecan-1	SDC1	15.413	15.0073	19.3127	19.4644	20.9109	20.8838	19.6941	19.7635
	0.0890801	0.019062	E9PHK0;P05452	E9PHK0;P05452	Tetranectin	CLEC3B	19.5328	19.5831	19.7831	19.9391	20.1083	19.8904	19.472	19.6058
+	1.50423	-3.76101	E9PIF4;Q99519	E9PIF4;Q99519	Sialidase-1	NEU1	13.2289	14.5574	16.7939	16.8965	18.1647	17.8706	17.5011	17.8073
	0.334756	-0.541046	E9PIM6;E9PNQ8;P04216	E9PIM6;E9PNQ8;P04216	Thy-1 membrane glycoprotein	THY1	16.2462	15.0515	13.8217	16.0761	19.8429	19.5065	16.2504	16.1294
+	0.626795	-1.04016	E9PRU1;O95967;E9PRQ8;E9PKA3;H0YEU0;E9PI47;H0YET5	E9PRU1;O95967;E9PRQ8;E9PKA3	EGF-containing fibulin-like extracellular matrix protein 2	EFEMP2	17.2474	16.5789	17.4688	17.321	20.0958	19.9263	17.4294	18.4773
+	0.76462	3.35597	F5GY80;F5H7G1;P07358	F5GY80;F5H7G1;P07358	Complement component C8 beta chain	C8B	19.5879	19.7218	17.4592	17.7782	15.175	11.1679	14.6936	17.9041
+	3.31252	-2.6403	F5H5Q2;P36896-5;P36896-2;P36896-3;P36896;P36896-4	F5H5Q2;P36896-5;P36896-2;P36896-3;P36896;P36896-4	Activin receptor type-1B	ACVR1B	17.5919	17.7083	19.6641	19.8817	21.3835	21.1851	20.2873	20.2934
+	1.52839	-3.35455	H7C3P4;F6S8M0;P15586-2;P15586;H0YFA9;F5H4C6	H7C3P4;F6S8M0;P15586-2;P15586;H0YFA9;F5H4C6	N-acetylglucosamine-6-sulfatase	GNS	16.2714	15.3005	18.4188	18.1716	21.0375	21.413	18.8042	19.4768
+	1.26334	-3.09542	F6WFR7;F8W8Y1;Q9P121-3;Q9P121-2;Q9P121;Q9P121-4	F6WFR7;F8W8Y1;Q9P121-3;Q9P121-2;Q9P121;Q9P121-4	Neurotrimin	NTM	13.4208	14.9088	16.4239	16.3728	16.3925	16.9191	17.1374	17.383
+	3.17985	-3.30017	Q96AP7;F8WDW9;C9JIE7	Q96AP7;F8WDW9	Endothelial cell-selective adhesion molecule	ESAM	15.3786	15.3331	17.4714	17.0734	19.398	19.1829	18.5742	18.7378
+	1.29103	-3.43005	G3V3X5;Q14767;G3V511;H0YJ20	G3V3X5;Q14767;G3V511	Latent-transforming growth factor beta-binding protein 2	LTBP2	19.3439	17.7299	18.6308	18.7314	21.9042	21.8489	21.9829	21.9511
+	0.685483	-4.04678	G3V4U0;Q9UBX5;G3XA98;G3V3Y2	G3V4U0;Q9UBX5;G3XA98	Fibulin-5	FBLN5	17.7829	13.3977	19.3575	19.2831	21.3685	21.1572	19.6868	19.5873
+	2.39111	-0.893089	G3XAK1;P26927;Q2TV78-2;Q2TV78	G3XAK1;P26927;Q2TV78-2;Q2TV78	Hepatocyte growth factor-like protein;Hepatocyte growth factor-like protein alpha chain;Hepatocyte growth factor-like protein beta chain;Putative macrophage stimulating 1-like protein	MST1;MST1L	16.6811	16.6422	16.8898	17.2089	16.6141	14.935	17.5011	17.6084
+	1.34209	-1.59194	G3XAP6;P49747;P49747-2	G3XAP6;P49747;P49747-2	Cartilage oligomeric matrix protein	COMP	17.6622	17.5035	18.0091	18.0149	19.7728	19.6975	18.8322	19.5174
+	2.30914	-2.57659	P16070;P16070-9;H0Y5E4;H0YCV9;P16070-8;P16070-7;H0YDW7;P16070-3;P16070-4;P16070-6;P16070-17;P16070-5;P16070-18;P16070-15;P16070-10;P16070-11;P16070-13;P16070-14;P16070-12;P16070-16;H0YDX6;H0Y2P0;H0YD13;E9PKC6;H0YD17;P16070-19;Q86UZ1;H0YEU1;H0YEV3;H0YF08;H0YD90	P16070;P16070-9;H0Y5E4;H0YCV9;P16070-8;P16070-7;H0YDW7;P16070-3;P16070-4;P16070-6;P16070-17;P16070-5;P16070-18;P16070-15;P16070-10;P16070-11;P16070-13;P16070-14;P16070-12;P16070-16;H0YDX6;H0Y2P0;H0YD13;E9PKC6;H0YD17	CD44 antigen	CD44	20.631	20.5776	22.8919	23.0378	23.6131	23.5725	23.3601	23.0017
+	0.694449	2.22044	H0Y8L3;Q15582;H0YAB8;H0Y9D7;S4R3C6	H0Y8L3;Q15582;H0YAB8;H0Y9D7;S4R3C6	Transforming growth factor-beta-induced protein ig-h3	TGFBI	17.3214	16.8361	16.3848	16.4765	14.4173	13.7349	13.6973	16.0194
+	2.48457	3.91439	H0YAC1;P03952;E9PBC5;C9J075;C9JCT1	H0YAC1;P03952;E9PBC5	Plasma kallikrein;Plasma kallikrein heavy chain;Plasma kallikrein light chain	KLKB1	19.6546	19.2864	16.3535	16.7375	15.1826	15.155	15.4274	15.6847
+	1.09767	-3.78671	H0YL33;H0YMW4;P07355;P07355-2;H0YM50;H0YNA0;H0YN28;H0YNP5;H0YMD0;H0YMU9;H0YN42;A6NMY6	H0YL33;H0YMW4;P07355;P07355-2;H0YM50	Annexin;Annexin A2	ANXA2	15.4927	13.2152	16.1051	16.5512	13.7217	15.2204	18.098	18.1833
	0.0170923	0.0125322	H3BQF7;H3BMU1;H3BUI0;J3KR23;P53990-2;P53990-3;P53990;P53990-4;P53990-5;F5GXM3	H3BQF7;H3BMU1;H3BUI0;J3KR23;P53990-2;P53990-3;P53990;P53990-4;P53990-5	IST1 homolog	IST1	14.6274	14.2034	17.5631	15.2965	18.1435	15.7486	14.4906	14.3151
+	2.75506	-3.48851	H3BS10;H3BP20;P06865;A0A087WUJ7;H3BU85;H3BTD4	H3BS10;H3BP20;P06865	Beta-hexosaminidase;Beta-hexosaminidase subunit alpha	HEXA	14.0259	14.3159	16.8694	17.5464	18.3895	17.7876	17.6797	17.6391
+	0.938908	0.565105	H3BPS8;H3BQN4;P04075;P04075-2;J3KPS3;H3BUH7;H3BR04;H3BMQ8;H3BU78;P09972	H3BPS8;H3BQN4;P04075;P04075-2;J3KPS3;H3BUH7;H3BR04	Fructose-bisphosphate aldolase;Fructose-bisphosphate aldolase A	ALDOA	19.0149	19.2261	17.5931	17.6147	18.1102	18.0072	18.3735	18.7373
+	1.05796	-2.6003	H3BTD9;J9JII2;H3BRH7;P24394-2;P24394-3;P24394	H3BTD9;J9JII2;H3BRH7;P24394-2;P24394-3;P24394	Interleukin-4 receptor subunit alpha;Soluble interleukin-4 receptor subunit alpha	IL4R	15.7305	14.1478	17.0717	17.12	17.1319	17.0088	17.3087	17.7702
+	0.558905	0.668423	H7C4L0;Q9NQS3-2;Q9NQS3-3;Q9NQS3;C9J795;C9JMW3	H7C4L0;Q9NQS3-2;Q9NQS3-3;Q9NQS3;C9J795;C9JMW3	Nectin-3	PVRL3	17.0031	16.3318	14.4319	15.4458	17.4392	17.2528	16.2994	15.6986
+	1.57474	-2.96341	J3KNB4;P49913	J3KNB4;P49913	Cathelicidin antimicrobial peptide;Antibacterial protein FALL-39;Antibacterial protein LL-37	CAMP	15.8084	16.7935	19.0834	19.0247	19.5934	19.8725	19.2353	19.2935
+	3.4105	-2.66526	J3KPA1;P54108;P54108-2;P54108-3	J3KPA1;P54108;P54108-2;P54108-3	Cysteine-rich secretory protein 3	CRISP3	16.0334	16.1164	17.8094	19.0437	17.4378	17.261	18.7079	18.7725
	0.369998	-2.21757	J3KS52;Q8TDQ1-3;Q8TDQ1-4;Q8TDQ1-2;Q8TDQ1-5;Q8TDQ1;Q8TDQ1-6	J3KS52;Q8TDQ1-3;Q8TDQ1-4;Q8TDQ1-2;Q8TDQ1-5;Q8TDQ1;Q8TDQ1-6	CMRF35-like molecule 1	CD300LF	13.5488	18.0223	16.6871	15.0249	15.827	14.9817	17.8764	18.1298
+	3.16875	-3.41419	J3KSN0;J3QQU6;J3QKK2;J3KTR4;Q8WVN6	J3KSN0;J3QQU6;J3QKK2;J3KTR4;Q8WVN6	Secreted and transmembrane protein 1	SECTM1	19.9745	19.8332	23.113	23.1507	25.0831	24.7883	23.3721	23.264
+	3.13482	-5.10568	J3QLM0;P09564	J3QLM0;P09564	T-cell antigen CD7	CD7	14.5431	14.2665	19.2153	19.221	20.7162	20.632	19.512	19.509
+	0.556831	-2.30713	J3QQR8;J3QQX6;J3QRQ1;J3QRT5;P13598;J3QKR4	J3QQR8;J3QQX6;J3QRQ1;J3QRT5;P13598;J3QKR4	Intercellular adhesion molecule 2	ICAM2	14.4856	17.5409	17.7735	17.9109	19.2532	18.9836	18.0005	18.6403
	0.0719642	-0.264743	J3QT83;Q05707-3;Q05707-2;Q05707	J3QT83;Q05707-3;Q05707-2;Q05707	Collagen alpha-1(XIV) chain	COL14A1	15.9278	15.1449	15.2328	16.5258	15.3503	13.4185	14.6545	16.9476
+	0.879359	-4.07126	K4DIA0;O75144;O75144-2;A0A087X1L8;O75144-3	K4DIA0;O75144;O75144-2	ICOS ligand	ICOSLG	13.5858	16.8777	18.9481	19.0692	19.5867	19.3594	19.2428	19.3632
+	2.89128	-2.05736	K7EKV5;K7EPE8;K7EPP8;P48960-2;P48960-3;P48960;B4DWB8;M0R0K5;Q9UHX3-5;Q9UHX3-4;Q9UHX3-6;Q9UHX3-3;Q9UHX3-2;Q9UHX3	K7EKV5;K7EPE8;K7EPP8;P48960-2;P48960-3;P48960;B4DWB8;M0R0K5;Q9UHX3-5;Q9UHX3-4;Q9UHX3-6;Q9UHX3-3;Q9UHX3-2;Q9UHX3	CD97 antigen;CD97 antigen subunit alpha;CD97 antigen subunit beta;EGF-like module-containing mucin-like hormone receptor-like 2	ADGRE5;CD97;ADGRE2;EMR2	15.4472	15.3007	16.7988	16.8842	18.4759	18.3192	17.422	17.4406
+	1.35535	4.71635	K7ERI9;P02654;K7EKP1;K7EJI9;K7ELM9;K7EPF9	K7ERI9;P02654	Apolipoprotein C-I;Truncated apolipoprotein C-I	APOC1	19.8636	19.7311	21.501	21.1441	15.3843	15.6039	14.0582	16.1038
+	1.33421	-4.53646	K7ES44;K7ESC2;Q9H665;S4R3Z9;K7EL86;Q9H665-2	K7ES44;K7ESC2;Q9H665	IGF-like family receptor 1	IGFLR1	12.8374	14.7655	17.9329	18.5725	19.4107	19.115	18.6453	18.0305
+	1.45814	-4.11419	M0R2E9;M0R0H5;M0QYR6;M0R1I2;Q03405-2;Q03405-3;Q03405;M0QX27;M0R0Y4;M0QYS6	M0R2E9;M0R0H5;M0QYR6;M0R1I2;Q03405-2;Q03405-3;Q03405;M0QX27;M0R0Y4	Urokinase plasminogen activator surface receptor	PLAUR	14.0182	15.5255	18.1895	18.57	19.4055	19.4297	18.6542	19.1179
+	0.779591	-2.57525	O00115;O00115-2;K7ENE5	O00115;O00115-2;K7ENE5	Deoxyribonuclease-2-alpha	DNASE2	13.4299	15.8054	15.8822	15.5106	19.635	19.2894	16.9878	17.398
+	1.74748	-1.77116	O00187-2;O00187	O00187-2;O00187	Mannan-binding lectin serine protease 2;Mannan-binding lectin serine protease 2 A chain;Mannan-binding lectin serine protease 2 B chain	MASP2	21.1613	20.6895	21.4297	21.5162	23.1188	23.417	22.6519	22.7413
+	0.638752	-3.28074	O00241;H3BRP9;H3BV43;H3BML4;H9KV29;O00241-2;H3BUW0	O00241;H3BRP9;H3BV43;H3BML4;H9KV29;O00241-2	Signal-regulatory protein beta-1	SIRPB1	15.8838	12.0452	16.4179	16.5821	18.7405	18.55	17.3192	17.1713
+	2.05564	-2.32985	O00391;O00391-2;A8MXT8	O00391;O00391-2	Sulfhydryl oxidase 1	QSOX1	17.1964	16.8164	18.3187	18.3541	19.2903	19.1661	19.2254	19.4471
+	0.68105	-1.06206	O00560-3;O00560;G5EA09;O00560-2;B4DHN5;E9PBU7	O00560-3;O00560;G5EA09;O00560-2;B4DHN5;E9PBU7	Syntenin-1	SDCBP	17.3846	16.6122	17.7112	17.91	17.6799	17.6891	17.6281	18.4929
+	3.45913	-2.91511	O00592-2;O00592	O00592-2;O00592	Podocalyxin	PODXL	14.7048	14.6935	16.4736	13.9442	17.6325	17.461	17.5602	17.6683
+	0.594923	-2.28979	O14498;H0YN67;H0YL90	O14498;H0YN67;H0YL90	Immunoglobulin superfamily containing leucine-rich repeat protein	ISLR	17.5466	14.7791	18.5909	18.746	19.2892	19.2773	18.0329	18.8723
+	1.6573	-0.71974	O43653	O43653	Prostate stem cell antigen	PSCA	20.1134	20.086	20.7425	20.9988	21.0854	21.0024	20.7117	20.9272
+	2.68532	1.33687	O43866	O43866	CD5 antigen-like	CD5L	19.6405	19.762	19.8847	20.0331	18.4198	18.7718	18.3623	18.3665
+	3.56772	-2.8263	O60494	O60494	Cubilin	CUBN	17.691	17.7001	20.0841	20.2512	20.7909	20.5401	20.4756	20.5681
+	1.56527	-2.42187	O60635	O60635	Tetraspanin-1	TSPAN1	16.2004	17.0025	14.7398	18.848	18.0079	18.3129	18.949	19.0977
+	0.772857	3.77177	Q5QNW6;U3KQK0;P06899;P23527;P33778;P57053;P58876;P62807;Q16778;O60814;Q8N257;Q93079;Q99877;Q99879;Q99880;Q5QNW6-2;Q96A08;A0A2R8Y619	Q5QNW6;U3KQK0;P06899;P23527;P33778;P57053;P58876;P62807;Q16778;O60814;Q8N257;Q93079;Q99877;Q99879;Q99880;Q5QNW6-2;Q96A08;A0A2R8Y619	Histone H2B type 2-F;Histone H2B;Histone H2B type 1-J;Histone H2B type 1-O;Histone H2B type 1-B;Histone H2B type F-S;Histone H2B type 1-D;Histone H2B type 1-C/E/F/G/I;Histone H2B type 2-E;Histone H2B type 1-K;Histone H2B type 3-B;Histone H2B type 1-H;Histone H2B type 1-N;Histone H2B type 1-M;Histone H2B type 1-L;Histone H2B type 1-A	HIST2H2BF;HIST1H2BN;HIST1H2BJ;HIST1H2BO;HIST1H2BB;H2BFS;HIST1H2BD;HIST1H2BC;HIST2H2BE;HIST1H2BK;HIST3H2BB;HIST1H2BH;HIST1H2BM;HIST1H2BL;HIST1H2BA	18.8018	18.8435	18.675	18.867	16.1943	16.6554	13.2677	16.8341
+	1.62905	-1.98448	O60888-3;O60888;O60888-2;C9IZG4;C9IZQ5	O60888-3;O60888;O60888-2;C9IZG4	Protein CutA	CUTA	16.8774	16.7939	17.9996	18.0028	18.2508	18.2423	18.5133	19.1269
+	0.795547	-2.8567	O75339	O75339	Cartilage intermediate layer protein 1;Cartilage intermediate layer protein 1 C1;Cartilage intermediate layer protein 1 C2	CILP	13.1321	15.743	16.8719	14.6887	17.4253	17.2724	17.29	17.2986
+	3.01466	-2.43892	O75594	O75594	Peptidoglycan recognition protein 1	PGLYRP1	18.9329	19.0525	20.4695	20.9385	21.9961	21.9603	21.3849	21.4784
+	1.96017	-1.43556	O75882;O75882-2;O75882-3	O75882;O75882-2;O75882-3	Attractin	ATRN	17.9742	18.223	19.0847	19.3008	20.3972	20.1484	19.4476	19.6207
+	0.896587	-1.78504	O76076;O76076-2	O76076;O76076-2	WNT1-inducible-signaling pathway protein 2	WISP2	16.8065	18.1698	18.9262	18.3101	19.5085	19.0548	19.0941	19.4523
+	1.44882	-3.33221	O94772;O94772-2	O94772;O94772-2	Lymphocyte antigen 6H	LY6H	15.1915	13.9	17.397	14.3539	18.2243	18.3521	17.8635	17.8924
+	2.86844	-5.31957	O94910-2;O94910	O94910-2;O94910	Latrophilin-1	LPHN1	12.718	13.1069	17.6014	17.6059	18.9468	18.787	18.2082	18.2558
+	2.29815	-4.56055	O94919	O94919	Endonuclease domain-containing 1 protein	ENDOD1	14.8173	15.4566	18.2521	18.3092	21.2049	21.0893	19.6399	19.7551
	0.0236776	-0.159896	O95274	O95274	Ly6/PLAUR domain-containing protein 3	LYPD3	18.5604	14.338	16.0775	17.2043	18.7146	18.6128	16.3434	16.8748
+	1.24508	-0.913189	O95336;M0R1L2;M0R261;M0R0U3	O95336;M0R1L2;M0R261;M0R0U3	6-phosphogluconolactonase	PGLS	17.9899	18.3476	18.8495	18.534	21.0923	20.5569	18.9412	19.2227
+	1.8675	3.23772	Q5SRP5;O95445-2;O95445	Q5SRP5;O95445-2;O95445	Apolipoprotein M	APOM	19.3302	19.1978	18.8022	16.4028	17.6311	14.088	16.4015	15.6511
+	2.5337	-0.977255	O95998;G3V1C5;O95998-4;O95998-3	O95998;G3V1C5;O95998-4;O95998-3	Interleukin-18-binding protein	IL18BP	19.2689	19.3083	19.8665	15.1199	21.0641	22.4501	20.2167	20.3151
+	3.32519	-3.2418	O96009;M0QXC5	O96009;M0QXC5	Napsin-A	NAPSA	16.697	16.6331	17.7792	17.8314	20.1111	19.906	19.844	19.9697
+	2.63862	1.64656	P00450;E9PFZ2;H7C5R1;D6RE86;H7C5N5	P00450;E9PFZ2;H7C5R1	Ceruloplasmin	CP	21.8786	21.9015	21.206	21.315	21.3049	21.0275	20.1652	20.3217
+	1.15022	0.17622	P00558-2;P00558	P00558-2;P00558	Phosphoglycerate kinase 1	PGK1	17.4486	17.5459	14.4482	16.8692	15.4288	14.9726	17.3304	17.3117
	0.309868	0.184095	P00734;E9PIT3;C9JV37;CON__P00735	P00734;E9PIT3;C9JV37	Prothrombin;Activation peptide fragment 1;Activation peptide fragment 2;Thrombin light chain;Thrombin heavy chain	F2	23.4175	23.8392	22.794	22.971	22.64	22.5778	23.5053	23.3832
+	2.50907	2.91356	P00738;A0A0C4DGL8;J3QR68;H0Y300;P00738-2;J3QLC9;A0A087WU08;H3BS21;J3KTC3;J3KRH2;J3KSV1;J3QQI8;H3BMJ7	P00738;A0A0C4DGL8;J3QR68;H0Y300;P00738-2;J3QLC9;A0A087WU08;H3BS21	Haptoglobin;Haptoglobin alpha chain;Haptoglobin beta chain	HP	24.6932	24.9381	24.2672	24.4373	22.1617	21.9782	21.7952	22.0089
+	2.75642	3.86878	P00739-2;P00739;A0A0A0MRD9	P00739-2;P00739;A0A0A0MRD9	Haptoglobin-related protein	HPR	19.3625	19.686	14.9982	15.0272	18.2219	14.2857	15.6672	15.6437
+	2.34129	2.94775	P00747;Q5TEH5;A6PVI2;CON__P06868;Q02325	P00747	Plasminogen;Plasmin heavy chain A;Activation peptide;Angiostatin;Plasmin heavy chain A, short form;Plasmin light chain B	PLG	21.9872	22.0542	20.278	20.4744	18.6215	18.5321	18.8761	19.2698
+	2.05343	2.40571	P00748	P00748	Coagulation factor XII;Coagulation factor XIIa heavy chain;Beta-factor XIIa part 1;Coagulation factor XIIa light chain	F12	19.8702	20.3254	18.3021	18.4754	14.4468	16.6837	17.685	17.6991
+	3.10081	2.89272	P01008;CON__P41361	P01008	Antithrombin-III	SERPINC1	21.142	21.2492	19.5937	19.7701	18.5052	18.2522	18.2414	18.3642
+	1.75135	5.95547	P01009;P01009-2;P01009-3	P01009;P01009-2;P01009-3	Alpha-1-antitrypsin;Short peptide from AAT	SERPINA1	21.8493	20.8724	20.3524	20.4173	19.8803	20.0515	16.0436	14.7672
+	2.93029	1.90104	P01011;G3V595;G3V3A0;P01011-2;A0A087WY93;P01011-3	P01011;G3V595	Alpha-1-antichymotrypsin;Alpha-1-antichymotrypsin His-Pro-less	SERPINA3	21.948	22.0377	19.8153	20.1214	21.407	21.2185	20.0445	20.1391
+	3.4478	2.85265	P01023;P20742-2;P20742;CON__ENSEMBL:ENSBTAP00000024146;H0YFH1;F8W7L3	P01023	Alpha-2-macroglobulin	A2M	23.4505	23.5101	23.3095	23.4493	19.5403	19.4109	20.5828	20.6725
+	2.8896	3.05309	P01024;M0QYC8;M0QXZ3;M0R0Q9;M0R1Q1;O95568	P01024	Complement C3;Complement C3 beta chain;C3-beta-c;Complement C3 alpha chain;C3a anaphylatoxin;Acylation stimulating protein;Complement C3b alpha chain;Complement C3c alpha chain fragment 1;Complement C3dg fragment;Complement C3g fragment;Complement C3d fragment;Complement C3f fragment;Complement C3c alpha chain fragment 2	C3	22.9936	23.031	22.27	22.4296	18.8026	18.6379	19.8511	20.0674
+	2.59709	6.38345	P01031	P01031	Complement C5;Complement C5 beta chain;Complement C5 alpha chain;C5a anaphylatoxin;Complement C5 alpha chain	C5	19.997	19.7656	16.413	17.0882	13.9262	12.7211	13.1978	13.798
	0.467269	0.366532	Q5H9A7;P01033;H0Y789;Q5H9B5	Q5H9A7;P01033;H0Y789	Metalloproteinase inhibitor 1	TIMP1	15.3036	15.8391	18.3372	17.3015	17.1257	16.5038	15.3306	15.079
+	1.5974	-0.798206	P01034	P01034	Cystatin-C	CST3	19.4467	19.2643	20.416	20.7588	20.5469	20.3434	20.062	20.2454
+	2.40638	-0.686205	P01042-2;P01042;P01042-3	P01042-2;P01042;P01042-3	Kininogen-1;Kininogen-1 heavy chain;T-kinin;Bradykinin;Lysyl-bradykinin;Kininogen-1 light chain;Low molecular weight growth-promoting factor	KNG1	23.472	23.3938	24.3819	24.47	25.1536	25.1294	24.1372	24.1009
+	3.37981	-2.12494	P01133-3;P01133;P01133-2;A0A494C018	P01133-3;P01133;P01133-2;A0A494C018	Pro-epidermal growth factor;Epidermal growth factor	EGF	19.1865	19.2022	21.1619	21.3482	21.7141	21.4957	21.2766	21.362
+	3.37601	-2.34267	P01591;D6RD17;D6RHJ6;C9JA05	P01591;D6RD17;D6RHJ6	Immunoglobulin J chain	IGJ;JCHAIN	19.4917	19.5312	21.1405	21.3087	21.3968	21.2288	21.8103	21.898
+	1.29301	-4.40165	P01602	P01602	Ig kappa chain V-I region HK102	IGKV1-5	16.4821	14.4509	13.8248	15.574	19.6533	19.4265	19.6776	20.0587
+	2.31643	0.657752	P01619	P01619	Ig kappa chain V-III region B6		23.8682	23.9326	23.9086	23.888	24.6346	24.0834	23.21	23.2753
+	1.23532	0.344152	P01624;A0A0C4DH55;A0A0C4DH90	P01624;A0A0C4DH55;A0A0C4DH90	Ig kappa chain V-III region POM	IGKV3D-7;IGKV3OR2-268	22.2146	22.0423	22.3234	22.0852	22.2338	22.2011	21.7734	21.7952
+	1.40524	0.324217	P01699	P01699	Ig lambda chain V-I region VOR		18.6017	18.7342	13.8928	15.672	18.3931	18.0552	18.3457	18.3417
+	3.35212	1.04491	P01700	P01700	Ig lambda chain V-I region HA		20.5011	20.475	19.8892	19.9415	19.8444	19.8224	19.4253	19.4609
+	0.871911	1.3381	P01701	P01701	Ig lambda chain V-I region NEW		17.3111	17.2892	18.2965	18.0194	17.7101	17.4599	15.415	16.509
+	0.598759	2.32649	P01703	P01703	Ig lambda chain V-I region NEWM		18.0039	15.0913	17.5532	17.6073	18.5933	17.9583	14.1286	14.3136
+	2.73322	2.03857	P01714	P01714	Ig lambda chain V-III region SH		20.1542	20.1182	18.6842	18.5681	18.3958	18.6174	18.0118	18.1835
+	2.26701	-0.626324	P01780	P01780	Ig heavy chain V-III region JON		20.4099	20.429	21.8524	22.0691	21.7126	21.4556	21.0005	21.091
+	0.584418	3.8429	P0DP04;P01782	P0DP04;P01782	Ig heavy chain V-III region DOB		21.0194	21.1743	20.272	20.407	16.6484	14.2658	14.7826	19.7253
+	2.78462	-2.99981	P01833	P01833	Polymeric immunoglobulin receptor;Secretory component	PIGR	19.286	19.5093	21.763	21.9308	22.3129	22.0555	22.3489	22.446
+	0.808314	-1.12656	P01834;A0A5H1ZRQ3	P01834;A0A5H1ZRQ3	Ig kappa chain C region	IGKC	24.8496	25.8583	26.0034	26.0646	26.2893	26.195	26.4519	26.5091
+	4.40701	1.83406	P01871;P01871-2	P01871;P01871-2	Ig mu chain C region	IGHM	23.1217	23.0988	22.7402	22.9406	19.9826	19.9247	21.2762	21.2762
+	4.06442	4.42716	P02647;F8W696;CON__P15497	P02647;F8W696	Apolipoprotein A-I;Proapolipoprotein A-I;Truncated apolipoprotein A-I	APOA1	25.7131	25.7942	24.0228	24.1592	20.7829	20.5249	21.3199	21.3331
+	2.07513	1.40405	P02649;E9PEV4;E7ERP7;H0Y7L5;CON__Q03247	P02649;E9PEV4;E7ERP7;H0Y7L5	Apolipoprotein E	APOE	19.9106	20.1518	20.0829	20.2185	18.5185	18.3925	18.5797	18.6746
+	3.06575	3.69694	V9GYM3;P02652;V9GYG9;V9GYE3;V9GYC1;V9GYS1	V9GYM3;P02652;V9GYG9;V9GYE3;V9GYC1;V9GYS1	Apolipoprotein A-II;Proapolipoprotein A-II;Truncated apolipoprotein A-II	APOA2	23.1359	23.2299	21.9171	21.3165	18.3869	17.9541	19.3882	19.5837
+	2.77303	3.2411	P02671;P02671-2;A0A087WUA0	P02671;P02671-2	Fibrinogen alpha chain;Fibrinopeptide A;Fibrinogen alpha chain	FGA	23.9354	24.0942	23.2051	23.3145	20.2929	19.8919	20.6667	20.8808
+	3.11308	3.21691	P02675;CON__P02676	P02675	Fibrinogen beta chain;Fibrinopeptide B;Fibrinogen beta chain	FGB	24.0999	24.2622	23.6505	23.7885	18.6407	18.4191	21.0015	20.9267
+	2.62603	-2.75787	P02743	P02743	Serum amyloid P-component;Serum amyloid P-component(1-203)	APCS	13.1478	13.0858	19.9574	19.7576	18.8347	15.2255	16.0055	15.744
+	4.02373	3.95663	P02747	P02747	Complement C1q subcomponent subunit C	C1QC	20.5629	20.581	19.1225	19.2783	15.3158	14.422	16.5779	16.6528
+	2.85729	2.98599	P02748;CON__Q3MHN2	P02748	Complement component C9;Complement component C9a;Complement component C9b	C9	20.5538	20.4715	19.2443	19.2692	17.5792	17.2139	17.4232	17.6302
+	2.14337	1.29939	P02749;J3QRN2;J3QLI0;J3KS17;CON__P17690	P02749;J3QRN2;J3QLI0	Beta-2-glycoprotein 1	APOH	23.1258	23.3239	22.1611	22.215	22.2984	22.2777	21.8759	21.975
+	1.47095	-0.443607	P02750	P02750	Leucine-rich alpha-2-glycoprotein	LRG1	20.8217	20.678	19.5549	19.4174	22.6855	22.751	21.1505	21.2364
	0.1526	0.0288677	P02751-1;P02751-3;P02751-17;P02751;P02751-8;P02751-14;P02751-7;P02751-10;P02751-6;P02751-5;P02751-9;P02751-13;P02751-11;P02751-4;P02751-12;H0Y7Z1;P02751-16;P02751-2;H0Y4K8	P02751-1;P02751-3;P02751-17;P02751;P02751-8;P02751-14;P02751-7;P02751-10;P02751-6;P02751-5;P02751-9;P02751-13;P02751-11;P02751-4;P02751-12	Fibronectin;Anastellin;Ugl-Y1;Ugl-Y2;Ugl-Y3	FN1	21.1947	21.2455	22.1224	22.2969	20.7303	20.6173	21.1305	21.2519
+	2.32939	0.45836	Q5VY30;P02753	Q5VY30;P02753	Retinol-binding protein 4;Plasma retinol-binding protein(1-182);Plasma retinol-binding protein(1-181);Plasma retinol-binding protein(1-179);Plasma retinol-binding protein(1-176)	RBP4	21.5398	21.5467	21.4528	21.4572	21.6822	21.385	21.1162	21.0536
+	3.89852	-2.58566	P02760;S4R3Y4	P02760	Protein AMBP;Alpha-1-microglobulin;Inter-alpha-trypsin inhibitor light chain;Trypstatin	AMBP	23.7049	23.7506	25.1651	25.2506	27.3624	27.1954	26.2955	26.3314
+	0.985364	-0.51138	P02763	P02763	Alpha-1-acid glycoprotein 1	ORM1	23.4345	23.7568	23.6832	23.827	24.1533	23.8896	24.1841	24.03
	0.124277	0.0619793	P02765;C9JV77;CON__P12763	P02765;C9JV77	Alpha-2-HS-glycoprotein;Alpha-2-HS-glycoprotein chain A;Alpha-2-HS-glycoprotein chain B	AHSG	22.46	22.5786	22.2981	22.3073	22.2725	22.2664	22.6173	22.2974
+	3.18273	2.33282	P02787;H7C5E8;C9JVG0;F8WCI6;C9JB55;F8WEK9;F8WC57;CON__Q2HJF0	P02787	Serotransferrin	TF	24.7139	24.8299	23.7972	23.983	21.8852	21.7102	22.4536	22.4245
+	2.84884	2.30422	P02790;Q9BS19	P02790;Q9BS19	Hemopexin	HPX	23.6658	23.8152	22.7792	22.8768	21.4429	21.2377	21.392	21.4805
+	2.43272	7.65098	P04003;A6PVY5;F2Z2V7	P04003	C4b-binding protein alpha chain	C4BPA	21.5768	21.9049	20.1017	20.6847	14.6382	15.6448	13.6535	14.5263
[truncated: 247 more rows]

[truncated: 53 more sheets: Fig 2B_Times 2-3, Fig 2B_Times 2-4, Fig 2B_Times 3-4, Fig 2C, Fig 2D, Fig 2E, Fig 2F, Fig 3B_Times 1-2, Fig 3B_Times 1-3, Fig 3B_Times 1-4, Fig 3B_Times 1-5, Fig 3B_Times 2-3, Fig 3B_Times 2-4, Fig 3B_Times 2-5, Fig 3B_Times 3-4, Fig 3B_Times 3-5, Fig 3B_Times 4-5, Fig 3C, Fig 3D, Fig 3E …]
